# Supplementary material for: Modeling gene × environment interactions in PTSD using human neurons reveals diagnosis-specific glucocorticoid-induced gene expression
Source: Nat Neurosci. 2022 Oct 20;25(11):1434–45. doi: 10.1038/s41593-022-01161-y (PMC9630117; doi:10.1038/s41593-022-01161-y)
Supplement: Supplementary file 2 — Supplementary Table 1. Comparison of clinical characteristics of veterans with and without PTSD. Supplementary Table 2. a, Demographic information and PTSD severity of individuals included within this dataset. b, Data dictionary of terms used in demographic feature table. Supplementary Table 3. Curated disorder-associated gene sets. Supplementary Table 4. Results from meta-analysis of differential expression by batch for PBMCs and NGN2-neurons treated with HCort.-based meta-analysis was conducted using METAL with a Cochran’s Q test for heterogeneity. a, Meta-analysis results for PBMCs treated with 2.5 nM DEX. b, Meta-analysis results for PBMCs treated with 5 nM DEX. c, Meta-analysis results for PBMCs treated with 50 nM DEX. d, Meta-analysis results for NGN2-neurons treated with 100 nM HCort. e, Meta-analysis results for NGN2-neurons treated with 1,000 nM HCort. Supplementary Table 5. a,b, GO enrichment results of coregulated expression modules that vary significantly in PBMCs treated with DEX (a), and NGN2-neurons treated with HCort (b). Supplementary Table 6. a,b, Results from meta-analysis of PTSD-effect differential expression by batch for NGN2-neurons treated with 100 nM (a) and 1,000 nM of HCort (b). Sample size-based meta-analysis was conducted using METAL with a Cochran’s Q-test for heterogeneity. [file 41593_2022_1161_MOESM2_ESM.xlsx]

## Sheet: Table S1
Table 1: Comparison of clinical characteristics of veterans with and without PTSD
	NGN2-neuron study (n=39)				PBMC study (n=40)
Clinical variable.	PTSD(+)	PTSD(-)	P a		PTSD(+)	PTSD(-)	P a
	(n=19)	(n=20)			(n=20)	(n=20)
Age (years)	35.3 ± 6.0	32.5 ± 6.6	ns		37.9 ± 7.3	35.0 ± 9.1	ns
Sex (male)	19 (100%)	20 (100%)	ns		20 (100%)	20 (100%)	ns
Hispanic	11 (57.9%)	7 (35%)	ns		12 (60%)	6 (30%)	ns
Race:	----	----	ns		----	----	ns
White	9 (47.4%)	12 (60%)			8 (40%)	11 (55%)
Black	8 (42.1%)	7 (35%)			9 (45%)	8 (40%)
Asian	1 (5.3%)	1 (5%)			1 (5%)	1 (5%)
Native American/Alaskan Native	1 (5.3%)	0 (0%)			1 (5%)	0 (0%)
Other	0 (0%)	0 (0%)			1 (5%)	0 (0%)
Body Mass Index (BMI)	32.8 ± 6.1	29.1 ± 4.3	0.037		33.6 ± 6.3	28.5 ± 3.7	0.003
Childhood Trauma Questionnaire (CTQ)	8.2 ± 3.5	7.6 ± 2.7	ns		8.2 ± 3.4	7.9 ± 2.5	ns
Years of education	13.7 ± 2.1	15.4 ± 1.8	0.015		13.8 ± 1.9	14.7 ± 2.0	ns
Number of tours of duty	2.1 ± 1.0	1.9 ± 1.3	ns		2.1 ± 1.0	2.2 ± 1.5	ns
Number of deployments	1.7 ± 0.7	1.8 ± 1.3	ns		1.7 ± 0.7)	2.0 ± 1.4	ns
Cumulative months deployed	16.4 ± 9.3	12.6 ± 8.2	ns		16.5 ± 9.7	13.3 ± 8.3	ns
CAPS-IV – Current (total score) d	85.7 ± 13.4	6.2 ± 9.5	<.0005		85.3 ± 14.9	6.1 ± 9.1	<.0005
CAPS-IV – Lifetime (total score) d	98.1 ± 13.8	11.0 ± 12.3	<.0005		100.7 ± 16.2	9.5 ± 11.2	<.0005
PTSD Checklist for DSM5 (PCL5)	56.8 ± 11.5	6.5 ± 7.1	<.0005		58.3 ± 12.3	8.5 ± 8.1	<.0005
Beck Depression Inventory (BDI)	31.2 ± 8.7	4.9 ± 4.2	<.0005		31.8 ± 10.0	6.4 ± 5.1	<.0005
Major Depressive Disorder (MDD) Current	9 (47.4%)	0 (0%)	<.0005		12 (60%)	0 (0%)	<.0005
Current psychotropic medication(s)	5 (26.3%)	0 (0%)	0.014		7 (35.0%)	1 (5.0%)	0.018
a Shapiro-Wilk test was used to assess normality of continuous variables and either a linear regression or Mann-Whitney U test were implemented accordingly. Discrete variables were examined using a Chi-squared statistic. b mean ± SD; c n (%).d Abbreviation: CAPS-IV, Clinician Administered Scale for PTSD (DSM-IV)

## Sheet: Table S2 A
Collab ID	NYSCF ID	2021 NGN2 Study No.	2021 PBMC Study No.	NGN2 Batch	PBMC Batch	NGN2_0	NGN2_100	NGN2_1000	NGN2_2500	Dx	ctlptsd	age	sex	eduyrs	hispanic	race	toursno	deployno	deploymo	ht_in	wt_lb	bmi	medications	psychmed	mddcur	cap4ltot	cap4ldx	cap4ctot	cap4cdx	cap5ltot	cap5ldx	cap5ctot	cap5cdx	ctqtot	bdi	pcl
1	AQ0001-01		B	3	1	P3E3	P3F3	P3G3		PTSD	2	25	1	12	2	1	1	1	8	74	315	40.4432	hydrochlorothiazide, hydroxyzine	1	2	84	2	60	2	43	2	29	2	9.4	24	56
2	AQ0002-01		B	3	1	P3E7	P3F7	P3G7		PTSD	2	32	1	16	2	7	1	1	2	65	180	29.9532	albuterol inhaler, gabapentin	1	2	131	2	81	2	76	2	43	2	5	35	51
3	AQ0003-01		B	1	1	AB2P3	CD2P3	EF2P3	GH2P3	PTSD	2	45	1	14	2	2	4	2	9	64	230	39.479	atorvastatin, omeprazole, prazosin, propranolol, sertraline	2	1	102	2	81	2	54	2	41	2	9.2	36	51
4	AQ0004-01	2	B	1	1	AB4	CD4		GH4	PTSD	2	32	1	12	1	1	2	1	16	72	270	36.6182	atorvastatin, ibprofen, mometasone/formoterol inhaler, prednisone, loratadine, sertraline	2	1	103	2	75	2	62	2	43	2	6	21	57
5	AQ0005-01		B	3	1	P3E11	P3F11	P3G11		PTSD	2	43	1	16	1	0	2	2		69	160	23.6276	amlodipine, aripiprazole, bupropion-XL, lorazepam, methacarbamol, prazosin, sumatriptan, topiramate, zolpidem	2	2	127	2	120	2	75	2	71	2	5.8	55	83
6	AQ0006-01		B	N/A	1					PTSD	2	56	1	12	1	1	2	2	40	72	264	35.8044	aspirin, cholecalciferol, isosorbide mononitrate, prevastatin, pyridoxine	1	2	103	2	97	2	61	2	53	2	6.4	45	71
7	AQ0010-01	2	B	1	1	AB6	CD6	EF6	GH6	PTSD	2	39	1	12	2	2	2	3	18	70	260	37.3057	cyclobenzaprine, buspirone, gabapentin, prazosin, topiramate, tramadol, zolpidem	2	1	76	2	76	2	38	2	38	2	8.4	35	51
8	AQ0011-01	2	B	1	1	AB8	CD8	EF8	GH8	PTSD	2	33	1	12	2	2	4	2	15	69	250	36.9181	prazosin, naproxen, sildenafil, topiramate	2	1	106	2	74	2	66	2	51	2	18	21	59
9	AQ0012-01		B	3	1	P3E4	P3F4	P3G4		Control	1	61	1	14	1	1	6	4	16	71	187	26.0809	atenolol	1	1	14	1	8	1	6	1	3	1	5.6	8	14
10	AQ0013-01	2	B	1	1	AB10	CD10	EF10	GH10	PTSD	2	40	1	18	1	1	3	3	33	73	290	38.2605	cholecalciferol, hydroxyzine, lisinopril, omeprazole, paroxetine	2	1	108	2	63	2	67	2	41	2		21	39
11	AQ0016-01	2	B	1	1	AB9	CD9	EF9	GH9	Control	1	35	1	18	1	1	1	1	5	70	148	21.2356	sumatriptan	1	1	0	1	0	1	0	1	0	1	12.6	9	7
12	AQ0025-01	1		2	N/A	P1E4	P1F4	P1G4		PTSD	2	32	1	14	2	2	4	3	38	69	250	36.9181		1	2	116	2	101	2	66	2	54	2	5.6	35	66
13	AQ0014-01	1	A	2	2	P1E2	P1F2	P1G2		PTSD	2	35	1	12	1	2	2	1	13	69	160	23.6276		1	2	84	2	84	2	44	2	44	2	6.2	20	50
14	AQ0018-01		B	3	1	P3E6	P3F6	P3G6		Control	1	44	1	12	1	1	2	1	5	63	173	30.6452		1	1	18	1	15	1	8	1	6	1	7.6	20	21
15	AQ0017-01	2	B	1	1	AB3	CD3	EF3	GH3	Control	1	26	1	16	1	2	2	1	6	69	190	28.0578	omeprazole	1	1	37	1	0	1	14	1	0	1	8	1	0
16	AQ0019-01		B	3	1	P3E10	P3F10	P3G10		Control	1	32	1	14	1	2	3	2	14	65	185	30.7853	amphetamine salts, bupropion-XL	2	1	0	1	0	1	0	1	0	1	10.2	6	19
17	AQ0021-01	1	B	3	1	P3B6	P3C6	PCD6		Control	1	23	1	12	1	2	2	1	8	70	200	28.6967		1	1	0	1	0	1	0	1	0	1	11.6	3	0
18	AQ0026-02	1	B	3	1	P3B3	P3C3	P3D3		PTSD	2	47	1	12	2	2		2	26	68	194	29.4973	gabapentin	1	2	76	2	76	2	38	2	38	2	9	21	38
19	AQ0022-01	2	B	1	1	AB5	CD5	EF5	GH5	Control	1	32	1	14	1	1	2	2	24	69	170	25.1043		1	1	7	1	7	1	0	1	4	1	11.6	1	6
20	AQ0023-01	2	B	1	1	AB7	CD7	EF7	GH7	Control	1	26	1	14	1	2	2	2	12	72	170	23.0559		1	1	0	1	0	1	0	1	0	1	5.4	9	9
21	AQ0024-01	1	A	2	2	P1E3	P1F3	P1G3		PTSD	2	32	1	12	1	2	2	2	15	74	314	40.3148		1	2	94	2	94	2	60	2	60	2	9.6	42	69
22	AQ0028-01	1	A	2	2	P1E5	P1F5	P1G5		PTSD	2	33	1	14	2	1	1	1	12	73	215	28.3655	trazodone	1	2	104	2	92	2	56	2	46	2	6.2	44	62
23	AQ0031-01	1	A	2	2	P1B2	P1C2	P1D2		Control	1	35	1	14	2	2	2	1	6	73	205	27.0462	naproxen	1	1	0	1	4	1	0	1	2	1	5.4	7	4
24	AQ0029-01	2	B	1	1	AB11	CD11	EF11	GH11	Control	1	34	1	14	1	2	2	5	15	67	185	28.9748		1	1	34	1	34	1	16	1	16	1	11.4	5	26
25	AQ0032-01		B	N/A	1					Control	1	34	1	11	2	1	1	3	21	66	190	30.6665		1	1	0	1	0	1	0	1	0	1	5.6	0	0
26	AQ0046-01	1	A	2	2	P1E9	P1F9	P1G9		PTSD	2	35	1	14	2	3	2	1	16	71	225	31.3808		1	2	116	2	104	2	69	2	54	2	5.8	35	58
27	AQ0033-01	1	A	2	2	P1E6	P1F6	P1G6		PTSD	2	43	1	14	1	1	2	2	31	71	290	40.4463		1	2	92	2	92	2	43	2	43	2	15.4	28	67
28	AQ0034-01	1	A	2	2	P1B3	P1C3	P1D3		Control	1	33	1	16	1	0	1	1	13	67	220	34.4565		1	1	9	1	5	1	6	1	0	1	6.4	2	0
29	AQ0035-01	1	A	2	2	P1E7	P1F7	P1G7		PTSD	2	35	1	14	2	1	3	1	4	67	282	44.167		1	2	101	2	101	2	59	2	59	2	5	36	66
30	AQ0036-01	1	A	2	2	P1B4	P1C4	P1D4		Control	1	47	1	14	2	2	6	5	14	70	187	26.8314	ergocalciterol, sildenafil	1	1	0	1	0	1	0	1	0	1	6.2	12	17
31	AQ0038-01	1	A	2	2	P1B5	P1C5	P1D5		Control	1	30	1	16	2	1	1	2	26	70	185	26.5444	meloxicam	1	1	7	1	2	1	5	1	3	1	6.8	5	1
32	AQ0040-01	1	A	2	2	P1B7	P1C7	P1D7		Control	1	49	1	16	1	1	4	1	11	75	298	37.247		1	1	10	1	0	1	6	1	0	1	6.6	11	18
33	AQ0039-01	1	A	2	2	P1B6	P1C6	P1D6		Control	1	34	1	12	1	1	3	3	34	78	265	30.6235		1	1	20	1	20	1	15	1	15	1	9.4	9	9
34	AQ0042-01	1	A	2	2	P1E8	P1F8	P1G8		PTSD	2	49	1	16	2	2	3	2	12	72	250	33.9057		1	1	94	2	94	2	46	2	46	2	6.4	39	74
35	AQ0044-01	1	A	2	2	P1B8	P1C8	P1D8		Control	1	24	1	14	1	2	1	0	0	70	220	31.5664		1	1	0	1	0	1	0	1	0	1	8.4	0	0
36	AQ0045-01	1		3	N/A	P3B2	P3C2	P3D2		Control	1	27	1	17	1	2	1	2	13	72	210	28.4808		1	1	8	1	0	1	3	1	0	1		1	0
37	AQ0047-01	1		3	3	P3B4	P3C4	P3D4		Control	1	36	1	16	1	2	2	2	12	75	307	38.3719	bacolefen	1	1	34	1	3	1	17	1	1	1	5	0	4
38	AQ0049-01	1		3	3	P3B8	P3C8	P3D8		Control	1	29	1	17	2	1	2	1	3	68	210	31.93	amitriptyline, albuterol inhaler, betamethasone inhaler, sumatriptan	1	1	21	1	21	1	10	1	10	1	6.2	3	11
39	AQ0048-01	1		3	3	P3B9	P3C9	P3D9		PTSD	2	32	1	12	1	2	1	1	7	71	190	26.4993		1	1	96	2	68	2	62	2	46	2	5.8	35	62
40	AQ0054-01	1	A	2	2	P1B10	P1C10	P1D10		Control	1	34	1	17	2	2	1	1	13	65	175	29.1212		1	1	10	1	10	1	7	1	7	1	6.4	11	6
41	AQ0050-01	1	A	2	2	P1B9	P1C9	P1D9		Control	1	32	1	17	1	2	1	2	18	66	170	27.4384		1	1	6	1	0	1	3	1	0	1	7.6	8	4
42	AQ0051-01	1	A	2	2	P1E10	P1F10	P1G10		PTSD	2	35	1	17	2	2	1	2	15	66	175	28.2454	albuterol inhaler, fluticasone/salmeterol inhaler, sumatriptan	1	2	114	2	68	2	66	2	38	2	8.2	25	45
43	AQ0053-01	1	A	2	2	P1E11	P1F11	P1G11		PTSD	2	34	1	14	1	1	1	1	13	71	172	23.9889		1	1	78	2	78	2	42	2	42	2	7	22	45
44	AQ0055-01	1		3	3	P3B5	P3C5	P3D5		PTSD	2	27	1	12	2	1	3	2	14	72	195	26.4465		1	1	118	2	101	2	68	2	56	2	9.6	37	50
45	AQ0062-01		A	N/A	2					PTSD	2	34	1	12	2	1	1	1	16	71	210	29.2887	chlorthalidone, fluoxetine, melatonin, meloxicam	2	1	120	2	95	2	72	2	52	2	11.2	30	73
46	AQ0057-01	1	A	2	2	P1B11	P1C11	P1D11		Control	1	34	1	18	2	2	1	1	5	68	165	25.0879		1	1	17	1	17	1	9	1	9	1	5.2	1	8
47	AQ0058-01	1		3	3	P3B10	P3C10	P3D10		Control	1	30	1	16	2	1	1	1	14	67	205	32.1072		1	1	0	1	0	1	0	1	0	1	5.2	0	0
48	AQ0059-01	1		3	3	P3B7	P3C7	P3D7		PTSD	2	29	1	12	1	0	1	1	7	70	190	27.2619	aripiprizole, amphetamine salts XR, ceterizine, escitalopram, omeprazole	2	1	83	2	83	2	46	2	46	2	11.2	29	45
49	AQ0060-01	1		3	3	P3B11	P3C11	P3D11		PTSD	2	28	1	18	2	1	1	1	6	66	200	32.2805		1	1	104	2	104	2	58	2	58	2	5.4	46	77

## Sheet: Table S2 B
Variable Name	Variable Description	Values
Collab ID	Confidential record identification number
NYSCF ID	New York Stem Cell Foundation ID number for fibroblast, hIpscs, and NGN2 samples
2021 NGN2 Study No.	NGN2 sample 'study' (current publication)	1= Study 1; 2= Study 2
2021 PBMC Study No.	PBMC sample 'study' (current publication)	A= Study A; B= Study B
NGN2 Batch	Batch number for NGN2 differentiation and hydrocortisone treatment and RNAseq analysis
PBMC Batch	Batch number for PBMC extraction and RNAseq analysis
NGN2_0	Baseline (0nM hydrocortisone dose) NGN2 Sample ID number for RNAseq
NGN2_100	100nM hydrocortisone dose NGN2 Sample ID number for RNAseq
NGN2_1000	1000nM hydrocortisone dose NGN2 Sample ID number for RNAseq
NGN2_2500	2500nM hydrocortisone dose NGN2 Sample ID number for RNAseq
Dx	PTSD diagnosis
ctlptsd	Combat exposed PTSD- and combat exposed PTSD+	1= PTSD (-); 2= PTSD (+)
age	Participant age
sex	Participant sex	1 = male; 2 = female
eduyrs	Years of education
hispanic	Hispanic (N/Y)	1 = not hispanic or latino; 2 = hispanic or latino
race	Participant race	0 = asian; 1 = black or african American; 2 = white or caucasian; 3 = native american/alaskan native; 4 = native hawaiian/pacific islander; 7 = other
toursno	Total number of mlitary tours of duty
deployno	Total number of deployments
deploymo	Total months deployed
ht_in	height (inches)
wt_lb	weight (lbs)
BMI	body mass index
medications	current medications (all)
psychmed	currently taking psychotropic medication(s)	1 = no; 2 = yes
mddcur	Major depressive disorder (MDD) current/ within past month	1 = no; 2 = yes
cap4ltot	Lifetime CAPS-IV, Clinician Administered Scale for PTSD (DSM-IV) - total score
cap4ldx	Lifetime CAPS-IV, Clinician Administered Scale for PTSD (DSM-IV) - ptsd diagnosis	1 = no; 2 = yes
cap4ctot	Current CAPS-IV, Clinician Administered Scale for PTSD (DSM-IV) - total score
cap4cdx	Current CAPS-IV, Clinician Administered Scale for PTSD (DSM-IV) - ptsd dx	1 = no; 2 = yes
cap5ltot	Lifetime CAPS-V, Clinician Administered Scale for PTSD (DSM-V) - total score
cap5ldx	Lifetime CAPS-V, Clinician Administered Scale for PTSD (DSM-V) - ptsd dx	1 = no; 2 = yes
cap5ctot	Current CAPS-V, Clinician Administered Scale for PTSD (DSM-V) - total score
cap5cdx	Current CAPS-V, Clinician Administered Scale for PTSD (DSM-V) - pdsd dx	1 = no; 2 = yes
ctqtot	Childhood Trauma Questionnaire (CTQ) - total score
bdi	Beck Depression Inventory (BDI) II - total score
pcl	PTSD Check-List (PCL) - monthly, current - total score

## Sheet: Table S3
Gene_Set	Disorder	Genes
Epilepsy_OMIM	epilepsy	ARHGEF9	ARX	CDKL5	KCNQ2	PCDH19	PLCB1	PNKP	PNPO	SCN1A	SCN2A	SLC25A22	ST3GAL3	STXBP1	SZT2	TBC1D24	ALG13	CHD2	DNM1	GABRA1	GABRB3	GNAO1	GRIN2A	KCNT1	SCN8A	SLC35A2	SYNGAP1	FASN	GABBR2	HDAC4	PIK3AP1	RANGAP1	RYR3	TTN
DDG2P	development	CEP290	FLNA	SLX4	ARG1	POLR3A	ATR	ALG9	YAP1	BBS9	TRIM32	NSD1	ADAR	MTOR	NAA10	MOGS	AGPS	OFD1	PAFAH1B1	CAMTA1	HRAS	OFD1	LAMA1	ERLIN2	PCCA	FKRP	COX15	COG7	SCN2A	MECP2	BRAF	CBL	POMGNT1	PIGO	ARSA	CLN3	FOXP2	SLC6A3	CHAMP1	CLN8	RTEL1	MKKS	FLNA	NAGA	PLCB1	ARX	SMARCA2	IQSEC2	CEP290
01_AutismKB	autism	A1BG	A2M	AAA1	AADACL2	AANAT	AARS	AASDH	ABCA1	ABCA12	ABCA13	ABCA2	ABCB9	ABCC1	ABCC12	ABCC5	ABCC8	ABCD2	ABCG4	ABHD14A	ABHD14B	ABHD15	ABHD3	ABI2	ABI3BP	ABLIM2	ABTB1	ACACB	ACADM	ACADSB	ACCN1	ACHE	ACIN1	ACLY	ACOT7	ACP2	ACP6	ACSBG1	ACSL4	ACSL5	ACSS2	ACTA1	ACTL6B	ACTN1	ACTR1A	ACTR1B	ACY1	ACY3	ADA
02_AutismKB_core	autism	RELN	CNTNAP2	OXTR	NLGN4X	GABRB3	C4B	MET	FOXP2	HLA-DRB1	SLC6A4	RBFOX1	EN2	BDNF	NRXN1	MARK1	SLC25A12	SEZ6L2	MAPK3	NLGN3	ASMT	MAOA	MECP2	SHANK3	GABRA5	FMR1	GAD1	KCNMA1	EIF4E	CADM1	MACROD2	GRPR	DRD3	DRD4	BCL2	RPL10	ARID1B	IL1RAPL1	TBR1	FOXP1	SEMA5A	PTEN	GABRA4	TUBGCP5	FEZF2	DISC1	AVPR1A	IMMP2L	CDH10
04_SFARI_score4plus	autism	ABAT	ADA	ADK	ADNP	ADORA2A	ADRB2	ADSL	AFF2	AGAP1	AGBL4	AGMO	AGTR2	AHI1	ALDH5A1	ANK2	ANKRD11	ANXA1	APBA2	AR	ARID1B	ARNT2	ARX	ASMT	ASTN2	ATP10A	ATP2B2	AUTS2	AVPR1A	BCKDK	BZRAP1	C15orf43	C3orf58	C4B	CACNA1C	CACNA1F	CACNA1H	CACNB2	CADM1	CADPS2	CASC4	CC2D1A	CCDC64	CDH10	CDH22	CDH8	CDH9	CDKL5	CEP41
07_Gilman_Netbag	autism	AATF	ADAM5	ADSL	ATP8B1	AXIN1	BAIAP2	BAZ1B	CACNA1B	CDC45	CHRNA7	CLPB	CRHR1	CRKL	CSMD1	CTNNA3	CTNND2	CYFIP1	DCC	DDX53	DKK1	DLG1	DLG2	DLG4	DVL2	EHMT1	FANCA	FLNA	FMN2	GOLGA4	GREM2	GRK5	IKBKG	ITPR1	LIMK1	MALL	MAPK3	MAPT	MED27	MLXIP	MYH11	NDE1	NLGN3	NPHP1	NRXN1	NSF	PAK2	PHF2	PMM2
08_Iossifov_RDNV	autism	APH1A	C20orf111	ITGA5	MTMR12	PLXNB1	POGZ	PPP1R15B	PRPF39	RELN	SMARCC2	SPAST	SPP2	ST3GAL6	SUCLA2	SVIL	TBX18	TCF3	ZMYM2	ZNF292	ADNP	ARID1B	ASAH2	BRWD1	CDC42BPB	CHD8	CNOT3	COL25A1	CUBN	CUL3	DHRS4L1	DNAH5	DYRK1A	ETFB	GRIN2B	IQGAP2	KATNAL2	KIAA0100	LTN1	MBD5	MLL3	PDCD1	POLRMT	RPS6KA3	SETBP1	SETD2	SLC7A7	TBR1	TRPM5
09_DeRubeis_RCV	mdd	SCN2A	SYNGAP1	CHD8	ARID1B	ANK2	SUV420H1	DYRK1A	GRIN2B	ADNP	TBR1	POGZ	CUL3	KATNAL2	BCL11A	CACNA2D3	MIB1	GABRB3	KMT2C	PTEN	RELN	ASXL3	MYO9B	ETFB	ASH1L	TRIO	NAA15	MYT1L	NR3C2	APH1A	VIL1	CDC42BPB	BIRC6	GALNT18	EP400	ZNF774	DPP3	FCRL6	SMURF1	TTLL3	UTP6	CARKD	DNAH10	PPM1D	JADE2	S100G	GSE1	CSNK1E	KIAA0100
11_Parikshak_ID_genes	az_intellectual_disability	ABAT	ADA	ADSL	AGTR2	ALDH5A1	ARX	DHCR7	C3orf58	DMPK	DMD	DPYD	FMR1	FOXP2	IL1RAPL1	MAOA	MCPH1	MECP2	NF1	NTRK1	RAI1	RELN	SLC6A8	TSC1	TSC2	UBE3A	CDKL5	NLGN3	NLGN4X	RPL10	SLC9A6	RAB39B	PTCHD1	NRXN1	GRIN2A	SHANK2	SHANK3	HRAS	AASS	ABCC8	ACOX1	AGA	AK1	ALDH3A2	ALDH4A1	ALDOA	ALG12	ALG2	ALG3
12_Pinto_ID_genes	az_intellectual_disability	SKI	GALE	FUCA1	ARID1A	PIGV	SLC2A1	ST3GAL3	STIL	ALG6	DBT	AP4B1	NRAS	GATAD2B	KCNJ10	ASPM	SYT14	RAB3GAP2	TBCE	FH	MYCN	SOS1	ERCC3	RAB3GAP1	ZEB2	BBS5	GAD1	TMEM237	HDAC4	D2HGDH	CRBN	SUMF1	TSEN2	RAF1	GLB1	CTNNB1	GTDC2	LZTFL1	DAG1	ARL13B	ARL6	CEP63	ATR	ALG3	KIAA0226	IDUA	CC2D2A	QDPR	SRD5A3
13_Fromer_SCZ_allRDNV	scz	ZNF565	NRIP1	LRP1	CCDC137	KPNA1	ZNF480	EIF5	ALS2CL	CHD4	KDM2B	LAMA1	CASP4	SDF4	PIK3CB	SBNO1	GIF	PLCL2	VN1R4	MAGEC1	RFX3	SZT2	HLA-C	TEKT5	WDR11	UBR5	PPP1R14D	LCT	THBS1	DPYD	CELF2	TEP1	SYNGAP1	OR4C46	PAG1	IRS1	SPATA5	UGT1A3	NPRL2	FAM3D	TAF7L	RB1CC1	CSPG4	DDHD2	INTS10	KLF12	TRRAP	TUB	PHF23
14_Cocchi_Pruning	scz	NGF	BAX	CASP3	CASP6	XIAP	PLXNA3	PLXNA4	BCL2	DIAPH1	THBS1	CACNA2D1	APOE	NTRK1	BDNF	TGFB1	PCDH10	MDM2	RHOA	SEMA3F	NRP2	UBE4B	THBS4	BCAN	EFNA3	TNC	TNR	THBS2	NCAN	PTPRB	RND1	EPHA4	SEMA3A	EPHB1	EPHB3	DOCK1	NCK2	TNFRSF21	RACGAP1	CDH2	APP	GRIN1	PICK1	GRIA3	DRD2	DLG4	DLG1	PARK2	GRIN2A
15_Betancur_ASD	autism	CAMTA1	MMACHC	POMGNT1	RPE65	DPYD	NRXN1	NPHP1	MBD5	TBR1	SCN2A	SCN1A	SATB2	HDAC4	SETD5	BTD	CTNNB1	AMT	FOXP1	CC2D2A	PRSS12	NIPBL	HCN1	MEF2C	ALDH7A1	NSD1	ALDH5A1	SYNGAP1	MUT	AHI1	PEX7	SYNE1	ARID1B	HOXA1	COG5	BRAF	CNTNAP2	TUSC3	HGSNAT	CHD7	VPS13B	SMARCA2	STXBP1	POMT1	TSC1	EHMT1	PTEN	FGFR2	HRAS
ASC_ASD	autism	ADNP	ANK2	ANKRD11	AP2S1	ARID1B	ASH1L	ASXL3	BCL11A	CACNA1E	CACNA2D3	CELF4	CHD2	CHD8	CORO1A	CREBBP	CTNNB1	DEAF1	DIP2A	DNMT3A	DPYSL2	DSCAM	DYNC1H1	DYRK1A	ELAVL3	FOXP1	FOXP2	GABRB2	GABRB3	GFAP	GIGYF1	GNAI1	GRIA2	GRIN2B	HECTD4	IRF2BPL	KCNMA1	KCNQ3	KDM6B	KIAA0232	KMT2C	KMT2E	KMT5B	LDB1	LRRC4C	MAP1A	MBD5	MED13L	MKX
10_Darnell_FMRP	fragile_x	AGPAT3	CNP	AKAP9	AKAP6	ARF3	ARFGEF1	AFF3	AFF4	AAK1	AHDC1	ARID1A	ARID1B	ARID2	ATG2A	ATG2B	ATG9A	ATMIN	ACLY	ATP5A1	ATP5B	ABCA2	ABCA3	ABCG1	AGTPBP1	ATP13A2	ATP2A2	ATP2B2	ATP2B4	ATP6V0D1	ATP6V1B2	ATP6V0A1	ATP1A1	ATP1A2	ATP1B1	ATP9A	AGAP1	AGAP2	AGAP3	ARAP2	ADAP1	BCL9L	BAT2L2	BRSK1	BRSK2	BAP1	CTBP1	CLEC16A	C2CD2L
autism_gandal	autism	HR	SERTAD4	FBLN7	SEMA7A	ARHGAP6	UBE3A	NGEF	ZC3HAV1	ACTR1B	NDRG3	ATP2B2	FTL	PDYN	C12orf23	ZNF804B	RAB13	NOS2	GABRA5	FZD1	RTKN2	SLC38A5	SHD	HAPLN4	NCALD	PALLD	PEA15	KDM1B	RP11-638I8.1	EMILIN3	RHOBTB1	CHST11	NQO1	RP11-118G23.1	TRIM25	NABP1	DERL1	ABCA1	RCAN2	GNG12	VIM	RP11-123O22.1	SYT17	CAMTA1	PLCB1	CCDC104	FAM49B	STRBP	HIVEP2
scz_gandal	scz	GALNT16	ADAMTS2	AP000459.4	ABCG2	RCSD1	ASAP3	MAOB	LINC00925	TMEM176A	SLC26A11	PHF17	LINC00996	ITGB4	CP	PPAT	ALDH1L1	C4A	SERPINA3	C5orf49	MCM6	HR	SLCO2A1	BAG3	TMEM176B	IGDCC4	RP11-638F5.1	WFS1	TSPAN33	C1orf172	AP000439.1	VASH1	GCAT	TMPRSS3	EEF2K	LIPH	OSMR	BCL6	CYSLTR1	MR1	CDC42	KCNA5	CARTPT	FBXO9	WIPF3	IFITM3	SH3BP1	SLC35G1	GDF10
bp_gandal	bipolar	ADAMTS2	SLC26A11	LGR6	MTND1P23	POLR1E	NLRP1	USP20	ARID5A	CTD-2008A1.2	PPAT	CARTPT	SORD	GSTO2	RCSD1	LIPH	GET4	CRYL1	GLB1L2	CAPN5	MZT2A	SPRN	DAGLB	CYYR1	GCAT	GZMA	LETMD1	MPP3	DAW1	ZNF252P	TNFSF10	ALS2CL	PRKAB2	DEPDC7	FCRLB	COL6A6	DCBLD1	C1orf213	DACH2	DGAT2	EEF2K	MT1X	FAM101B	TCEA3	TUBA3D	OCLN	KLRK1	LANCL3	GIMAP6
schizophrenia_Hess_et_al_2016	scz	THAP2	SLC44A3	BAG3	HSPB1	ARRDC3	IGDCC4	RHOBTB3	DPY19L3	S100A8	SLC25A20	ABCA1	ACSS3	GABRA2	PITPNC1	GLIS3	DHRS3	MIR568	PDLIM5	MEIS2	KCNN3	WLS	ALDH6A1	OXTR	SCAF11	CADM1	STAG2	ESF1	LPL	DTNA	BBX	SLC1A4	NFE2L2	SLCO1C1	GRAMD3	KRAS	SELENBP1	PPAP2B	INHBB	PPP1R3D	MAP3K5	AQP1	ADM	PON2	AK4	EFEMP1	FTLP3	SERP1	PMP2
autism_spectrum_disorder_gandal_et_al	autism	HR	SERTAD4	FBLN7	SEMA7A	ARHGAP6	UBE3A	NGEF	ZC3HAV1	ACTR1B	NDRG3	ATP2B2	FTL	PDYN	C12orf23	ZNF804B	RAB13	NOS2	GABRA5	FZD1	RTKN2	SLC38A5	SHD	HAPLN4	NCALD	PALLD	PEA15	KDM1B	RP11-638I8.1	EMILIN3	RHOBTB1	CHST11	NQO1	RP11-118G23.1	TRIM25	NABP1	DERL1	ABCA1	RCAN2	GNG12	VIM	RP11-123O22.1	SYT17	CAMTA1	PLCB1	CCDC104	FAM49B	STRBP	HIVEP2
schizophrenia_gandal_et_al	scz	GALNT16	ADAMTS2	AP000459.4	ABCG2	RCSD1	ASAP3	MAOB	LINC00925	TMEM176A	SLC26A11	PHF17	LINC00996	ITGB4	CP	PPAT	ALDH1L1	C4A	SERPINA3	C5orf49	MCM6	HR	SLCO2A1	BAG3	TMEM176B	IGDCC4	RP11-638F5.1	WFS1	TSPAN33	C1orf172	AP000439.1	VASH1	GCAT	TMPRSS3	EEF2K	LIPH	OSMR	BCL6	CYSLTR1	MR1	CDC42	KCNA5	CARTPT	FBXO9	WIPF3	IFITM3	SH3BP1	SLC35G1	GDF10
bipolar_disorder_gandal_et_al	bipolar	ADAMTS2	SLC26A11	LGR6	MTND1P23	POLR1E	NLRP1	USP20	ARID5A	CTD-2008A1.2	PPAT	CARTPT	SORD	GSTO2	RCSD1	LIPH	GET4	CRYL1	GLB1L2	CAPN5	MZT2A	SPRN	DAGLB	CYYR1	GCAT	GZMA	LETMD1	MPP3	DAW1	ZNF252P	TNFSF10	ALS2CL	PRKAB2	DEPDC7	FCRLB	COL6A6	DCBLD1	C1orf213	DACH2	DGAT2	EEF2K	MT1X	FAM101B	TCEA3	TUBA3D	OCLN	KLRK1	LANCL3	GIMAP6
PTSD_OFC_Girgenti_et_al_2020	ptsd	ELK1	ADAMTS2	HTR1D	LRP8	ALOX12B	ARHGAP22	BCL7A	FOXO3	GMPR	TAGAP	PIK3R6	PRDM8	HIST1H2BL	LMTK2	LYPD5	PPFIBP2	ARIH2	DOCK10	SRGAP2B	IGFBP4	PRRT1	ACVR1B	BLNK	CYTH4	MAN2B1	MED19	PKP1	SLC10A1	SLC25A13	TEF	TMEM140	TNFRSF21	UBE2R2	TMEM106A	SMAD1	UBA7	GTF2F1	NFIL3	RASD1	RASGRP3	SPATA2	INPP5A	LGALS9	PCBD1	PHYHIP	PPP1R1A	PROM1	ZFP69
PTSD_dACC_Girgenti_et_al_2020	ptsd	ADAMTS2	GTF2E1	BMP2K	MYO15A	MED24	ELK1	EGR4	FUT1	FAM189A1	RCSD1	NISCH	SEMA4F	ALDH1A1	MBTPS1	TFAP2C	PNPLA6	MC1R	PYM1	HAUS7	CHPF	FBXO31	RNF130	RENBP	PTPRU	SWT1	IFI6	IL12RB2	MROH1	SNX5	SLC16A8	TLDC1	IRS2	ARC	NOVA2	FRMPD2	MKL1	SAMD9	MAN1C1	PHLDA3	ULK1	PISD	SIN3B	AIRE	RAD9A	RERGL	CAPN5	DDX60	CTSS
PTSD_sgPFC_Girgenti_et_al_2020	ptsd	FOSB
PTSD_dlPFC_Girgenti_et_al_2020	ptsd	LOX	ADAMTS2	COL4A1	IGFBP4	TGM2	NID1	NFIL3	ELK1	CRISPLD2	ADAMTS9	HEYL	YBX3	TNFRSF11B	KCNE4	NAA40	DEPP1	SUSD3	EDN1	LRP8	HILPDA	FHL1	COL4A2	ATP6V1B1	PLIN2	UBE2R2	GPR4	LATS2	GADD45B	CDKN1A	RTL1	GABRE	RHOB	ACTG2	ITGA5	PRADC1	MAFF	FUT1	CD84	MSC	PDLIM1	MT1X	FKBP5	APOLD1	ARRDC4	IL1R1	FOXO3	TAGLN	CRABP1
MDD_Pantazatos_et_al_2017	mdd	MTRNR2L8	SERPINH1	HSPA7	IL8	CCL4	MRPS6	RP1-261D10.1	DUX4L12	CCL2	TNFAIP3	ATF3	KLF13	FIZ1	HSPA1B	HSPA1A	WDR52	RP4-765C7.2	DUX4L15	RP11-181B18.1	DUX4L3	DUX4L2	TNFRSF12A	IL1B	FOS	PNP	DUX4L5	CDKN1A	TRIM41	AC002429.5	DUX4L4	DNAJB1	IGSF10	SPNS2
combat_traumas_PTSD_Breen_et_al_2018	ptsd	GFI1B	SPARC	TSC22D1	TPTEP1	PGRMC1	TMOD1	IFI44L	SMOX	DDX60	HIST1H3H	TMEM40	HIST1H2BJ	IFIH1	GALM	IFIT5	ESAM	MYL9	GIPC3	TREML1	SAMD9	ADK	GNG11	EPSTI1	XAF1	PIK3AP1	RSAD2	NT5M	TUBB1	TSPAN9	IFI44	ERI1	XRCC3	OASL	DDX58	SDPR	COPS3	OAS3	OAS1	RBM43	CTTN	BEND2	PCSK6	SLC24A3	CPNE5	SNCA	RGL1	NRGN	ABLIM3
male_specific_interpersonal_traumas_PTSD_Breen_et_al_2018	ptsd	FASLG	HSBP1	FADS1	STX3	PHF21A	FOXD2	ZNF23	FKBP8	KCNJ10	TLR1	PTPRR	CAMK2B	ADRA2A	METTL1	TSPAN7	LY96	LST1	ARPC1A	CTSW	RAB32	TFDP2	VIPR1	RPS6KA2	HMCES	PRSS23	N4BP2L2	SPRR1B	CHTOP	AGFG2	BRD4	MX2	IFNAR1	APRT	PDE4D	P2RY2	SLC7A1	ADD1	GNA12	PTPA	SYK	ZFP36	SKI	ABCA1	HDC	SPINT2	IFRD2	SPTA1	NUAK1
female_specific_interpersonal_traumas_PTSD_Breen_et_al_2018	ptsd	PEA15	C1QB	RGL1	ATF5	SEC31B	BLVRA	TOB2	URB2	LRPAP1	PLP2	H6PD	RAB28	LPAR1	KLHL18	ABL1	PLEKHO2	SERPING1	CES1P1	CAND1	ALDH2	OTUB1	SYMPK	ATOX1	ERH	CEBPG	FEZ2	BST2	NUDCD3	SRSF8	CCDC22	RPS6KA4	ISG15	PLK4	IFIT5	HIST2H4B	CAMK4	CCDC57	TGFBI	KRT1	DOK2	CCR2	RIN2	ANXA2	MGST2	DUSP3	TUBB6	GNAS	AP2B1
autism_Tylee_et_al_2016	autism	LGALS3BP	KLRB1	ESCO1	RPL21P2	RPL24P2	MIR3198.2	PFDN5	RPL6P27	SNORD65	YES1	SNHG22	DESI1	RPS14	ZBTB4	RPL17	RPS17	SCARNA17	RPL38	MIR7111	TOMM7	RPL9P25	PRR13P5	RPS7P1	USMG5P1	RPS7P11	MS4A2	GABARAP	DDIT4	IL1RN	RPL9P7	UBE2Q2P6	RPS6	EIF3K	RPL12P4	ZNF540	FAUP1	ZNF441	RPL10A	RPL13P12	IGF2BP3	E2F2	RPL4P2	MALAT1	GPX4	RPL24	MYBL1	PDGFD	ASPHD2
bipolar_disorder_Hess_et_al_2020	bipolar	AK4	ILKAP	FBXO38	CHIC2	AHCTF1	PRR16	RYR2	TOPORS	KAT8	KRTAP19-3	MTMR9	HSPBAP1	ING3	AGTRAP	CLK4	OGFRL1	VANP3	OGT	TSG101
schizophrenia_blood_Hess_et_al_2016	scz	SRPR	SIGIRR	SPOCK2	SULT1B1	SCRN1	PLEKHF1	ICAM2	TCN1	EOMES	PCSK7	OSBPL5	JADE2	INTS5	SEC24C	TMEM30A	NAT10	DHX30	POM121C	APBA3	PID1	CD40LG	DOLPP1	BMPR2	RUNX3	C17orf49	DCUN1D5	IL2RB	CDK2AP2	ECHS1	LRRC8A	CLPTM1L	CD302	LY75-CD302	DDX54	TAF15	CXXC1	LAT	CDK11A	MED24	IL10RA	RASA3	PAXIP1	INO80	POC1B-GALNT4	GALNT4	MS4A3	IFT74	PTEN
major_depressive_disorder_Wittenberg_et_al_2020	mdd	POLR2J4	DIMT1	IFT20	GTF3A	RPS7	BDH2	NFATC2	THEM4	AKR1C3	LOC728613	MBNL1-AS1	FAN1	MBNL1	MYO19	KRR1	PPIG	TMEM217	MORF4L2-AS1	AMIGO2	JTB	ATRX	TMEM179B	GNGT2	OTUD7A	TMPO-AS1	UBXN11	TAB3	WASF2	CDC14B	RAN	AP2M1	BIRC5	RPS6KA4	ZBTB20	RALGAPA1	WARS	HNRNPUL2	PPP3CC	RPPH1	ITGB3BP	CLDND1	EDN3	RPS3A	HINT1	MRPL13	TMEM116	FAM96A	PGBD1
childhood_trauma_5th_EPC_Minelli_et_al_2018	ptsd	ENO2	ZNF276	LOC728743	PLD4	TRIM46	SCARB1	HSF4	ALDH3B1	LOC100128881	AP3M2	SCAMP5	DMPK	TRAF7	STX1A	SNHG12	SOX4	G6PC3	SLC26A11	CLEC2D	LRRC26	CENPT	ADAMTSL5	SH2B1	RLTPR	ORAI3	ZRSR2	COQ10A	TNFRSF21	STXBP1	ANKZF1	CD6	APOL2	ZNF821	GOLGA2B	ABCA3	ANO9	P2RY2	TRAF1	ASNS	ZNF438	DLG3	INSR	PAQR7	PATL2	IL11RA	GNAO1	IRF8	ITM2C
childhood_trauma_7th_EPC_Minelli_et_al_2018	ptsd	UBE2L6	IFI6	ISG15	XAF1	IFIT3	RSAD2	EXOC3L	SERPING1	BATF2	IFI35	HERC5	PARP14	OAS3	IFI44L	EPSTI1	IFIT1	IRF9	CMPK2	LAMP3	EIF2AK2	MX1	IFIT5	GBP1	SAMD9L	DDX58	ZCCHC2	PARP9	LY6E	OASL	STAT2	OAS2	DTX3L	GBP4	IFIT2	PSME2	FBXO6	RTP4	AGRN	PARP12	SAMD4A	PML	MOV10	APOL6	TRIM22	OAS1	SIGLEC1	ATF3	STAT1
intellectual disability_DisGeNET	az_intellectual_disability	CRB1	LDB3	MKKS	FRAXA	RRM2B	PEX12	NTNG1	COG4	POLR3B	HNRNPK	OTX2	RPE65	BCKDK	ATXN7	SCARB2	CLCN2	SPECC1L	C9orf72	ITGA7	GRIP1	AVPR2	ATRX	LAMA2	FLVCR1	TANC2	FMR1	ALX4	ASL	SGPL1	BDNF	TSC2	RTN4IP1	CTNS	PRSS12	CEP63	BUB3	COL4A6	CNTNAP2	SMS	MYT1L	VPS35	TECPR2	NLGN4X	MTF1	DMD	SMARCC2	MTOR	MTTP
autism spectrum disorder_DisGeNET	autism	PHB2	CACNA1C	SHANK2	TSC1	CACNB2	RELN	ASMT	GPR37	TRIM32	TPH1	TSC2	SLC27A4	B3GLCT	MET	DDIT3	CX3CR1	CHRNA7	MUC22	LRP2	DPP6	SNTG2	CYP2D6	OXT	SLC19A1	HTC2	DPYD	PTEN	EHMT1	NCS1	MKI67	C2	SHANK3	NLGN3	NRXN1	ARID1B	CNTNAP2	PRKCB	NLGN4X	NOS1	SLC6A4	GRIK4	ANKRD11	ZNF763	CHD8	DRD4	TRIM31-AS1	FURIN	GRIN2A
neurodevelopmental disorders_DisGeNET	development	SNRPN	KDM5C	SMARCA1	SHROOM4	EEF1A2	DYRK1A	RNF2	MECP2	TPH2	WDR45	ASXL3	CNTNAP2	SHANK3	MICU2	NRXN1	UBE3A	PARD3B	PHF2	CDKL5	FBXW7	MBD5	STXBP1	WASH6P	TCF4	ADRA1A	ANK2	SLC35A2	FMR1	KIF5C	SOX11	SATB2	SETBP1	HPRT1	PTEN	MCPH1	EIF4G1	NTNG2	RHOBTB2	POGZ	SNORD14C	ATP1A3	FRAXA	SNORD116@	PPM1D	PLXNB1	CD38	DISC1	PPP2R5D
PCL_total	ptsd	PLEKHM1	MAD1L1	LINC01360	TRAIP	TSNARE1	C19ORF60	LOC1202723362	IMMP2L	OPCML	PCDHA1	EXD3	TCF4	SATB1-AS1	SPACA1	FBXL17
ReExperiencing	ptsd	TCF4	CAMKV	MAD1L1	CRHR1	RASEF	LRRIQ3	PIK3CG	PGPEP1	PTRPD	IFT52
Avoidance	ptsd	PLEKHM1	LRRC37A2	LINC01360	PCDHA1	TSNARE1	C19ORF60	IMMP2L	SPACA1	EXD3	LOC102723362	MAD1L1	OPCML
Hyperarousal	ptsd	MAPK8IP1P2	MAD1L1	PHF2	NSFP1	OPCML	IP6K1	CAPZA1	LRRIQ3	NRXN1	FOXP2	SOX6	GLIS3	CDKN3	TSNARE1	FBXL17
IBD_predixcan	z_ibd	AC005104.3	AC074117.10	ADAM15	ADCY3	ADCY7	ADO	AGAP5	AMZ1	APEH	APOBEC3D	ARPC1B	ARPC2	ATG16L1	BRD7	BRD7	C5orf56	CAMSAP2	CAMSAP2	CARD6	CARD9	CARD9	CASC3	CCDC116	CCL13	CPSF3L	CUL2	CYLD	CYLD	CYLD	CYLD	CYLD	DCTN4	DLD	ERAP2	FCGR2A	GBAP1	GIGYF1	GPR35	GPR65	GPX4	HEATR3	HORMAD1	HSD17B1P1	ICOSLG	ICOSLG	ICOSLG	IGHEP2	IL12B
crohns_disease	z_ibd	NOD2	ATG16L1	IL23R	CARD9	ZMIZ1	SBNO2	LACC1	MUC19	C5ORF56	SMAD3	GPR65	MST1	KSR1	SP140	IFNGR2	UBE2L3	TNFSF15	FUT2	STAT3	PHTF1	ZGPAT	PTPN2	C21ORF33	THADA	LOC285626	SCAMP3	FGFR1OP	TYK2	BANK1	IL18RAP	ANKRD55	RNASET2	MROH3P	TMEM258	CLN3	GCKR	ERAP2	PPP5C	RSPO3	LOC102723878	CDKAL1	DNMT3A	CCNY	ITLN1	IL2RA	PLCL1	JAZF1	BACH2
[truncated: 5,000 more columns]

## Sheet: Table S4 A
MarkerName	Allele1	Allele2	Weight	Zscore	P-value	Direction
IGF2BP2	na	na	40	-0.112	0.9104	-+
ATP6V0C	na	na	40	0.464	0.6425	+-
AP001610.5	na	na	40	-4.295	1.746e-05	--
NR4A1	na	na	40	-2.228	0.0259	-+
TRAJ47	na	na	40	0.14	0.8886	+-
LINC00641	na	na	40	-2.988	0.002805	--
KAT6B	na	na	40	0.764	0.4448	+-
IL12A	na	na	40	0.369	0.7124	-+
MEAF6	na	na	40	0.064	0.9489	+-
ZDHHC11	na	na	40	2.638	0.00834	++
DNALI1	na	na	40	1.306	0.1916	++
ZNF148	na	na	40	-0.107	0.9144	+-
MRPS27	na	na	40	-1.682	0.09256	--
PPM1H	na	na	40	-1.134	0.2566	--
SMAP1	na	na	40	1.048	0.2945	+-
KLHL2	na	na	40	-2.912	0.003589	--
NKILA	na	na	40	0.931	0.3518	++
CFAP54	na	na	40	2.592	0.009554	++
DNAJB14	na	na	40	-2.251	0.0244	--
HMGB1P10	na	na	40	1.463	0.1435	+-
AGAP5	na	na	40	-0.361	0.7181	--
RGL4	na	na	40	-1.37	0.1706	+-
SLC26A3	na	na	40	2.592	0.009549	++
CDC42EP1	na	na	40	-4.147	3.366e-05	--
FGF7P3	na	na	40	1.399	0.1618	++
RAB38	na	na	40	-0.201	0.8405	-+
ZBTB16	na	na	40	6.563	5.256e-11	++
ZNF264	na	na	40	1.614	0.1065	+-
ZNF692	na	na	40	-2.543	0.011	--
CCDC180	na	na	40	3.585	0.0003369	++
C1orf127	na	na	40	4.834	1.335e-06	++
SYT11	na	na	40	-4.464	8.062e-06	--
AC079767.4	na	na	40	-2.479	0.01319	--
ADRB2	na	na	40	0.542	0.5875	++
MRPL50	na	na	40	-0.215	0.8295	+-
PPP6C	na	na	40	0.743	0.4575	+-
CCNA1	na	na	40	-3.882	0.0001038	--
PAPSS1	na	na	40	-4.619	3.85e-06	--
TP63	na	na	40	1.006	0.3146	-+
C1QB	na	na	40	9.207	3.345e-20	++
ANKRD24	na	na	40	3.752	0.0001753	++
CCR10	na	na	40	3.801	0.0001442	++
GPR171	na	na	40	-0.883	0.3771	+-
DCAF15	na	na	40	1.46	0.1443	+-
ITGA10	na	na	40	-0.859	0.3905	-+
KRT72	na	na	40	2.955	0.003126	++
EEF2K	na	na	40	-1.289	0.1975	--
ANKRD36B	na	na	40	-1.275	0.2024	--
CLEC7A	na	na	40	-4.59	4.44e-06	--
GNPAT	na	na	40	-0.413	0.6795	+-
CLEC4A	na	na	40	-4.068	4.744e-05	--
AC024060.1	na	na	40	-2.795	0.005192	--
CCDC88B	na	na	40	-3.069	0.002149	--
IFNAR1	na	na	40	-1.301	0.1934	--
PRSS30P	na	na	40	-3.691	0.0002237	--
ARID2	na	na	40	-3.144	0.001665	--
CAMK2N1	na	na	40	2.814	0.004896	++
RLN2	na	na	40	0.927	0.3538	++
ADD2	na	na	40	2.722	0.006483	++
GALNT6	na	na	40	-2.899	0.003748	--
RBM20	na	na	40	1.96	0.05001	++
SEC24A	na	na	40	-3.276	0.001053	--
APOM	na	na	40	2.689	0.007162	++
MIP	na	na	40	0.516	0.6057	-+
CCDC96	na	na	40	1.493	0.1355	++
SPSB3	na	na	40	-0.315	0.7531	+-
TRPT1	na	na	40	-2.112	0.03467	--
VAV3	na	na	40	-1.272	0.2033	--
FBLN5	na	na	40	3.951	7.799e-05	++
CNNM3	na	na	40	3.035	0.002403	++
AMN	na	na	40	3.081	0.002064	++
DNAJC6	na	na	40	-0.589	0.5559	-+
OXA1L	na	na	40	0.904	0.3659	+-
ERI3	na	na	40	1.499	0.1338	+-
CHMP1B	na	na	40	0.156	0.8761	+-
CFAP57	na	na	40	2.835	0.004588	++
AC067945.4	na	na	40	-1.397	0.1623	--
GALNT7	na	na	40	-1.062	0.288	+-
ZMAT4	na	na	40	-1.261	0.2073	-+
CPNE5	na	na	40	-2.937	0.003311	--
ITM2C	na	na	40	-2.042	0.04115	--
SIPA1	na	na	40	1.012	0.3115	+-
COPZ1	na	na	40	-1.385	0.1661	--
GPR182	na	na	40	2.196	0.0281	++
NABP1	na	na	40	-6.106	1.02e-09	--
RPL7P17	na	na	40	0.37	0.7114	+-
AC012358.4	na	na	40	5.01	5.448e-07	++
FAM173A	na	na	40	2.99	0.00279	++
MTUS2	na	na	40	4.267	1.984e-05	++
PCDHGA12	na	na	40	-0.513	0.6079	-+
TMSB4XP4	na	na	40	-1.831	0.06709	+-
GTF2H3	na	na	40	-3.72	0.0001993	--
ATRX	na	na	40	-2.605	0.009184	--
DYRK3	na	na	40	-2.934	0.003342	--
UTP6	na	na	40	-4.524	6.081e-06	--
PDE3A	na	na	40	5.322	1.027e-07	++
RNF10	na	na	40	1.835	0.06645	+-
AC090616.2	na	na	40	0.681	0.4958	-+
DNAL4	na	na	40	1.54	0.1236	+-
CDC6	na	na	40	-1.648	0.0993	--
DMXL1	na	na	40	-1.811	0.07011	--
UCN	na	na	40	1.488	0.1367	++
TTC24	na	na	40	-1.837	0.06617	-+
ITGAD	na	na	40	-0.611	0.5415	-+
SLC2A1	na	na	40	0.287	0.7745	+-
XRCC3	na	na	40	-0.62	0.5354	--
TSPAN15	na	na	40	5.55	2.864e-08	++
ACOT7	na	na	40	-4.424	9.7e-06	--
ZNF879	na	na	40	-0.779	0.4363	+-
CIITA	na	na	40	-1.688	0.09138	--
EPS8	na	na	40	3.008	0.002633	++
WDR49	na	na	40	0.824	0.41	-+
NHLRC2	na	na	40	-1.517	0.1293	--
UBBP4	na	na	40	-1.709	0.08747	--
LILRB3	na	na	40	-1.808	0.07064	--
SSFA2	na	na	40	-3.874	0.0001069	--
ITFG1	na	na	40	0.001	0.9993	+-
PGAP3	na	na	40	3.267	0.001085	++
MCL1	na	na	40	-3.953	7.704e-05	--
PNPLA8	na	na	40	-3.111	0.001864	--
ABHD14B	na	na	40	3.921	8.825e-05	++
PNPLA2	na	na	40	0.808	0.4188	+-
TMEM259	na	na	40	-0.956	0.3391	+-
TMSB4XP8	na	na	40	-1.37	0.1708	--
AC016747.3	na	na	40	0.247	0.8052	+-
ACAN	na	na	40	-1.299	0.1939	-+
ARIH2OS	na	na	40	1.567	0.1172	+-
C17orf50	na	na	40	4.23	2.332e-05	++
IFNAR2	na	na	40	-0.398	0.6903	--
MAB21L2	na	na	40	-1.573	0.1158	-+
AC004067.5	na	na	40	0.859	0.3906	++
TRAJ34	na	na	40	-1.401	0.1612	--
TMEM184C	na	na	40	-0.104	0.9172	+-
C12orf76	na	na	40	1.162	0.2453	+-
CD96	na	na	40	-0.52	0.6032	+-
PARD3B	na	na	40	3.858	0.0001144	++
CERS5	na	na	40	-3.632	0.0002812	--
NUMB	na	na	40	-5.513	3.519e-08	--
L2HGDH	na	na	40	3.129	0.001755	++
C2orf49	na	na	40	-0.801	0.4231	+-
ADM5	na	na	40	-0.059	0.9528	-+
NFE2L2	na	na	40	-5.048	4.475e-07	--
DPH6	na	na	40	1.244	0.2133	++
TOM1L1	na	na	40	2.357	0.01841	++
ZNF271P	na	na	40	-1.021	0.3071	+-
NREP	na	na	40	3.594	0.0003259	++
ACTR3	na	na	40	-4.411	1.029e-05	--
TRAJ48	na	na	40	-2.039	0.0414	--
HINT3	na	na	40	-1.656	0.09774	--
LINC01588	na	na	40	-1.958	0.05023	--
FAM120B	na	na	40	0.27	0.7872	+-
FAM229A	na	na	40	0.747	0.4548	+-
RFC3	na	na	40	-2.414	0.01578	--
INPP5B	na	na	40	-3.289	0.001004	--
RNU12	na	na	40	-2.932	0.00337	--
RASSF3	na	na	40	0.749	0.454	+-
CCNB2	na	na	40	-1.355	0.1754	--
C1orf101	na	na	40	1.816	0.06941	-+
FOXP1	na	na	40	0.738	0.4604	+-
AC005785.2	na	na	40	0.668	0.504	+-
CCP110	na	na	40	-0.496	0.6196	+-
GCA	na	na	40	0.033	0.9733	+-
PCOLCE	na	na	40	2.666	0.007679	++
TAS2R19	na	na	40	-2.681	0.007339	--
CHST7	na	na	40	-0.298	0.7654	+-
AC233755.1	na	na	40	-0.451	0.6521	-+
ASB6	na	na	40	1.124	0.2611	+-
RPS3AP26	na	na	40	3.211	0.001323	++
POLD4	na	na	40	-2.904	0.003688	--
KCNJ14	na	na	40	2.767	0.005655	++
SLC9A7P1	na	na	40	-3.858	0.0001142	--
ZNF277	na	na	40	1.346	0.1784	+-
HTRA2	na	na	40	0.086	0.9317	+-
ISPD	na	na	40	2.087	0.0369	++
CLEC6A	na	na	40	-5.853	4.816e-09	--
RALGAPA1	na	na	40	0.379	0.7049	+-
AGBL5	na	na	40	2.807	0.004994	+-
HMGXB3	na	na	40	-0.492	0.6228	+-
PIN1	na	na	40	0.028	0.9775	+-
FKBP14	na	na	40	-1.871	0.06129	+-
USF1	na	na	40	-3.728	0.0001933	--
Z97634.3	na	na	40	6.213	5.197e-10	++
PTK2B	na	na	40	-0.831	0.4062	+-
APMAP	na	na	40	1.883	0.05964	+-
EPB41L3	na	na	40	0.219	0.8269	+-
P2RY14	na	na	40	-2.366	0.01799	--
AK3P3	na	na	40	2.14	0.03234	++
RPS7P1	na	na	40	2.893	0.00382	++
COL4A2	na	na	40	-0.068	0.9461	-+
SNORA54	na	na	40	1.082	0.2794	+-
TCEA2	na	na	40	3.097	0.001953	++
COMMD6	na	na	40	2.447	0.01441	+-
HIST1H2AG	na	na	40	1.56	0.1187	++
IFRD2	na	na	40	-0.883	0.3771	--
STRBP	na	na	40	-2.446	0.01443	--
CASP9	na	na	40	-3.063	0.002194	--
SAMD9	na	na	40	-5.284	1.263e-07	--
LRFN4	na	na	40	-0.001	0.9993	+-
AIG1	na	na	40	3.962	7.444e-05	++
FNDC9	na	na	40	0.096	0.9235	-+
DHX33	na	na	40	-2.178	0.0294	--
SIMC1	na	na	40	0.24	0.8107	++
TOP3A	na	na	40	2.135	0.03278	+-
C1orf145	na	na	40	-0.526	0.5987	--
ADAM20P1	na	na	40	-0.967	0.3335	-+
U47924.6	na	na	40	-3.623	0.0002914	--
PLEKHG2	na	na	40	-0.954	0.3398	-+
EIF4H	na	na	40	-1.587	0.1125	--
ZBED8	na	na	40	0.839	0.4014	+-
LTBP2	na	na	40	-0.017	0.9864	-+
RAB4B	na	na	40	-3.155	0.001602	--
RPL4P1	na	na	40	-0.843	0.3994	--
EEF1A1P19	na	na	40	-0.594	0.5526	-+
CECR1	na	na	40	1.383	0.1666	++
MKRN2	na	na	40	0.54	0.5892	+-
MYCBP2	na	na	40	-3.338	0.0008439	--
PGAP1	na	na	40	-5.045	4.532e-07	--
OGFOD1P1	na	na	40	-0.009	0.9925	-+
RNPC3	na	na	40	-1.155	0.2483	--
POLR2C	na	na	40	-0.904	0.366	+-
LSP1	na	na	40	-5.149	2.618e-07	--
MYSM1	na	na	40	-2.732	0.006295	--
PFAS	na	na	40	-1.099	0.2718	+-
SUMF2	na	na	40	3.528	0.0004185	+-
COL17A1	na	na	40	1.845	0.06507	++
TNFAIP8L1	na	na	40	-4.529	5.921e-06	--
CD300LF	na	na	40	-3.461	0.0005389	--
ZKSCAN3	na	na	40	2.285	0.0223	++
NDUFA4L2	na	na	40	1.977	0.04806	++
LINC00649	na	na	40	0.124	0.9015	+-
MTOR	na	na	40	-2.944	0.003243	--
ST6GAL1	na	na	40	-2.971	0.002969	--
RAB24	na	na	40	-2.644	0.008194	--
TTC30A	na	na	40	-0.127	0.8991	-+
ZMYM1	na	na	40	0.791	0.4292	+-
SLC9B2	na	na	40	2.292	0.02191	++
TNRC6C	na	na	40	0.767	0.4432	+-
AC016831.7	na	na	40	-1.594	0.111	--
EML2	na	na	40	-2.594	0.009491	--
IL15	na	na	40	-5.527	3.253e-08	--
CLDND2	na	na	40	-0.664	0.5067	--
POU5F1P3	na	na	40	-4.342	1.415e-05	--
RBBP8P1	na	na	40	-0.794	0.4272	--
NCK2	na	na	40	4.204	2.62e-05	++
RFTN1	na	na	40	-5.145	2.677e-07	--
IL15RA	na	na	40	-3.12	0.001811	--
BAIAP2L2	na	na	40	1.755	0.07932	++
GLDN	na	na	40	4.122	3.762e-05	++
SRSF9	na	na	40	-1.478	0.1395	--
WBSCR27	na	na	40	4.552	5.325e-06	++
SGPP2	na	na	40	-5.465	4.636e-08	--
MAPK8	na	na	40	-3.427	0.0006108	--
TCEA1	na	na	40	0.276	0.7826	+-
MOB1B	na	na	40	-6.159	7.336e-10	--
ZNF572	na	na	40	1.76	0.07849	++
KRT1	na	na	40	-0.259	0.7954	-+
SLC5A5	na	na	40	4.612	3.995e-06	++
DCLRE1B	na	na	40	-3.769	0.0001639	--
MPC2	na	na	40	-1.33	0.1835	+-
CCDC162P	na	na	40	2.117	0.03427	++
ATL1	na	na	40	0.505	0.6136	-+
ACSM4	na	na	40	3.896	9.781e-05	++
CRIPT	na	na	40	-0.399	0.6896	+-
SLC2A13	na	na	40	1.652	0.09851	+-
MVB12B	na	na	40	4.072	4.654e-05	++
TRIM37	na	na	40	-0.412	0.6802	+-
ZNF697	na	na	40	-6.094	1.104e-09	--
SPTB	na	na	40	3.411	0.0006464	++
CTNNBL1	na	na	40	-3.253	0.00114	--
DACT1	na	na	40	-3.721	0.0001987	--
PHLDA3	na	na	40	-7.449	9.428e-14	--
ZNF780A	na	na	40	0.831	0.4061	+-
SRSF11	na	na	40	-2.77	0.005608	--
FBLN2	na	na	40	2.948	0.0032	++
KLHDC4	na	na	40	0.317	0.7516	+-
POLR3C	na	na	40	0.154	0.8779	+-
AC092641.2	na	na	40	-0.043	0.9654	+-
CD5	na	na	40	-1.13	0.2587	--
N6AMT1	na	na	40	0.277	0.7819	+-
AC094019.4	na	na	40	3.094	0.001974	++
CCDC167	na	na	40	0.139	0.8896	+-
THEMIS	na	na	40	1.062	0.2881	+-
PDPN	na	na	40	-0.472	0.637	--
FBF1	na	na	40	0.106	0.9159	+-
MGLL	na	na	40	1.248	0.2119	++
GPATCH3	na	na	40	0.698	0.4853	+-
KIF16B	na	na	40	4.201	2.662e-05	++
LINC01278	na	na	40	1.169	0.2424	++
DOK7	na	na	40	1.881	0.05993	++
HCK	na	na	40	-1.834	0.06659	--
HS3ST3B1	na	na	40	0.808	0.419	+-
AKR1C8P	na	na	40	1.713	0.08676	++
BCL2	na	na	40	-0.029	0.9766	+-
SNHG20	na	na	40	-0.171	0.8642	+-
AC142528.1	na	na	40	3.937	8.262e-05	++
METTL26	na	na	40	0.583	0.5599	+-
SORL1	na	na	40	2.662	0.007757	++
BPTF	na	na	40	-0.564	0.573	+-
THEM5	na	na	40	-0.045	0.9639	+-
SPATA1	na	na	40	-0.522	0.6014	-+
DCP1A	na	na	40	-2.677	0.007424	--
SEL1L3	na	na	40	-0.198	0.8428	+-
GRWD1	na	na	40	-2.479	0.01316	--
S100Z	na	na	40	1.683	0.09229	++
CTSC	na	na	40	-0.112	0.9107	+-
HEXB	na	na	40	1.396	0.1628	+-
LINC01135	na	na	40	0.331	0.7407	-+
BBC3	na	na	40	4.454	8.418e-06	++
MRPL16	na	na	40	-2.342	0.0192	--
PYGO2	na	na	40	1.34	0.1803	+-
PTAFR	na	na	40	-2.314	0.02068	--
ADHFE1	na	na	40	2.296	0.02168	++
ADPRH	na	na	40	-3.246	0.001169	--
GLB1L	na	na	40	0.855	0.3925	+-
EPB41	na	na	40	1.575	0.1152	+-
ZNF445	na	na	40	0.971	0.3315	+-
LINC01136	na	na	40	0.485	0.628	-+
C10orf10	na	na	40	-3.912	9.166e-05	--
CSAD	na	na	40	-1.024	0.306	--
FRMD6	na	na	40	-0.123	0.9024	-+
NKG7	na	na	40	-3.049	0.002293	--
PPP1R16B	na	na	40	-3.808	0.0001399	--
RBM23	na	na	40	-2.742	0.006111	--
DNAJB11	na	na	40	-2.406	0.01611	--
GNB2	na	na	40	0.81	0.4181	+-
HOTAIRM1	na	na	40	-3.146	0.001658	--
SERINC1	na	na	40	0.752	0.452	+-
SLC16A6	na	na	40	-1.542	0.1231	--
AC103563.9	na	na	40	1.024	0.306	++
LINC01597	na	na	40	1.135	0.2564	-+
KIAA0930	na	na	40	-3.412	0.0006447	--
PLB1	na	na	40	3.612	0.0003043	++
RHOQ	na	na	40	-5.351	8.768e-08	--
ZBED3	na	na	40	3.322	0.0008953	++
CCNI2	na	na	40	1.903	0.05709	++
PHOSPHO1	na	na	40	0.002	0.998	+-
FUCA1	na	na	40	4.588	4.475e-06	++
BAG3	na	na	40	-2.005	0.04501	--
IRF9	na	na	40	-5.933	2.971e-09	--
PDHA1P1	na	na	40	0.512	0.609	-+
PPP1R9B	na	na	40	-0.911	0.3625	--
PSMG2	na	na	40	-0.712	0.4766	+-
MPST	na	na	40	3.069	0.002146	++
MLLT3	na	na	40	0.063	0.9495	+-
APEH	na	na	40	0.51	0.6098	+-
CAPNS1	na	na	40	1.497	0.1343	+-
SLC30A7	na	na	40	-2.622	0.008735	--
TRIM58	na	na	40	5.875	4.239e-09	++
HNRNPUL2	na	na	40	-1.528	0.1266	--
RUFY4	na	na	40	-4.053	5.062e-05	--
TSR2	na	na	40	-1.173	0.2407	--
SLC5A3	na	na	40	-7.201	5.972e-13	--
VASH2	na	na	40	3.418	0.0006307	++
TMTC3	na	na	40	-1.207	0.2273	+-
FAM118B	na	na	40	-0.156	0.8758	+-
NRL	na	na	40	0.687	0.4923	+-
AC073283.7	na	na	40	0.805	0.421	++
SLC16A4	na	na	40	0.207	0.8362	+-
MRPS10	na	na	40	-2.851	0.004362	--
ZNF720	na	na	40	-2.118	0.03415	--
CA12	na	na	40	0.378	0.7054	-+
KCNE3	na	na	40	0.795	0.4268	+-
DNAH12	na	na	40	3.276	0.001053	++
ACPP	na	na	40	-3.262	0.001107	--
FAM20C	na	na	40	-3.745	0.0001805	--
GNA13	na	na	40	-2.516	0.01189	--
EIF2AK1	na	na	40	0.361	0.7184	+-
DNASE2	na	na	40	5.292	1.209e-07	++
ITIH3	na	na	40	2.065	0.0389	++
ITPKC	na	na	40	0.014	0.9887	+-
AHRR	na	na	40	-3.797	0.0001465	--
SRSF12	na	na	40	-1.317	0.1878	--
LEXM	na	na	40	2.018	0.0436	++
PLEKHH2	na	na	40	5.429	5.654e-08	++
SYCP2	na	na	40	0.008	0.9938	+-
GSTP1	na	na	40	0.4	0.6895	+-
FBXO15	na	na	40	3.289	0.001006	++
NPIPB2	na	na	40	2.156	0.03109	++
STAT1	na	na	40	-3.988	6.669e-05	--
PLP2	na	na	40	1.132	0.2575	+-
ADAM22	na	na	40	3.909	9.267e-05	++
C5orf51	na	na	40	-1.385	0.166	--
DAAM1	na	na	40	1.928	0.05385	++
AD000684.2	na	na	40	1.293	0.1958	++
ATP6AP1L	na	na	40	0.303	0.7615	-+
IFT43	na	na	40	-0.076	0.9395	-+
CAPN12	na	na	40	1.699	0.08926	++
PDCD11	na	na	40	-1.843	0.06531	--
ZNF582	na	na	40	-1.666	0.09563	--
RNF5	na	na	40	-2.01	0.04442	--
NCKAP1	na	na	40	0.497	0.619	-+
SCAND2P	na	na	40	1.711	0.08715	++
ASTL	na	na	40	0.911	0.3623	++
ZNF20	na	na	40	3.45	0.0005598	++
ZFAND6	na	na	40	-3.157	0.001593	--
NME7	na	na	40	-0.732	0.464	--
HECTD2	na	na	40	3.18	0.001472	++
MFN2	na	na	40	-2.712	0.006692	--
USP9Y	na	na	40	-1.662	0.09654	--
RABL6	na	na	40	-0.949	0.3428	+-
SIRPD	na	na	40	4.941	7.763e-07	++
SNORA28	na	na	40	0.958	0.3381	+-
AP006621.6	na	na	40	-1.744	0.08115	--
C7orf50	na	na	40	3.884	0.0001026	++
FNTAP2	na	na	40	2.188	0.02867	++
HPD	na	na	40	2.385	0.01706	++
LINC00294	na	na	40	0.36	0.7188	+-
RALB	na	na	40	-2.607	0.009146	--
RPL26L1	na	na	40	-1.804	0.07126	--
SELENOK	na	na	40	-1.792	0.07307	--
TMEM256	na	na	40	1.23	0.2188	+-
VEZF1	na	na	40	0.243	0.808	+-
EIF2B4	na	na	40	-0.827	0.408	+-
PITPNM3	na	na	40	1.764	0.07774	-+
LIPT2	na	na	40	3.613	0.0003023	++
B3GALT2	na	na	40	-2.922	0.003478	--
NSG1	na	na	40	3.419	0.0006275	++
SEC61A1	na	na	40	1.099	0.2716	+-
ZNF438	na	na	40	-2.265	0.02352	--
SNHG15	na	na	40	-1.665	0.09586	--
RPL18AP7	na	na	40	0.488	0.6254	+-
WEE2	na	na	40	2.812	0.004924	++
CCDC81	na	na	40	-0.35	0.7261	-+
MYOM2	na	na	40	0.467	0.6408	++
SAR1B	na	na	40	0.978	0.3279	+-
EEF1A1P14	na	na	40	-0.487	0.6263	-+
C16orf89	na	na	40	0.539	0.5898	-+
SMAD4	na	na	40	1.167	0.2431	+-
FNTA	na	na	40	1.147	0.2513	+-
CDK1	na	na	40	-2.679	0.007377	--
KLHL26	na	na	40	-0.866	0.3864	--
PODXL	na	na	40	2.635	0.008418	++
ATAD1	na	na	40	-0.325	0.7451	+-
PQLC3	na	na	40	0.256	0.7982	+-
TEKT4P2	na	na	40	-0.394	0.6935	-+
HAAO	na	na	40	-2.08	0.03749	--
ZBTB12	na	na	40	-1.254	0.2097	--
ZRANB1	na	na	40	1.342	0.1796	+-
POU6F1	na	na	40	0.587	0.5573	+-
C6orf136	na	na	40	2.519	0.01177	++
SPICE1	na	na	40	-0.72	0.4714	+-
MYO6	na	na	40	-1.725	0.08454	-+
COIL	na	na	40	-1.5	0.1335	--
PSMB10	na	na	40	-2.787	0.005315	--
RAI2	na	na	40	4.789	1.68e-06	++
TRAJ42	na	na	40	-1.542	0.1232	--
ZNF212	na	na	40	0.348	0.728	++
PUM2	na	na	40	0.161	0.8722	+-
P2RX1	na	na	40	-2.138	0.03251	--
AGFG2	na	na	40	1.779	0.07519	++
EGR3	na	na	40	-4.667	3.049e-06	--
ABCB8	na	na	40	0.366	0.7143	+-
POLR2I	na	na	40	-1.026	0.3051	+-
RPS20P14	na	na	40	0.695	0.4873	++
TRAF1	na	na	40	-7.529	5.128e-14	--
CACNA2D2	na	na	40	2.797	0.005152	++
DIRAS2	na	na	40	-1.234	0.2173	-+
TVP23B	na	na	40	-2.773	0.005552	--
SFI1	na	na	40	0.053	0.9579	+-
STAC3	na	na	40	0.32	0.7487	+-
HSD17B8	na	na	40	4.08	4.494e-05	++
CHST15	na	na	40	-1.56	0.1187	--
PMS2	na	na	40	1.872	0.06126	++
SHARPIN	na	na	40	2.225	0.02611	+-
CDKN1C	na	na	40	4.106	4.02e-05	++
POU2F2	na	na	40	-6.274	3.52e-10	--
ZNF398	na	na	40	1.369	0.1711	+-
KLHL21	na	na	40	3.792	0.0001492	++
MSRB3	na	na	40	3.055	0.002251	++
SEC14L2	na	na	40	1.174	0.2402	++
C2CD2L	na	na	40	-1.717	0.08602	--
AC068580.5	na	na	40	1.269	0.2046	+-
GUK1	na	na	40	-1.751	0.0799	--
CDC42SE1	na	na	40	2.404	0.01622	+-
ATF4P3	na	na	40	2.021	0.04324	++
HSD17B12	na	na	40	-1.37	0.1707	--
VAV2	na	na	40	1.586	0.1128	++
OSBPL9	na	na	40	0.211	0.8329	+-
PCIF1	na	na	40	1.153	0.2488	+-
PHACTR2P1	na	na	40	-0.319	0.7495	-+
ZNF26	na	na	40	-0.878	0.3798	+-
AC004951.5	na	na	40	1.741	0.08169	++
TSC2	na	na	40	0.298	0.7656	+-
HSPG2	na	na	40	3.067	0.002164	++
DHRS1	na	na	40	0.343	0.7316	+-
CELSR1	na	na	40	0.943	0.3458	-+
JRKL	na	na	40	-0.042	0.9667	+-
NEK1	na	na	40	-1.084	0.2782	--
AF131217.1	na	na	40	-3.025	0.002487	--
KRT18P5	na	na	40	-1.453	0.1461	--
CCDC74BP1	na	na	40	3.149	0.00164	++
HSD3B7	na	na	40	-4.519	6.208e-06	--
BCL2L2	na	na	40	-2.857	0.004281	--
PIGL	na	na	40	-0.517	0.6054	--
GOLGA1	na	na	40	0.488	0.6254	+-
PREX1	na	na	40	4.918	8.752e-07	++
ANKRD52	na	na	40	-1.618	0.1057	--
ZNF485	na	na	40	-0.324	0.746	+-
HSPB7	na	na	40	-4.038	5.394e-05	--
SERPINA1	na	na	40	-3.969	7.206e-05	--
VPS13B	na	na	40	-2.343	0.01912	--
CA11	na	na	40	-1.904	0.0569	--
ABR	na	na	40	0.388	0.6977	+-
EPHB6	na	na	40	-0.417	0.6768	+-
SNAP47	na	na	40	1.48	0.1389	+-
CNPPD1	na	na	40	-0.351	0.7259	+-
LDOC1L	na	na	40	0.887	0.3749	+-
MTIF3	na	na	40	-2.514	0.01193	--
FKBP15	na	na	40	-2.687	0.007213	--
GPR89B	na	na	40	-1.111	0.2666	+-
HAUS5	na	na	40	0.659	0.5098	+-
C16orf46	na	na	40	-1.807	0.07075	-+
CPEB3	na	na	40	2.123	0.03374	++
RNF44	na	na	40	-0.006	0.9949	+-
LRRC57	na	na	40	-0.896	0.3703	+-
FAM134B	na	na	40	3.424	0.0006174	++
PEX13	na	na	40	-2.235	0.02539	--
USP46	na	na	40	1.551	0.1208	+-
FEN1	na	na	40	-3.03	0.002448	--
GNAS	na	na	40	-0.855	0.3925	+-
RAD52	na	na	40	-1.641	0.1008	--
PLSCR1	na	na	40	-3.939	8.181e-05	--
KNOP1	na	na	40	2.194	0.02826	+-
MTMR9LP	na	na	40	3.245	0.001174	++
CACNB2	na	na	40	2.238	0.02525	-+
CETN2	na	na	40	-2.505	0.01225	--
DDX12P	na	na	40	1.476	0.14	-+
PSMG1	na	na	40	0.2	0.8413	+-
AC009518.8	na	na	40	-0.486	0.6267	-+
PPBP	na	na	40	2.833	0.004608	++
LINC00167	na	na	40	2.607	0.009135	++
BRF2	na	na	40	1.812	0.06994	++
MTCP1	na	na	40	-0.379	0.7044	--
ZNF561	na	na	40	1.253	0.2102	+-
GABARAPL2	na	na	40	-1.701	0.08896	--
SERPINH1	na	na	40	0.219	0.8267	+-
ING4	na	na	40	1.629	0.1032	+-
ZCCHC18	na	na	40	3.359	0.0007818	++
CLHC1	na	na	40	4.897	9.711e-07	++
APOL3	na	na	40	-4.957	7.155e-07	--
FAIM	na	na	40	-4.014	5.971e-05	--
AP001625.6	na	na	40	-2.414	0.01577	--
ADAL	na	na	40	1.016	0.3094	++
ANXA1	na	na	40	-5.584	2.353e-08	--
UQCRC2	na	na	40	-0.303	0.7618	+-
MYO1F	na	na	40	-1.395	0.163	--
AC016999.2	na	na	40	-0.8	0.4235	--
GIMAP8	na	na	40	1.798	0.07212	+-
ZNHIT3	na	na	40	1.606	0.1082	+-
PDE9A	na	na	40	3.707	0.0002098	++
ADAMTS7P4	na	na	40	2.66	0.007813	++
GOLGA5P1	na	na	40	-0.672	0.5015	-+
POFUT2	na	na	40	-2.539	0.01111	--
AC073052.1	na	na	40	-0.599	0.5494	+-
PRDM8	na	na	40	0.089	0.9289	-+
TM4SF19	na	na	40	-4.923	8.523e-07	--
HBP1	na	na	40	1.361	0.1737	+-
PPP1R3E	na	na	40	2.48	0.01314	++
AC141586.5	na	na	40	1.288	0.1977	+-
ZNF337	na	na	40	-0.282	0.7781	+-
NR1I3	na	na	40	1.555	0.1198	++
C11orf84	na	na	40	-1.506	0.132	--
MLLT11	na	na	40	0.427	0.669	+-
GTPBP2	na	na	40	-5.007	5.516e-07	--
IPO11	na	na	40	-2.094	0.03629	--
HSPA1L	na	na	40	1.062	0.2882	+-
IARS	na	na	40	-3.331	0.0008647	--
RN7SL809P	na	na	40	0.263	0.7928	+-
FH	na	na	40	-3.688	0.0002264	--
FAM173B	na	na	40	-2.553	0.01068	--
ZFYVE16	na	na	40	-6.81	9.747e-12	--
GALNT10	na	na	40	1.498	0.134	+-
SF3B2	na	na	40	-1.528	0.1264	--
VCPIP1	na	na	40	-1.681	0.09276	--
ZC2HC1A	na	na	40	-2.659	0.007843	--
P3H4	na	na	40	4.623	3.783e-06	++
TAS2R50	na	na	40	-2.054	0.03997	--
NCEH1	na	na	40	-2.516	0.01188	--
GTSCR1	na	na	40	1.131	0.258	+-
SP4	na	na	40	1.037	0.2996	+-
TMEM163	na	na	40	2.942	0.003266	++
KLHL33	na	na	40	-0.643	0.5204	-+
PLOD3	na	na	40	1.173	0.2409	+-
OCLN	na	na	40	1.647	0.09952	++
CUL1	na	na	40	-4.1	4.126e-05	--
SIRPAP1	na	na	40	-0.228	0.8196	-+
AC090587.4	na	na	40	-0.515	0.6069	+-
OARD1	na	na	40	0.896	0.37	+-
KCNH7	na	na	40	1.703	0.08857	++
CFAP20	na	na	40	-3.597	0.0003216	--
KRBOX4	na	na	40	1.286	0.1985	+-
TRIM8	na	na	40	-2.223	0.0262	--
GOSR1	na	na	40	-2.988	0.002809	--
PCP2	na	na	40	-0.769	0.4421	+-
HMOX2	na	na	40	0.159	0.8735	+-
STRIP2	na	na	40	-1.399	0.1618	-+
TPST2	na	na	40	-0.086	0.9314	+-
CDHR1	na	na	40	0.895	0.371	-+
SCARNA1	na	na	40	0.917	0.359	+-
EXOC2	na	na	40	-2.559	0.01051	--
SMYD4	na	na	40	3.162	0.001564	+-
UBL4A	na	na	40	-0.516	0.6062	+-
MED6	na	na	40	0.716	0.4741	+-
ZNF283	na	na	40	0.127	0.8986	+-
COA1	na	na	40	1.967	0.0492	+-
TSPAN4	na	na	40	4.846	1.262e-06	++
PCGF6	na	na	40	-1.044	0.2963	+-
CEP57L1	na	na	40	-1.56	0.1189	+-
ZBTB1	na	na	40	-7.148	8.801e-13	--
FRAT1	na	na	40	4.03	5.582e-05	++
HNRNPH2	na	na	40	-1.518	0.1289	--
ANP32E	na	na	40	-3.73	0.0001911	--
N4BP2L1	na	na	40	-4.964	6.908e-07	--
SPOCK2	na	na	40	2.612	0.009014	++
IL1RL1	na	na	40	1.092	0.275	++
HPX	na	na	40	3.474	0.0005133	++
ARL2	na	na	40	-0.008	0.994	+-
RRAGD	na	na	40	2.183	0.02901	+-
SSTR3	na	na	40	-1.251	0.2111	--
LYSMD2	na	na	40	-3.925	8.683e-05	--
CHSY1	na	na	40	-4.225	2.394e-05	--
OLMALINC	na	na	40	-1.39	0.1645	-+
UBR3	na	na	40	-0.023	0.9818	+-
CCDC112	na	na	40	2.232	0.02561	+-
YES1	na	na	40	0.063	0.9494	+-
DDX42	na	na	40	-3.597	0.0003224	--
TMEM187	na	na	40	2.356	0.01849	++
UBXN8	na	na	40	0.071	0.9431	+-
GLMP	na	na	40	5.349	8.84e-08	++
RARB	na	na	40	0.502	0.6154	++
MRPL2	na	na	40	-1.192	0.2333	--
KLF2	na	na	40	4.124	3.727e-05	++
CEBPB	na	na	40	-1.58	0.1141	--
POC5	na	na	40	-1.503	0.1328	--
FAM227B	na	na	40	2.254	0.02419	++
C1orf204	na	na	40	-1.269	0.2044	--
CRLF1	na	na	40	-1.455	0.1457	--
SCAPER	na	na	40	1.153	0.2487	+-
USP54	na	na	40	2.811	0.004944	++
LPCAT3	na	na	40	2.105	0.03532	++
C5orf66	na	na	40	5.185	2.158e-07	++
PTS	na	na	40	-1.931	0.05349	+-
ARMC1	na	na	40	-1.779	0.07527	--
PRG4	na	na	40	1.327	0.1845	-+
ZC3HC1	na	na	40	-1.361	0.1735	--
DGCR6	na	na	40	1.543	0.1228	++
PI16	na	na	40	4.025	5.688e-05	++
SLC26A5	na	na	40	4.224	2.403e-05	++
SMCO3	na	na	40	1.561	0.1186	++
ZSCAN30	na	na	40	0.917	0.3591	+-
CYB5D2	na	na	40	0.141	0.888	+-
TAF10	na	na	40	-1.97	0.04888	--
PLEC	na	na	40	2.36	0.01829	++
TRIO	na	na	40	-2.195	0.02818	--
GAPDH	na	na	40	-2.018	0.04363	--
GLI1	na	na	40	-0.1	0.9206	-+
GPR180	na	na	40	-3.815	0.0001364	--
ALG1L2	na	na	40	4.008	6.112e-05	++
TSPAN31	na	na	40	-0.096	0.9239	+-
GOLGA8R	na	na	40	-2.609	0.009078	--
CHAC2	na	na	40	-1.144	0.2527	+-
DOCK2	na	na	40	0.806	0.42	+-
DOPEY2	na	na	40	0.056	0.9553	+-
LAIR1	na	na	40	2.717	0.006591	++
MPLKIP	na	na	40	0.172	0.8635	+-
NPAT	na	na	40	-1.639	0.1013	--
NR1H2	na	na	40	-1.45	0.1469	--
PER1	na	na	40	5.654	1.568e-08	++
SEZ6L	na	na	40	3.698	0.000217	++
SELPLG	na	na	40	4.161	3.166e-05	++
LINC01389	na	na	40	0.644	0.5196	++
MISP3	na	na	40	1.607	0.1081	+-
MTND4P15	na	na	40	-1.811	0.07017	--
GLYATL1P3	na	na	40	-2.083	0.03725	--
R3HDM2	na	na	40	-0.585	0.5583	+-
BTBD19	na	na	40	-0.335	0.7377	-+
NAF1	na	na	40	-1.597	0.1102	--
AC006129.2	na	na	40	0.527	0.5983	+-
SRF	na	na	40	-2.961	0.003068	--
ZNF112	na	na	40	0.772	0.44	++
TUBA1C	na	na	40	-2.949	0.003189	--
ZNF233	na	na	40	2.356	0.01847	++
GUSBP2	na	na	40	1.501	0.1333	++
FSD1	na	na	40	1.961	0.04986	++
WWC2	na	na	40	0.866	0.3866	+-
RBM15B	na	na	40	2.737	0.006191	+-
GGT7	na	na	40	-2.575	0.01002	--
LINC00863	na	na	40	2.231	0.02567	++
CCDC14	na	na	40	-2.624	0.008682	--
NCKAP1L	na	na	40	-0.143	0.8866	+-
LRRC4	na	na	40	5.073	3.909e-07	++
IRGQ	na	na	40	-4.719	2.374e-06	--
BID	na	na	40	-4.881	1.057e-06	--
RPL29P11	na	na	40	-0.48	0.6312	+-
NOL3	na	na	40	1.951	0.05105	++
RN7SL471P	na	na	40	0.925	0.3549	+-
YIPF6	na	na	40	-3.823	0.0001321	--
RDH14	na	na	40	-0.595	0.5516	+-
SNORA74B	na	na	40	1.682	0.09255	++
RAPGEF2	na	na	40	-5.345	9.053e-08	--
PTPN7	na	na	40	-4.612	3.983e-06	--
NUDCD3	na	na	40	3.389	0.0007027	++
EFCAB7	na	na	40	-0.095	0.9241	+-
RBM45	na	na	40	-0.2	0.8416	+-
CLINT1	na	na	40	-3.736	0.0001868	--
ATXN7L1	na	na	40	2.853	0.004331	++
CYFIP1	na	na	40	3.154	0.001613	++
F3	na	na	40	-5.842	5.153e-09	--
ZNF28	na	na	40	-2.242	0.02493	--
ZBED9	na	na	40	3.513	0.0004423	++
TSEN2	na	na	40	1.582	0.1136	+-
SYNCRIP	na	na	40	-2.044	0.04096	--
FCER2	na	na	40	-5.234	1.662e-07	--
CENPP	na	na	40	0.675	0.4997	++
NLGN2	na	na	40	1.705	0.08812	++
PNMA6A	na	na	40	4.314	1.601e-05	++
NEURL3	na	na	40	-4.486	7.261e-06	--
PPID	na	na	40	-3.923	8.743e-05	--
PLCB2	na	na	40	-1.485	0.1376	--
GBP1P1	na	na	40	-4.116	3.853e-05	--
PAFAH1B2	na	na	40	-0.798	0.4249	+-
GYPE	na	na	40	-0.095	0.924	-+
CERKL	na	na	40	-1.774	0.07606	--
MACF1	na	na	40	-3.287	0.001012	--
INTS3	na	na	40	-3.779	0.0001576	--
PABPC1L	na	na	40	0.441	0.6591	-+
CRYZ	na	na	40	0.12	0.9045	+-
NEDD1	na	na	40	-2.399	0.01645	--
IFFO2	na	na	40	1.175	0.24	+-
C1GALT1	na	na	40	-2.43	0.01511	--
AXIN1	na	na	40	-1.36	0.1737	--
CAMSAP1	na	na	40	-0.977	0.3286	--
OXT	na	na	40	-0.692	0.4892	--
CUTC	na	na	40	0.651	0.5148	+-
TMA16	na	na	40	-1.751	0.07997	--
TNFRSF21	na	na	40	3.056	0.002246	++
UNC5CL	na	na	40	3.068	0.002152	++
RPL15	na	na	40	2.689	0.007157	++
RPL21P136	na	na	40	-0.318	0.7504	-+
FAM89A	na	na	40	4.951	7.382e-07	++
UTP4	na	na	40	-1.281	0.2	--
MYD88	na	na	40	-2.816	0.00486	--
VTI1A	na	na	40	-2.777	0.005489	--
C16orf62	na	na	40	2.54	0.01108	+-
PPP2R5B	na	na	40	-1.211	0.2258	--
MRPL18	na	na	40	-2.481	0.01308	--
ALPK2	na	na	40	-0.197	0.8436	-+
FAM161A	na	na	40	3.836	0.0001252	++
LIN7A	na	na	40	3.657	0.0002549	++
APOBEC2	na	na	40	0.546	0.5853	+-
ZNF189	na	na	40	-2.076	0.03791	--
SPECC1	na	na	40	-2.974	0.002935	--
CYYR1	na	na	40	1.689	0.09121	++
EMBP1	na	na	40	-0.407	0.6841	+-
HNRNPU	na	na	40	-3.624	0.0002901	--
MIR223	na	na	40	-0.29	0.7721	+-
CAMKK2	na	na	40	-0.981	0.3265	--
KIAA1211	na	na	40	1.842	0.06546	++
ARF4	na	na	40	-1.324	0.1856	--
FAM189B	na	na	40	1.237	0.2162	-+
AGPAT3	na	na	40	-1.808	0.07063	--
LINC01057	na	na	40	3.555	0.0003785	++
HNRNPA1P48	na	na	40	-1.975	0.04821	--
AGTRAP	na	na	40	-1.435	0.1513	--
IFITM10	na	na	40	1.853	0.06387	++
PSAT1	na	na	40	-0.037	0.9708	--
MIF4GD	na	na	40	2.67	0.007574	+-
TP53INP1	na	na	40	1.263	0.2066	+-
BCAS2	na	na	40	-4.149	3.34e-05	--
CLIC5	na	na	40	-3.914	9.076e-05	--
GNL3	na	na	40	-2.751	0.005935	--
IFT172	na	na	40	5.075	3.878e-07	++
IDH3B	na	na	40	-2.4	0.01639	--
NUP214	na	na	40	1.583	0.1135	++
CACNA1F	na	na	40	1.606	0.1084	++
POU5F1P4	na	na	40	-0.236	0.8134	+-
USP48	na	na	40	-1.678	0.09338	--
FAM214B	na	na	40	-4.556	5.223e-06	--
B4GAT1	na	na	40	3.663	0.0002496	++
EMP2	na	na	40	7.672	1.689e-14	++
ADGRE2	na	na	40	-5.296	1.183e-07	--
DDN	na	na	40	1.432	0.1521	-+
HIST1H2AL	na	na	40	-0.744	0.4568	--
SLC28A2	na	na	40	3.006	0.002645	++
TRIM65	na	na	40	3.209	0.001331	+-
ADSSL1	na	na	40	4.242	2.218e-05	++
JADE1	na	na	40	2.32	0.02036	+-
PAPD4	na	na	40	0.524	0.6003	+-
SERPINB1	na	na	40	-0.015	0.988	+-
PIP4K2A	na	na	40	3.297	0.0009784	+-
PRRC1	na	na	40	-0.351	0.7254	+-
RILPL1	na	na	40	2.687	0.007205	++
OTOF	na	na	40	0.949	0.3427	-+
TERF1	na	na	40	-0.909	0.3631	+-
IGHJ4	na	na	40	-2.212	0.02695	--
ARHGAP18	na	na	40	-1.388	0.1652	--
GIMAP6	na	na	40	3.439	0.0005842	++
IFT20	na	na	40	-1.639	0.1013	--
TMEM104	na	na	40	0.526	0.5989	+-
HABP4	na	na	40	2.234	0.02547	++
VPS37B	na	na	40	-4.059	4.925e-05	--
STYK1	na	na	40	-0.543	0.5873	-+
ZNF569	na	na	40	-0.265	0.7907	+-
TRAPPC1	na	na	40	0.611	0.5412	+-
RSPH3	na	na	40	-4.814	1.478e-06	--
AQP3	na	na	40	-0.258	0.7965	+-
DPPA2P1	na	na	40	-2.093	0.03639	--
ETNK2	na	na	40	-2.362	0.01819	--
IER2	na	na	40	-2.144	0.03202	--
AC073115.7	na	na	40	0.791	0.4288	+-
MAP4K3	na	na	40	-5.949	2.701e-09	--
ZNF662	na	na	40	3.511	0.0004464	++
ZNF490	na	na	40	0.571	0.5677	+-
METTL15	na	na	40	-2.027	0.04271	--
SLC25A22	na	na	40	-3.794	0.0001483	--
SPATC1	na	na	40	-2.18	0.02923	-+
ATP2A1	na	na	40	2.353	0.01861	++
ZNF507	na	na	40	0.012	0.9907	+-
BRWD3	na	na	40	-2.052	0.04017	--
BMP1	na	na	40	-2.718	0.00656	--
COQ2	na	na	40	1.711	0.0871	+-
EBAG9	na	na	40	1.251	0.2111	+-
ZNF841	na	na	40	-1.363	0.1727	+-
DHPS	na	na	40	-0.954	0.3402	+-
DPYSL3	na	na	40	-1.405	0.1601	--
SESN1	na	na	40	4.24	2.235e-05	++
SMIM6	na	na	40	-0.353	0.7238	--
ATP2A2	na	na	40	-1.469	0.1418	--
INTS4P1	na	na	40	0.325	0.7449	-+
BAZ2B	na	na	40	-3.608	0.0003088	--
MROH6	na	na	40	4.052	5.077e-05	++
ADIPOR1	na	na	40	2.015	0.04391	+-
SLC9A3	na	na	40	1.037	0.2997	-+
DCUN1D1	na	na	40	-1.191	0.2335	+-
FCGRT	na	na	40	7.494	6.682e-14	++
SDCCAG3	na	na	40	3.364	0.0007683	+-
PPP3CC	na	na	40	-0.559	0.5765	+-
SIGLEC12	na	na	40	1.695	0.08999	++
SLAMF1	na	na	40	-3.155	0.001606	--
ITGB4	na	na	40	2.242	0.02497	++
ZNF717	na	na	40	0.575	0.5656	+-
YY2	na	na	40	0.005	0.9962	+-
ARNTL	na	na	40	-3.702	0.0002143	--
COG2	na	na	40	-1.18	0.2379	+-
PLEKHB1	na	na	40	1.804	0.07121	++
ZSCAN12	na	na	40	2.147	0.03176	+-
PLCD3	na	na	40	2.804	0.005047	++
U2AF1L5	na	na	40	0.193	0.8473	-+
FAM86B2	na	na	40	3.415	0.000637	++
RPS18	na	na	40	3.788	0.0001522	++
AP3S2	na	na	40	1.779	0.07531	+-
FAM83F	na	na	40	1.62	0.1052	-+
JMJD1C	na	na	40	-1.46	0.1444	--
MFHAS1	na	na	40	1.13	0.2584	+-
PPM1K	na	na	40	-1.03	0.3029	+-
MIR210HG	na	na	40	3.838	0.0001242	++
TCP11L1	na	na	40	-0.126	0.9001	+-
CPSF6	na	na	40	-2.419	0.01555	--
ARMCX2	na	na	40	-0.303	0.7622	+-
PAPD5	na	na	40	-1.319	0.1873	+-
ANKK1	na	na	40	1.63	0.1031	++
RNF144A	na	na	40	1.468	0.1421	++
ANXA2P2	na	na	40	-1.818	0.06907	--
HSPD1P7	na	na	40	0.44	0.6598	-+
PDGFD	na	na	40	-0.559	0.5763	--
BRMS1	na	na	40	-1.165	0.2442	--
ASCL2	na	na	40	-1.556	0.1196	--
EXOSC7	na	na	40	-0.739	0.46	+-
LOH12CR2	na	na	40	1.022	0.307	+-
CNTF	na	na	40	-2.083	0.03724	--
SPHK2	na	na	40	1.82	0.06872	++
APC2	na	na	40	3.073	0.002121	++
PRELID3B	na	na	40	-3.015	0.002572	--
TMOD3	na	na	40	-2.824	0.004741	--
NR4A3	na	na	40	-7.631	2.332e-14	--
NDUFB8	na	na	40	-0.3	0.7641	+-
ACTR3C	na	na	40	-2.177	0.02951	--
MBOAT2	na	na	40	-1.296	0.195	--
GOLGA8N	na	na	40	-2.079	0.03758	--
OLFML1	na	na	40	3.801	0.0001441	++
PTDSS1	na	na	40	-0.824	0.4097	--
FCRL1	na	na	40	-3.649	0.000263	--
LZTS2	na	na	40	2.672	0.007545	++
ACHE	na	na	40	-0.944	0.345	-+
SLC44A2	na	na	40	-3.096	0.00196	--
ERN1	na	na	40	1.842	0.06553	+-
COQ6	na	na	40	0.715	0.4748	+-
NADK	na	na	40	-2.404	0.01624	--
RPL7P9	na	na	40	1.303	0.1927	+-
TP53TG5	na	na	40	0.299	0.765	+-
RAB2A	na	na	40	-0.609	0.5424	+-
RBM42	na	na	40	-0.975	0.3296	--
TMEM135	na	na	40	-0.919	0.3578	+-
TIRAP	na	na	40	1.569	0.1165	++
C11orf16	na	na	40	2.05	0.04041	++
C19orf71	na	na	40	-4.414	1.017e-05	--
RAB20	na	na	40	-0.831	0.4057	--
RAD51	na	na	40	-1.596	0.1105	--
C9orf66	na	na	40	-0.508	0.6115	--
CDC25A	na	na	40	-1.615	0.1062	--
PRKCDBP	na	na	40	-3.726	0.0001945	--
PIAS1	na	na	40	0.505	0.6138	+-
RBP7	na	na	40	6.524	6.834e-11	++
MPZL3	na	na	40	-0.049	0.9606	+-
TAF13	na	na	40	-4.356	1.322e-05	--
DGKA	na	na	40	-0.379	0.7044	+-
ING3	na	na	40	-1.512	0.1304	+-
PHEX	na	na	40	-1.819	0.06886	--
PIAS3	na	na	40	1.029	0.3037	++
KMT5C	na	na	40	-0.307	0.7592	+-
MLC1	na	na	40	-1.085	0.2779	--
SCAF11	na	na	40	-3.584	0.0003383	--
SGK1	na	na	40	-3.941	8.114e-05	--
IRF8	na	na	40	-1.848	0.06457	--
BAALC	na	na	40	-0.813	0.4161	-+
CCL4L2	na	na	40	-4.527	5.985e-06	--
FIGNL2	na	na	40	2.898	0.003756	++
PHPT1	na	na	40	-3.13	0.001746	--
LINC00937	na	na	40	-4.638	3.52e-06	--
AC092835.2	na	na	40	-0.793	0.4277	-+
AP001462.6	na	na	40	2.678	0.007407	++
GINS1	na	na	40	-1.399	0.1617	--
MTHFD1P1	na	na	40	-1.517	0.1294	-+
MTRNR2L3	na	na	40	-0.836	0.4031	--
HIST1H2BB	na	na	40	-0.792	0.4286	--
ENPP1	na	na	40	-1.344	0.1788	-+
ADARB1	na	na	40	-0.187	0.8517	-+
FECH	na	na	40	2.432	0.01502	+-
GSPT2	na	na	40	1.803	0.07134	+-
TRA2A	na	na	40	-4.991	6.021e-07	--
CAPS	na	na	40	1.449	0.1473	+-
ZMYND8	na	na	40	-1.413	0.1577	--
PMS2CL	na	na	40	0.921	0.3568	+-
PAM	na	na	40	1.584	0.1131	++
HIC2	na	na	40	-1.971	0.04876	--
PITPNM1	na	na	40	-0.103	0.918	+-
Z83001.1	na	na	40	0.359	0.7197	-+
FUT2	na	na	40	3.619	0.0002961	++
DDHD1	na	na	40	-4.409	1.039e-05	--
FSTL4	na	na	40	3.521	0.00043	++
CUTA	na	na	40	5.176	2.261e-07	++
RPGR	na	na	40	-4.584	4.562e-06	--
CMAHP	na	na	40	-3.508	0.0004519	--
RAB26	na	na	40	0.733	0.4636	++
TFPT	na	na	40	-0.094	0.9248	+-
ASTN2	na	na	40	5.463	4.675e-08	++
AC018462.2	na	na	40	0.672	0.5015	++
C5orf56	na	na	40	-5.307	1.112e-07	--
HECW2	na	na	40	2.549	0.01082	++
LIX1L	na	na	40	3.399	0.000676	+-
RGPD4	na	na	40	1.822	0.06844	++
MTG2	na	na	40	-1.738	0.08215	--
MX1	na	na	40	-3.63	0.0002839	--
KNDC1	na	na	40	-0.269	0.7878	-+
ORM1	na	na	40	0.823	0.4103	++
YBX3	na	na	40	0.054	0.9569	+-
MESDC1	na	na	40	-0.363	0.7167	+-
RNY1	na	na	40	1.163	0.2449	+-
NAGS	na	na	40	1.799	0.072	++
SLC41A2	na	na	40	-5.796	6.801e-09	--
SSBP4	na	na	40	-0.789	0.4302	--
TONSL	na	na	40	-1.689	0.09124	--
FBXW9	na	na	40	-1.672	0.0945	--
ARL4A	na	na	40	-5.613	1.992e-08	--
LINC00173	na	na	40	-1.409	0.1587	-+
ZNF598	na	na	40	-2.547	0.01087	--
SSTR2	na	na	40	-2.838	0.004543	--
SYNJ2BP	na	na	40	-1.635	0.1022	--
ALDH1B1	na	na	40	0.807	0.4199	+-
LMNB2	na	na	40	-2.378	0.01742	--
CBY1	na	na	40	2.791	0.005252	++
GBE1	na	na	40	-0.113	0.9103	+-
RHPN1	na	na	40	4.683	2.821e-06	++
TAS2R14	na	na	40	-1.402	0.1608	--
PELO	na	na	40	-3.416	0.0006347	--
SFSWAP	na	na	40	0.461	0.6449	+-
PSEN2	na	na	40	-1.99	0.04661	--
CR2	na	na	40	-1.816	0.06938	-+
MRM1	na	na	40	0.857	0.3917	+-
TWF2	na	na	40	-3.471	0.0005177	--
ZBTB11	na	na	40	-1.84	0.06572	--
KNL1	na	na	40	-3.09	0.001999	--
SSPO	na	na	40	2.021	0.04325	++
TMEM11	na	na	40	-0.859	0.3906	+-
UBE2M	na	na	40	-1.561	0.1185	--
HAGHL	na	na	40	5.246	1.558e-07	++
TFIP11	na	na	40	-1.098	0.2722	--
ASB14	na	na	40	0.468	0.6397	-+
NCF1	na	na	40	-3.697	0.0002186	--
FAM65A	na	na	40	1.043	0.2968	++
PACSIN1	na	na	40	-0.527	0.598	-+
PMF1	na	na	40	-1.52	0.1286	--
COQ8B	na	na	40	-0.029	0.9772	+-
SCARF2	na	na	40	3.369	0.0007541	++
CORO2B	na	na	40	2.141	0.03229	++
INAFM2	na	na	40	-1.713	0.08669	--
RARA	na	na	40	-0.107	0.9147	--
SFPQ	na	na	40	-4.056	5e-05	--
SNRPA1	na	na	40	-3.984	6.776e-05	--
KIAA2013	na	na	40	1.313	0.1893	+-
VOPP1	na	na	40	-3.107	0.00189	--
FANCA	na	na	40	-2.82	0.004795	--
RAD54L2	na	na	40	-0.864	0.3878	+-
EDC3	na	na	40	-1.926	0.0541	--
GNE	na	na	40	-0.439	0.6607	+-
RECQL4	na	na	40	-1.103	0.2701	--
BTK	na	na	40	-2.4	0.01641	--
TSSC1	na	na	40	-3.004	0.002663	--
YWHAQP6	na	na	40	0.547	0.5841	-+
DDX60	na	na	40	-4.513	6.404e-06	--
EEF1A1P3	na	na	40	-0.85	0.3953	-+
RPL10P9	na	na	40	0.545	0.5856	+-
C12orf42	na	na	40	2.685	0.007246	++
IL7R	na	na	40	7.016	2.276e-12	++
EGFL7	na	na	40	4.497	6.904e-06	++
AJUBA	na	na	40	1.7	0.0891	++
KRR1P1	na	na	40	-0.386	0.6997	--
DOCK1	na	na	40	-2.606	0.009157	--
ALKBH5	na	na	40	1.365	0.1723	+-
YTHDC2	na	na	40	-2.764	0.005714	--
NDRG4	na	na	40	4.574	4.793e-06	++
TLCD2	na	na	40	-0.317	0.7512	-+
HPF1	na	na	40	-1.633	0.1026	--
AC241585.1	na	na	40	1.254	0.2098	+-
RAD54L	na	na	40	-0.271	0.7867	-+
UBQLN2	na	na	40	-1.846	0.06483	--
EPHB1	na	na	40	-1.468	0.1421	-+
SOCS3	na	na	40	-3.549	0.0003863	--
APOBEC3H	na	na	40	-2.096	0.0361	--
COMMD5	na	na	40	0.516	0.606	+-
NMD3	na	na	40	-0.157	0.8753	+-
SCAP	na	na	40	3.091	0.001994	+-
ZFP69	na	na	40	0.471	0.6374	+-
DERA	na	na	40	0.198	0.8434	+-
FILIP1	na	na	40	2.573	0.01009	++
LCA5	na	na	40	3.808	0.0001401	++
BEGAIN	na	na	40	2.357	0.0184	++
FCRL3	na	na	40	-7.234	4.693e-13	--
FNBP1L	na	na	40	-0.34	0.734	--
HNRNPH3	na	na	40	-1.807	0.0707	--
MMP24	na	na	40	2.481	0.0131	++
AC069282.6	na	na	40	-0.004	0.9971	+-
PTTG2	na	na	40	-1.862	0.06256	--
YARS2	na	na	40	-0.797	0.4252	+-
VN1R1	na	na	40	-0.157	0.8749	+-
IL4R	na	na	40	-6.117	9.529e-10	--
GRAP2	na	na	40	-1.019	0.3081	+-
RAB5A	na	na	40	-3.287	0.001012	--
ETF1	na	na	40	-2.853	0.004335	--
ESRP2	na	na	40	1.458	0.1449	++
SEC22B	na	na	40	-3.492	0.0004789	--
KIF5A	na	na	40	1.727	0.08416	-+
AUH	na	na	40	1.727	0.08416	+-
STON2	na	na	40	4.685	2.794e-06	++
CALCOCO1	na	na	40	-1.807	0.07071	--
LDAH	na	na	40	-1.93	0.05365	--
ZNF211	na	na	40	0.664	0.5066	+-
PSMC1	na	na	40	-3.472	0.0005161	--
ZRSR2	na	na	40	-3.461	0.0005385	--
KPNA5	na	na	40	0.043	0.966	+-
CBX5P1	na	na	40	1.253	0.2103	++
WDR20	na	na	40	1.303	0.1927	+-
LMTK2	na	na	40	-0.372	0.7101	--
LINC01272	na	na	40	0.544	0.5863	+-
PARP9	na	na	40	-4.489	7.147e-06	--
THOC1	na	na	40	-3.441	0.0005803	--
BTN3A2	na	na	40	-2.075	0.03799	--
ARRDC3	na	na	40	5.498	3.845e-08	++
DEPDC1B	na	na	40	-0.194	0.8458	-+
DNLZ	na	na	40	0.646	0.5183	++
KIR2DS4	na	na	40	1.781	0.07485	-+
TRAJ44	na	na	40	-0.813	0.4161	+-
PPP3CA	na	na	40	1.01	0.3123	+-
NPL	na	na	40	4.718	2.377e-06	++
CCDC191	na	na	40	-5.673	1.401e-08	--
SPRY1	na	na	40	5.823	5.786e-09	++
CSNK1E	na	na	40	2.562	0.01042	++
ABHD1	na	na	40	3.999	6.37e-05	++
KCNMA1	na	na	40	2.108	0.03505	++
ABLIM2	na	na	40	5.442	5.264e-08	++
BEX3	na	na	40	1.077	0.2815	+-
AUP1	na	na	40	-1.464	0.1432	--
NRP1	na	na	40	-3.078	0.002081	--
LINC01252	na	na	40	1.783	0.07465	++
TBL2	na	na	40	-2.774	0.005537	--
LYPD3	na	na	40	5.714	1.105e-08	++
ZNF213	na	na	40	1.531	0.1259	++
KPTN	na	na	40	-2.676	0.007455	--
IMP3	na	na	40	0.707	0.4796	+-
IQCG	na	na	40	-2.478	0.01321	--
CTSS	na	na	40	1.679	0.09322	++
OLFM2	na	na	40	1.268	0.2049	++
ZNF101	na	na	40	1.985	0.04713	+-
ZSWIM3	na	na	40	1.935	0.05293	+-
TMEM258	na	na	40	0.906	0.365	+-
ETV7	na	na	40	-3.57	0.0003564	--
RALGPS1	na	na	40	3.026	0.002475	++
TBL3	na	na	40	-1.363	0.1728	--
CLNK	na	na	40	0.155	0.8766	-+
MAP3K9	na	na	40	3.973	7.089e-05	++
EFHC1	na	na	40	2.164	0.03048	++
PINX1	na	na	40	-0.636	0.5245	--
CPED1	na	na	40	-4.794	1.639e-06	--
TMEM74B	na	na	40	1.393	0.1637	++
EPC2	na	na	40	-0.849	0.396	+-
FRMD4A	na	na	40	3.11	0.001873	++
LYRM7	na	na	40	-3.637	0.000276	--
SCMH1	na	na	40	3.939	8.186e-05	++
ADGRA2	na	na	40	3.527	0.0004196	++
CYCS	na	na	40	-4.913	8.981e-07	--
TMEM101	na	na	40	0.46	0.6454	+-
MCM2	na	na	40	-0.769	0.442	--
DNAJC21	na	na	40	-2.5	0.01243	--
NCOA3	na	na	40	-5.338	9.396e-08	--
PODXL2	na	na	40	3.89	0.0001001	++
ILF2	na	na	40	-2.962	0.003052	--
DYNLT1	na	na	40	-0.726	0.4681	+-
AC009404.2	na	na	40	2.598	0.009366	++
RGL1	na	na	40	3.864	0.0001116	++
FARP2	na	na	40	-3.185	0.001449	--
FBXO32	na	na	40	4.433	9.293e-06	++
UNC13B	na	na	40	3.717	0.0002017	++
AC104653.1	na	na	40	0.719	0.4722	++
AC002306.1	na	na	40	2.04	0.04133	++
CCDC125	na	na	40	1.938	0.05259	++
AC068282.3	na	na	40	-0.448	0.6544	--
TMEM14C	na	na	40	1.298	0.1944	+-
GON7	na	na	40	-1.915	0.05546	--
PI4KB	na	na	40	-1.77	0.07677	--
ZFYVE27	na	na	40	-1.595	0.1108	--
GOLGA2P5	na	na	40	3.109	0.001879	++
CCNB3	na	na	40	0.245	0.8062	-+
TCP11L2	na	na	40	1.133	0.2571	+-
CXorf57	na	na	40	0.662	0.5081	+-
FLJ37453	na	na	40	1.328	0.1843	+-
RAB18	na	na	40	-3.755	0.0001733	--
CA14	na	na	40	2.158	0.03095	++
GLS2	na	na	40	4.156	3.239e-05	++
HIPK3	na	na	40	1.491	0.1359	+-
ABCA11P	na	na	40	-1.787	0.07386	--
SETD1B	na	na	40	-0.501	0.6166	+-
AMT	na	na	40	3.821	0.000133	++
MED25	na	na	40	-2.344	0.01907	--
FOXRED2	na	na	40	6.424	1.325e-10	++
ATP5A1	na	na	40	-1.501	0.1334	--
TFDP2	na	na	40	-0.021	0.9836	+-
C14orf28	na	na	40	1.548	0.1216	+-
PTGES3	na	na	40	0.35	0.7265	+-
AC097721.2	na	na	40	2.261	0.02374	++
AL122127.25	na	na	40	-1.597	0.1102	--
CHID1	na	na	40	4.368	1.253e-05	+-
KDM2A	na	na	40	-6.278	3.421e-10	--
NANS	na	na	40	-0.817	0.4142	+-
STOX2	na	na	40	1.221	0.2222	-+
UBE2D4	na	na	40	0.376	0.7068	+-
CHCHD4	na	na	40	-3.868	0.0001098	--
MOB4	na	na	40	-0.233	0.8158	+-
PAOX	na	na	40	0.616	0.5377	++
ENPP5	na	na	40	-0.506	0.6126	--
CRKL	na	na	40	2.319	0.02037	+-
HMGCR	na	na	40	-6.108	1.01e-09	--
ZNF7	na	na	40	1.688	0.0915	+-
SLC25A12	na	na	40	-1.053	0.2922	--
TRAPPC8	na	na	40	-2.643	0.008214	--
PPP1R3B	na	na	40	-0.853	0.3934	+-
S1PR4	na	na	40	2.856	0.004296	+-
TBC1D31	na	na	40	-0.455	0.6488	+-
FSTL1	na	na	40	-0.082	0.9346	-+
DSC2	na	na	40	2.757	0.005829	++
PLPP7	na	na	40	2.475	0.01333	++
STX2	na	na	40	2.073	0.03818	+-
TCF20	na	na	40	-2.03	0.04235	--
SCYL3	na	na	40	-3.733	0.0001889	--
DOC2GP	na	na	40	-1.578	0.1145	-+
NLRP3	na	na	40	-2.177	0.02947	--
M1AP	na	na	40	3.824	0.0001312	++
SHC1	na	na	40	-0.81	0.4177	+-
USP8	na	na	40	-1.983	0.04738	--
TRAJ30	na	na	40	-1.764	0.07765	--
PSMD5	na	na	40	-1.514	0.13	+-
ZBTB37	na	na	40	0.847	0.3968	+-
CPNE7	na	na	40	-0.06	0.9523	-+
GPER1	na	na	40	0.339	0.7343	-+
TRAJ2	na	na	40	-1.163	0.2449	--
VAMP1	na	na	40	-2.557	0.01056	--
ZNF530	na	na	40	2.351	0.0187	++
SELENON	na	na	40	-2.389	0.01691	--
EHBP1	na	na	40	0.454	0.6496	+-
KIF20A	na	na	40	-0.28	0.7797	-+
HAUS1	na	na	40	-1.018	0.3087	+-
APEX2	na	na	40	-2.026	0.04275	--
LYNX1	na	na	40	1.457	0.145	++
LINC00216	na	na	40	-3.229	0.001244	--
L3MBTL3	na	na	40	-1.805	0.07104	--
SLAMF8	na	na	40	-2.82	0.004798	--
TMEM242	na	na	40	-0.003	0.9978	+-
CEACAM3	na	na	40	2.765	0.005698	++
NBPF14	na	na	40	-1.718	0.08586	--
ZNF132	na	na	40	2.304	0.02123	++
LRRC23	na	na	40	0.569	0.5694	+-
CTPS1	na	na	40	-1.74	0.08178	--
CXorf40A	na	na	40	-2.202	0.02764	--
PIK3CB	na	na	40	-2.655	0.007922	--
CRK	na	na	40	-0.296	0.767	+-
SLC39A9	na	na	40	-2.183	0.02901	--
CCDC77	na	na	40	-1.684	0.09216	--
TSPO	na	na	40	-0.981	0.3265	+-
TTLL7	na	na	40	1.695	0.09011	-+
AC017002.2	na	na	40	-2.044	0.04099	--
VARS2	na	na	40	1.906	0.0567	+-
ARHGAP21	na	na	40	-0.657	0.5111	+-
CHD3	na	na	40	-6.759	1.386e-11	--
CLTB	na	na	40	-1.52	0.1286	--
RPS23	na	na	40	2.18	0.02924	+-
TMEM143	na	na	40	2.169	0.03005	++
CHMP6	na	na	40	0.269	0.7881	+-
KLHL8	na	na	40	-0.341	0.7331	+-
ALAS1	na	na	40	-5.811	6.193e-09	--
AC003003.5	na	na	40	-4.836	1.325e-06	--
GREB1L	na	na	40	1.016	0.3097	-+
LAP3	na	na	40	-2.56	0.01046	--
PEG13	na	na	40	4.605	4.131e-06	++
SMAD9	na	na	40	3.191	0.001417	++
SPAG5	na	na	40	-1.215	0.2243	--
QRSL1	na	na	40	-4.031	5.548e-05	--
RPH3AL	na	na	40	2.6	0.009335	++
SMAD5	na	na	40	1.375	0.169	+-
DHFR	na	na	40	-1.277	0.2016	--
RRN3P1	na	na	40	0.801	0.4231	+-
HSPA8	na	na	40	-3.215	0.001306	--
KDM4B	na	na	40	-0.216	0.8291	+-
SON	na	na	40	-2.294	0.0218	--
KLHL23	na	na	40	-0.661	0.5089	-+
KLHL3	na	na	40	1.009	0.313	++
ZNF576	na	na	40	-2.742	0.006107	--
TRABD2A	na	na	40	0.664	0.5064	+-
GLS	na	na	40	-6.168	6.916e-10	--
NUTM1	na	na	40	3.112	0.001856	++
ALG12	na	na	40	1.932	0.05332	+-
RBM26	na	na	40	-1.835	0.06654	--
RGS2	na	na	40	-1.625	0.1042	--
FAM192A	na	na	40	-2.702	0.006902	--
ANKRD36C	na	na	40	-0.586	0.5582	+-
TUBB4A	na	na	40	0.268	0.7888	-+
BET1	na	na	40	-1.112	0.2662	+-
ARHGAP9	na	na	40	-2.097	0.03599	--
PRO1804	na	na	40	-0.927	0.354	-+
ARID5B	na	na	40	-3.01	0.002608	--
SDC1	na	na	40	0.718	0.4728	-+
CORO1C	na	na	40	-2.963	0.003046	--
IRS1	na	na	40	1.468	0.142	++
ZNF432	na	na	40	-1.227	0.22	+-
TNFRSF18	na	na	40	-5.995	2.039e-09	--
SULT2B1	na	na	40	1.773	0.07619	++
WRAP53	na	na	40	1.326	0.1847	++
MIS18BP1	na	na	40	-2.645	0.008173	--
SLED1	na	na	40	-0.51	0.6103	-+
BUB1B	na	na	40	-1.196	0.2317	--
TRGV10	na	na	40	-3.227	0.001253	--
ATP6AP1	na	na	40	-0.196	0.8445	--
CARMIL1	na	na	40	-1.914	0.05566	--
CCR7	na	na	40	2.597	0.009404	++
OTUD5	na	na	40	-2.559	0.01049	--
WNT4	na	na	40	-0.251	0.8021	-+
RPS6KA5	na	na	40	-3.307	0.0009421	--
HNRNPD	na	na	40	-1.505	0.1322	--
ZNF217	na	na	40	-2.125	0.0336	--
ZNF778	na	na	40	-0.739	0.4599	+-
NBPF1	na	na	40	2.829	0.004667	++
DTNA	na	na	40	0.341	0.733	-+
ZNF461	na	na	40	0.053	0.9579	+-
RHOH	na	na	40	-2.44	0.0147	--
MCTP1	na	na	40	-4.163	3.136e-05	--
SH3BP4	na	na	40	5.785	7.246e-09	++
IL17RC	na	na	40	0.655	0.5127	++
CCNF	na	na	40	0.521	0.6027	-+
DALRD3	na	na	40	3.114	0.001848	++
ZNF251	na	na	40	0.062	0.9509	+-
H1F0	na	na	40	0.802	0.4225	++
CCDC126	na	na	40	1.388	0.165	+-
IGIP	na	na	40	0.75	0.4533	+-
ZNF585A	na	na	40	0.062	0.9509	+-
RN7SL138P	na	na	40	4.118	3.814e-05	++
RN7SKP23	na	na	40	1.099	0.2716	++
AC012358.8	na	na	40	-3.106	0.001898	--
OR52N4	na	na	40	-0.848	0.3965	-+
ORC5	na	na	40	1.628	0.1036	+-
TBKBP1	na	na	40	-2.329	0.01984	--
ELF4	na	na	40	-3.376	0.0007362	--
PHACTR4	na	na	40	1.584	0.1132	++
CC2D2A	na	na	40	-0.593	0.5531	-+
OGDH	na	na	40	-2.118	0.03422	--
TBRG4	na	na	40	0.474	0.6353	+-
UBTD2	na	na	40	-4.857	1.189e-06	--
ESPN	na	na	40	-0.764	0.4452	+-
VLDLR	na	na	40	0.245	0.8067	-+
FCRL6	na	na	40	-2.513	0.01197	--
DOC2B	na	na	40	2.075	0.03794	++
DIS3L	na	na	40	2.953	0.00315	+-
SDK2	na	na	40	5.634	1.764e-08	++
TRIM11	na	na	40	1.913	0.05578	+-
EFR3B	na	na	40	1.577	0.1148	-+
HIST1H2BN	na	na	40	0.231	0.8172	+-
LINC01410	na	na	40	0.346	0.7294	-+
IVNS1ABP	na	na	40	0.122	0.9032	+-
TPK1	na	na	40	-1.427	0.1537	--
GPR84	na	na	40	-4.708	2.499e-06	--
USP24	na	na	40	-2.704	0.006861	--
SEC22C	na	na	40	-1.35	0.1771	+-
SLC20A2	na	na	40	0.713	0.4761	+-
HERC4	na	na	40	-0.068	0.9455	+-
QARS	na	na	40	0.354	0.7232	+-
PID1	na	na	40	-0.731	0.465	--
STK10	na	na	40	-0.392	0.695	+-
TBCEL	na	na	40	3.555	0.0003784	+-
FASN	na	na	40	-1.51	0.1311	--
NPDC1	na	na	40	2.776	0.005512	++
PLAC9	na	na	40	0.929	0.353	++
YY1	na	na	40	0.456	0.6486	+-
SGO1	na	na	40	-4.22	2.439e-05	--
TMEM158	na	na	40	-3.534	0.0004098	--
PRRG4	na	na	40	-1.745	0.08096	--
RFX5	na	na	40	-3.837	0.0001247	--
ERBIN	na	na	40	-1.848	0.06467	--
HCG18	na	na	40	-2.425	0.01531	--
BPNT1	na	na	40	-3.364	0.0007684	--
SESN3	na	na	40	1.232	0.218	+-
PLCE1	na	na	40	-1.205	0.2281	-+
AC004490.1	na	na	40	-1.535	0.1247	--
ATP8A1	na	na	40	0.909	0.3633	+-
TAS2R64P	na	na	40	-3.009	0.00262	--
GRSF1	na	na	40	-2.724	0.00645	--
ATG4A	na	na	40	-2.979	0.002893	--
CISD1	na	na	40	-1.567	0.1172	--
EMX1	na	na	40	2.582	0.009814	++
FCRLA	na	na	40	-3.876	0.0001061	--
GMDS	na	na	40	1.938	0.05258	++
RASGEF1A	na	na	40	2.364	0.01807	++
CHP1	na	na	40	-0.01	0.9919	+-
AC010976.2	na	na	40	-0.774	0.4391	-+
FPR3	na	na	40	-3.53	0.0004155	--
PHF20L1	na	na	40	-3.325	0.0008845	--
KIAA2026	na	na	40	-0.725	0.4683	+-
RNF32	na	na	40	4.082	4.467e-05	++
TBC1D25	na	na	40	-1.228	0.2194	--
YEATS4	na	na	40	-2.215	0.02676	--
ABLIM3	na	na	40	6.861	6.829e-12	++
APOL1	na	na	40	-3.143	0.001675	--
MCM9	na	na	40	-1.824	0.06819	--
COPS4	na	na	40	-0.704	0.4812	+-
C10orf25	na	na	40	0.581	0.5614	-+
GNG5	na	na	40	-4.464	8.041e-06	--
ARL5B	na	na	40	-3.006	0.002648	--
NUP205	na	na	40	-3.472	0.0005166	--
RN7SKP269	na	na	40	-1.393	0.1636	+-
TMEM55B	na	na	40	-0.466	0.6413	+-
C15orf62	na	na	40	1.272	0.2033	+-
LINS1	na	na	40	-3.146	0.001656	--
ZNF568	na	na	40	1.227	0.22	+-
AGPAT5	na	na	40	-0.896	0.3703	--
COL9A2	na	na	40	4.278	1.883e-05	++
TSPAN17	na	na	40	-4.125	3.708e-05	--
SELENOO	na	na	40	-1.408	0.1592	--
HSPA6	na	na	40	4.194	2.745e-05	++
CBX4	na	na	40	1.969	0.0489	+-
SPIN4	na	na	40	-4.336	1.45e-05	--
BLNK	na	na	40	-1.062	0.2882	--
MTND1P8	na	na	40	0.737	0.461	-+
BRD9	na	na	40	-0.302	0.7627	+-
PAGR1	na	na	40	0.239	0.8111	+-
CCDC28A	na	na	40	1.621	0.105	+-
DPF2	na	na	40	-0.482	0.6295	+-
DCTN3	na	na	40	-0.369	0.7124	--
APOBEC3D	na	na	40	-3.826	0.0001301	--
FAHD2CP	na	na	40	1.539	0.1239	++
GPR137B	na	na	40	-0.591	0.5543	+-
COX14	na	na	40	0.733	0.4633	+-
CSF1R	na	na	40	0.22	0.8261	+-
MCPH1	na	na	40	-4.021	5.789e-05	--
ARFGAP3	na	na	40	-4.455	8.382e-06	--
TRAPPC4	na	na	40	-0.279	0.7799	+-
DNAJB6	na	na	40	-4.757	1.967e-06	--
CPLX2	na	na	40	1.852	0.06402	++
CRTC3	na	na	40	-2.836	0.004562	--
LRR1	na	na	40	-0.985	0.3246	+-
HPGDS	na	na	40	1.411	0.1582	++
WDYHV1	na	na	40	-0.061	0.9514	+-
ZNF649	na	na	40	-1.631	0.1029	--
HES6	na	na	40	-1.164	0.2444	--
KLHL35	na	na	40	2.67	0.007581	++
C19orf60	na	na	40	2.605	0.009184	+-
CAP1	na	na	40	-1.342	0.1797	--
MXI1	na	na	40	3.053	0.002267	++
PKN3	na	na	40	1.676	0.09369	++
INSL6	na	na	40	-3.237	0.001209	--
PXDC1	na	na	40	-3.185	0.001448	--
PGRMC2	na	na	40	1.694	0.09029	+-
C9orf163	na	na	40	2.699	0.006964	++
KLHDC3	na	na	40	1.987	0.04695	+-
DAGLA	na	na	40	-5.811	6.198e-09	--
GTF2IP14	na	na	40	1.595	0.1108	++
RLN3	na	na	40	2.256	0.02409	++
UBE4A	na	na	40	-2.682	0.007316	--
ALG13	na	na	40	-2.632	0.008484	--
SMPD1	na	na	40	4.008	6.121e-05	++
SLC50A1	na	na	40	-4.272	1.94e-05	--
SSU72	na	na	40	-0.62	0.5353	+-
ST3GAL6	na	na	40	-5.148	2.632e-07	--
FAM20A	na	na	40	-2.856	0.004286	--
TROVE2	na	na	40	-0.564	0.573	+-
SNRNP35	na	na	40	-4.813	1.484e-06	--
CCNK	na	na	40	-0.995	0.32	-+
MED31	na	na	40	-2.457	0.01402	--
KRT2	na	na	40	4.913	8.959e-07	++
YIPF5	na	na	40	-2.381	0.01728	--
SLC12A8	na	na	40	-4.759	1.949e-06	--
RASGRP1	na	na	40	-6.058	1.382e-09	--
WHAMMP2	na	na	40	-5.623	1.879e-08	--
GNS	na	na	40	1.005	0.3149	+-
SUGT1	na	na	40	-1.857	0.06336	--
BCL10	na	na	40	-2.595	0.009472	--
DGKZP1	na	na	40	1.216	0.2238	+-
GTF3C3	na	na	40	-1.202	0.2296	+-
ZMYND15	na	na	40	-1.218	0.2232	-+
PPIB	na	na	40	1.794	0.07277	+-
SNX11	na	na	40	1.979	0.04779	+-
AC024704.2	na	na	40	0.418	0.6762	+-
KIAA0825	na	na	40	-1.07	0.2845	--
PRKRIP1	na	na	40	-1.508	0.1316	--
FOXN2	na	na	40	3.9	9.618e-05	++
PIK3AP1	na	na	40	-4.965	6.858e-07	--
MAN1C1	na	na	40	0.653	0.5137	+-
SGSM1	na	na	40	3.931	8.449e-05	++
MIR142	na	na	40	-5.59	2.271e-08	--
KIAA0895	na	na	40	1.754	0.0795	-+
C2CD5	na	na	40	-0.086	0.9312	+-
IL17RB	na	na	40	-1.02	0.3078	--
FBXO45	na	na	40	-3.47	0.0005197	--
MTX2	na	na	40	-2.128	0.0333	--
FAM60A	na	na	40	-0.9	0.3681	+-
TUBA3FP	na	na	40	2.211	0.02705	++
LCK	na	na	40	-0.154	0.8773	+-
CDH23	na	na	40	-1.634	0.1022	-+
L1TD1	na	na	40	0.606	0.5444	-+
TLDC1	na	na	40	1.309	0.1905	++
TIMM13	na	na	40	-0.252	0.8012	+-
UGP2	na	na	40	-3.059	0.002224	--
MTX1P1	na	na	40	2.326	0.02003	++
PIP4K2C	na	na	40	-0.96	0.3371	+-
ADH5	na	na	40	3.17	0.001526	+-
FGFR2	na	na	40	-0.001	0.9993	-+
TRAF7	na	na	40	-0.265	0.791	+-
UNQ6494	na	na	40	-3.438	0.0005866	-+
RIPK2	na	na	40	-4.424	9.687e-06	--
SAXO2	na	na	40	1.833	0.06683	++
WDR36	na	na	40	-0.774	0.4389	+-
ZNF229	na	na	40	-0.277	0.7817	-+
MAML3	na	na	40	6	1.969e-09	++
MDFIC	na	na	40	-1.526	0.1269	--
C6orf106	na	na	40	-4.255	2.094e-05	--
ACTN4	na	na	40	-2.661	0.007786	--
RPSAP18	na	na	40	-0.273	0.7847	--
ELF2	na	na	40	0.636	0.5248	+-
RNF41	na	na	40	-2.3	0.02143	--
GLDC	na	na	40	1.137	0.2553	-+
HIST1H2BF	na	na	40	1.721	0.08525	++
EIF2B1	na	na	40	-1.655	0.09797	--
IP6K2	na	na	40	-2.363	0.01812	--
ITIH4	na	na	40	0.066	0.9474	-+
ZNF746	na	na	40	2.807	0.005008	+-
RUNDC1	na	na	40	0.114	0.9096	+-
ZNF408	na	na	40	1.797	0.07235	++
ATP13A2	na	na	40	3.647	0.0002651	++
COX7C	na	na	40	0.277	0.7821	+-
ABCD4	na	na	40	0.658	0.5104	+-
FAM109A	na	na	40	1.226	0.2202	+-
FTSJ3	na	na	40	-2.443	0.01456	--
SLC39A4	na	na	40	0.99	0.3224	++
CNTN2	na	na	40	2.116	0.03435	++
TMBIM4	na	na	40	-0.181	0.8567	+-
WDR55	na	na	40	-2.769	0.005616	--
PRR16	na	na	40	-0.573	0.5668	-+
NUDT1	na	na	40	0.385	0.7001	+-
EXOC3L4	na	na	40	-0.705	0.4807	-+
PPM1M	na	na	40	-5.549	2.872e-08	--
RELA	na	na	40	-3.194	0.001401	--
UNC50	na	na	40	-0.987	0.3239	+-
CTSG	na	na	40	1.07	0.2848	++
RAB3GAP2	na	na	40	-1.629	0.1032	--
MIR4458HG	na	na	40	0.048	0.9617	+-
PRNCR1	na	na	40	2.102	0.03558	++
PSMA2	na	na	40	-4.675	2.941e-06	--
NUP37	na	na	40	-0.44	0.6599	+-
LINC00384	na	na	40	3.684	0.0002299	++
TMCC1	na	na	40	1.013	0.3111	+-
SFMBT2	na	na	40	0.222	0.8243	+-
MPPE1	na	na	40	1.911	0.05603	+-
IFIH1	na	na	40	-5.106	3.294e-07	--
PRSS36	na	na	40	5.982	2.204e-09	++
SLTM	na	na	40	-5.042	4.616e-07	--
CD177	na	na	40	3.783	0.000155	++
HBB	na	na	40	1.177	0.2393	+-
CCT4	na	na	40	-0.613	0.5398	+-
ENPP7	na	na	40	0.256	0.7979	-+
LRRC1	na	na	40	1.421	0.1554	++
AHI1	na	na	40	-3.889	0.0001008	--
C5orf17	na	na	40	1.608	0.1077	++
GALE	na	na	40	0.002	0.9981	+-
TRAT1	na	na	40	-0.032	0.9744	+-
CALR	na	na	40	-0.916	0.3594	--
SAP130	na	na	40	-0.155	0.8766	+-
AKNA	na	na	40	1.829	0.06744	+-
CDC42P6	na	na	40	0.501	0.616	++
TMEM243	na	na	40	-0.112	0.911	+-
KLHDC2	na	na	40	0.519	0.6039	+-
PFN4	na	na	40	1.064	0.2874	-+
TCEANC2	na	na	40	1.028	0.3042	+-
ATG4D	na	na	40	-1.461	0.144	--
CEP290	na	na	40	-2.003	0.04519	--
CNOT9	na	na	40	-3.587	0.0003345	--
HIP1	na	na	40	-5.561	2.686e-08	--
PKMYT1	na	na	40	0.3	0.7645	-+
SPTBN4	na	na	40	1.762	0.07813	-+
ENTPD1	na	na	40	-2.278	0.02271	--
PLTP	na	na	40	5.36	8.3e-08	++
FXR1	na	na	40	-1.882	0.05989	--
DCTN2	na	na	40	-1.039	0.2989	+-
SRSF6	na	na	40	-4.423	9.728e-06	--
LAMA5	na	na	40	1.425	0.1542	++
PNPLA4	na	na	40	2.496	0.01258	++
LRRFIP1P1	na	na	40	-1.311	0.1897	--
MFSD14B	na	na	40	-2.427	0.01521	--
SIRT3	na	na	40	2.779	0.005459	++
BCAP31	na	na	40	-2.612	0.00899	--
CUEDC1	na	na	40	4.017	5.891e-05	++
OXSM	na	na	40	-1.75	0.08018	+-
PCSK5	na	na	40	-2.172	0.02988	--
DAPK3	na	na	40	-0.199	0.8423	+-
MS4A4E	na	na	40	5.936	2.916e-09	++
LINC01024	na	na	40	0.45	0.653	+-
PASK	na	na	40	-3.148	0.001645	--
NKAP	na	na	40	-1.233	0.2177	+-
PMS2P7	na	na	40	3.716	0.0002023	++
TOLLIP	na	na	40	-1.626	0.104	--
FAXDC2	na	na	40	1.834	0.06667	++
NOP9	na	na	40	-1.966	0.04929	--
LDHAL6B	na	na	40	-3.893	9.895e-05	--
TRBC1	na	na	40	-4.568	4.932e-06	--
AF127577.13	na	na	40	-2.491	0.01273	--
CD101	na	na	40	0.34	0.7337	++
IQGAP2	na	na	40	3.872	0.0001077	++
PARL	na	na	40	1.403	0.1607	+-
TSPAN18	na	na	40	6.517	7.169e-11	++
TBC1D9	na	na	40	-5.929	3.054e-09	--
RACK1	na	na	40	2.578	0.009935	++
SRP54	na	na	40	-3.141	0.001683	--
RNMT	na	na	40	-1.902	0.05722	--
GRIPAP1	na	na	40	-5.677	1.372e-08	--
FCRL2	na	na	40	-3.863	0.0001118	--
WDR5B	na	na	40	2.03	0.04236	+-
MALSU1	na	na	40	-2.401	0.01634	--
ITIH2	na	na	40	1.52	0.1285	-+
FAM86C1	na	na	40	1.905	0.05676	++
PPP1R26P1	na	na	40	-0.505	0.6135	-+
MAP2	na	na	40	1.099	0.2718	-+
IDE	na	na	40	-3.202	0.001364	--
TLK2	na	na	40	-1.562	0.1183	--
ZNF76	na	na	40	-1.778	0.07542	--
NSMCE3	na	na	40	1.299	0.1939	+-
MCRIP2	na	na	40	-2.396	0.01655	--
FHIT	na	na	40	-1.349	0.1775	--
TMEM18	na	na	40	-0.455	0.649	+-
SEC1P	na	na	40	3.746	0.0001799	++
SERP1	na	na	40	4.431	9.395e-06	+-
MED15	na	na	40	-0.536	0.5923	+-
PEX12	na	na	40	1.506	0.1322	+-
KIF11	na	na	40	-1.596	0.1105	--
PRPF40A	na	na	40	-3.613	0.0003032	--
SH3D21	na	na	40	1.532	0.1255	++
RPL38	na	na	40	2.201	0.02772	+-
ZNF799	na	na	40	0.716	0.4739	+-
SLC23A2	na	na	40	-2.167	0.0302	--
AL133243.1	na	na	40	0.207	0.8358	+-
STK39	na	na	40	0.181	0.8561	+-
SNORA49	na	na	40	0.228	0.82	+-
ARHGAP24	na	na	40	2.477	0.01326	++
CSNK1A1	na	na	40	-2.228	0.02588	--
TRAJ3	na	na	40	-4.189	2.805e-05	--
GBF1	na	na	40	-2.258	0.02394	--
RPS19BP1	na	na	40	-2.109	0.03492	--
MARS	na	na	40	-3.745	0.0001806	--
CAPN11	na	na	40	-0.292	0.7703	-+
EBF4	na	na	40	2.435	0.01489	++
HDAC9	na	na	40	-5.529	3.217e-08	--
SCRN2	na	na	40	0.258	0.7966	+-
PDF	na	na	40	1.69	0.09095	++
ARSG	na	na	40	6.488	8.724e-11	++
C1orf186	na	na	40	0.139	0.8897	-+
PCCB	na	na	40	-0.751	0.4526	+-
ITPR2	na	na	40	-2.643	0.008207	--
CAB39	na	na	40	2.05	0.04034	+-
NDUFB9	na	na	40	-1.777	0.07551	--
NKAPL	na	na	40	1.115	0.265	++
MST1P2	na	na	40	2.483	0.01303	++
CGGBP1	na	na	40	-1.82	0.06875	--
SIKE1	na	na	40	-0.92	0.3574	+-
TSC22D3	na	na	40	12.593	2.303e-36	++
SLC39A8	na	na	40	-4.898	9.678e-07	--
ALS2	na	na	40	-0.951	0.3414	--
BPIFB9P	na	na	40	2.647	0.008126	++
DGKG	na	na	40	0.562	0.5743	-+
SDF2L1	na	na	40	-0.839	0.4013	--
LDHA	na	na	40	-2.775	0.005521	--
SPG7	na	na	40	1.733	0.08314	+-
USP32	na	na	40	-2.921	0.003491	--
TTC39C	na	na	40	-5.257	1.461e-07	--
ZNF235	na	na	40	-1.286	0.1985	+-
ZNF92	na	na	40	-1.722	0.08508	--
FTLP3	na	na	40	4.708	2.498e-06	++
CLMN	na	na	40	2.707	0.006787	++
UFM1	na	na	40	-3.686	0.0002279	--
OVCH1	na	na	40	1.843	0.0653	++
SUDS3P1	na	na	40	-1.1	0.2712	--
WASH6P	na	na	40	-1.912	0.05586	--
AP006621.5	na	na	40	0.318	0.7506	+-
RALGDS	na	na	40	-2.531	0.01138	--
SNTA1	na	na	40	4.243	2.206e-05	++
SMAD3	na	na	40	-1.08	0.2799	--
KCNH4	na	na	40	-0.05	0.9598	-+
CPA5	na	na	40	2.314	0.02068	++
IRAK2	na	na	40	-5.972	2.338e-09	--
PCDHGA6	na	na	40	0.936	0.3493	-+
LRRC63	na	na	40	1.649	0.09915	-+
ERI1	na	na	40	-1.583	0.1135	--
KCNA2	na	na	40	-0.83	0.4065	-+
DENND4B	na	na	40	-2.464	0.01375	--
TPBG	na	na	40	2.889	0.003865	++
RTCA	na	na	40	-1.22	0.2224	--
OTUD4P1	na	na	40	-2.909	0.003623	-+
IFNG	na	na	40	-4.104	4.066e-05	--
SMAD7	na	na	40	-2.555	0.01061	--
SOX6	na	na	40	3.157	0.001591	++
ZC3H10	na	na	40	2.148	0.03175	+-
CDH1	na	na	40	-0.436	0.663	-+
MRPL19	na	na	40	-2.106	0.03523	--
MYL6B	na	na	40	-2.447	0.01442	--
ZNF606	na	na	40	1.032	0.3019	+-
C17orf96	na	na	40	-5.169	2.352e-07	--
ZBTB12BP	na	na	40	0.028	0.9774	+-
PPP1R14C	na	na	40	1.977	0.04806	++
TBXAS1	na	na	40	6.63	3.368e-11	++
VMA21	na	na	40	-0.131	0.8959	+-
NIN	na	na	40	-4.835	1.331e-06	--
SNTB1	na	na	40	2.335	0.01953	++
TSTD2	na	na	40	-0.9	0.3682	--
DUSP23	na	na	40	1.979	0.04777	+-
MAPK8IP1	na	na	40	0.999	0.3177	++
CBX3	na	na	40	-2.715	0.006629	--
HIST1H2BJ	na	na	40	0.393	0.6944	+-
DCAF13	na	na	40	-5.15	2.603e-07	--
ALDH5A1	na	na	40	2.729	0.006357	+-
RNPEPL1	na	na	40	1.586	0.1128	+-
UNC93B1	na	na	40	3.419	0.0006278	++
HIST1H3C	na	na	40	-1.237	0.2162	--
APOC1	na	na	40	-2.467	0.01362	--
GDF9	na	na	40	3.953	7.711e-05	++
CCDC82	na	na	40	-4.14	3.479e-05	--
MIR4697HG	na	na	40	1.054	0.2921	-+
NDUFAF7	na	na	40	-3.561	0.0003699	--
DNAJB9	na	na	40	2.03	0.04241	+-
POLR3K	na	na	40	-2.408	0.01602	--
TOMM40	na	na	40	-3.848	0.000119	--
UTP23	na	na	40	-0.22	0.826	+-
ZMIZ1	na	na	40	-2.953	0.003143	--
ZNF469	na	na	40	1.28	0.2006	++
MRPS2	na	na	40	1.078	0.2812	+-
SLCO4A1	na	na	40	-2.479	0.01316	--
IRF2BPL	na	na	40	1.042	0.2974	+-
AC113404.1	na	na	40	-1.319	0.1873	--
CLSTN3	na	na	40	-0.75	0.4534	-+
ACSBG1	na	na	40	1.653	0.09836	-+
CYP3A5	na	na	40	-1.716	0.08613	--
CCDC144A	na	na	40	0.828	0.4079	-+
AC009542.2	na	na	40	3.925	8.679e-05	++
PPM1N	na	na	40	1.829	0.06737	++
NDUFAB1	na	na	40	-1.939	0.05256	--
PRRT4	na	na	40	3.508	0.0004518	++
SLC1A5	na	na	40	0.302	0.763	++
GATA1	na	na	40	-0.693	0.4882	-+
LRRC40	na	na	40	-1.152	0.2494	+-
EEF1A1P30	na	na	40	-0.596	0.5514	-+
TTYH2	na	na	40	0.571	0.5683	+-
ZNF639	na	na	40	0.75	0.4534	+-
LRPPRC	na	na	40	-1.564	0.1179	--
TRIM54	na	na	40	-4.093	4.252e-05	--
ELK4	na	na	40	-3.376	0.0007366	--
SNORD94	na	na	40	0.239	0.8113	+-
RECK	na	na	40	5.018	5.209e-07	++
DNAJC10	na	na	40	-5.151	2.584e-07	--
ZER1	na	na	40	2.236	0.02535	++
ENDOU	na	na	40	0.366	0.7141	-+
AC008746.12	na	na	40	1.473	0.1408	++
MBD3	na	na	40	-1.271	0.2039	--
SEC31A	na	na	40	-0.8	0.4236	+-
RPL39L	na	na	40	-1.859	0.06298	--
LINC00852	na	na	40	-0.34	0.7336	--
JOSD1	na	na	40	-1.732	0.08324	--
CENPC	na	na	40	-0.275	0.783	+-
TRIM39	na	na	40	-0.361	0.7184	+-
RAVER1	na	na	40	-1.611	0.1072	--
BTBD7	na	na	40	-0.937	0.3486	--
TTC8	na	na	40	-1.203	0.2291	--
ZNF394	na	na	40	1.759	0.07861	+-
ACOX2	na	na	40	-0.559	0.5762	-+
IGLC2	na	na	40	-0.67	0.5031	--
ZFR2	na	na	40	0.072	0.9425	-+
RABEP2	na	na	40	-4.899	9.653e-07	--
RPL29	na	na	40	3.433	0.0005967	++
ECSIT	na	na	40	-2.253	0.02425	--
LIN52	na	na	40	-1.24	0.2151	--
COPG1	na	na	40	-1.461	0.144	--
SMARCA1	na	na	40	0.82	0.4124	-+
DBT	na	na	40	0.06	0.9524	+-
STAU2	na	na	40	1.797	0.07227	+-
C2orf74	na	na	40	2.54	0.01109	++
ASB3	na	na	40	1.243	0.2137	+-
CLEC4E	na	na	40	-4.138	3.504e-05	--
SELENOP	na	na	40	5.136	2.811e-07	++
ST20	na	na	40	-6.089	1.135e-09	--
ZMAT3	na	na	40	-1.939	0.05254	--
TERF2IP	na	na	40	-0.542	0.5881	+-
DNAH3	na	na	40	2.586	0.009723	++
PPT1	na	na	40	-1.578	0.1146	--
EPB42	na	na	40	2.238	0.02524	++
RPL13	na	na	40	5.064	4.113e-07	++
OLFML2B	na	na	40	6.527	6.704e-11	++
SLC6A16	na	na	40	-1.626	0.104	--
RNF167	na	na	40	-2.217	0.02661	--
FTL	na	na	40	4.627	3.711e-06	++
RASSF4	na	na	40	-1.638	0.1014	--
SNX7	na	na	40	2.8	0.005103	++
ASPH	na	na	40	-4.326	1.515e-05	--
C17orf97	na	na	40	0.457	0.6477	-+
HMGN1P8	na	na	40	-2.854	0.004314	--
JAG2	na	na	40	0.534	0.5931	-+
NDUFV3	na	na	40	-1.297	0.1947	--
RNF144B	na	na	40	1.121	0.2623	++
SIVA1	na	na	40	0.673	0.501	+-
PSTK	na	na	40	1.225	0.2205	++
DEDD2	na	na	40	1.909	0.05622	+-
PROSER3	na	na	40	0.576	0.5649	-+
B3GAT1	na	na	40	-0.298	0.7658	-+
HYAL3	na	na	40	-1.667	0.09561	--
MTRR	na	na	40	-6.011	1.84e-09	--
ARID3A	na	na	40	-1.682	0.0925	--
EFCAB13	na	na	40	3.021	0.002523	++
REEP5	na	na	40	-0.387	0.6989	+-
EMD	na	na	40	1.021	0.3072	+-
LRRC14	na	na	40	0.241	0.8095	+-
CEP97	na	na	40	-1.55	0.121	--
RSAD1	na	na	40	0.821	0.4114	+-
KIF14	na	na	40	-2.041	0.04122	--
SQSTM1	na	na	40	-1.901	0.05728	--
NUDT18	na	na	40	0.325	0.745	+-
NFATC2	na	na	40	-1.78	0.07508	--
DMKN	na	na	40	2.775	0.005516	++
CLCC1	na	na	40	0.469	0.6392	+-
MTIF2	na	na	40	-2.395	0.01661	--
PTPN20	na	na	40	2.773	0.005547	++
RPL23AP82	na	na	40	1.019	0.3081	+-
ZNF473	na	na	40	1.212	0.2256	++
RHOT2	na	na	40	-1.998	0.0457	--
SLC29A1	na	na	40	4.566	4.982e-06	++
ZNF396	na	na	40	1.526	0.127	++
OSBPL7	na	na	40	-1.086	0.2777	--
MTATP6P1	na	na	40	-1.052	0.2928	+-
PUSL1	na	na	40	0.274	0.7843	+-
TRAF2	na	na	40	-5.349	8.856e-08	--
CHMP1B2P	na	na	40	1.731	0.08339	++
MCCC1	na	na	40	-0.779	0.4362	+-
ANKRD46	na	na	40	1.715	0.08633	+-
MYEF2	na	na	40	-0.849	0.3956	--
TXNIP	na	na	40	6.796	1.074e-11	++
HIF1AN	na	na	40	-0.508	0.6115	--
FAM131B	na	na	40	-0.031	0.9751	-+
FAM221A	na	na	40	-1.536	0.1246	--
F2RL3	na	na	40	5.505	3.697e-08	++
FBP1	na	na	40	-4.506	6.606e-06	--
HSDL1	na	na	40	1.98	0.04769	+-
TARS	na	na	40	-4.133	3.588e-05	--
ZNF324	na	na	40	2.967	0.003008	+-
RAD9B	na	na	40	2.137	0.03261	++
ZNF257	na	na	40	-0.525	0.5998	+-
OXCT1	na	na	40	-0.121	0.9036	+-
TNFRSF10C	na	na	40	0.384	0.7009	++
PDE8B	na	na	40	0.857	0.3915	-+
TMEM70	na	na	40	-3.475	0.00051	--
MBOAT4	na	na	40	1.071	0.2841	++
GREM1	na	na	40	-4.731	2.229e-06	--
RGAG4	na	na	40	-0.282	0.7779	-+
CD160	na	na	40	-5.643	1.668e-08	--
FZD2	na	na	40	2.21	0.02711	++
MS4A2	na	na	40	-5.191	2.091e-07	--
ZNF546	na	na	40	-0.6	0.5487	+-
ACD	na	na	40	-0.31	0.7563	+-
EXOC6B	na	na	40	3.468	0.0005248	++
FGD5	na	na	40	-0.909	0.3633	-+
MRPS18C	na	na	40	-3.083	0.002052	--
SOD2	na	na	40	-4.239	2.241e-05	--
OLFM1	na	na	40	-0.875	0.3818	-+
CBWD5	na	na	40	-2.795	0.005185	--
C5orf15	na	na	40	-3.151	0.001626	--
METAP1D	na	na	40	3.743	0.0001822	++
GSPT1	na	na	40	0.165	0.8693	+-
NAT6	na	na	40	1.106	0.2686	+-
ZNF512B	na	na	40	-0.239	0.8112	+-
PPP2R5A	na	na	40	1.291	0.1968	+-
FST	na	na	40	-2.582	0.00981	-+
RBBP4	na	na	40	-1.751	0.07995	--
EVC	na	na	40	-0.109	0.9131	-+
GPALPP1	na	na	40	0.07	0.9441	+-
TRAJ23	na	na	40	-2.671	0.007573	--
LINC01291	na	na	40	2.101	0.03568	++
TTC1	na	na	40	-0.453	0.6505	+-
SNX16	na	na	40	-0.3	0.7644	+-
PTPN14	na	na	40	2.792	0.005244	++
AC093642.3	na	na	40	0.763	0.4457	-+
DCAF8	na	na	40	-1.8	0.07181	--
SRSF7	na	na	40	-3.482	0.0004984	--
ATXN7L3	na	na	40	-2.081	0.03747	--
HCG4B	na	na	40	-0.881	0.3783	+-
GPHN	na	na	40	0.134	0.8932	-+
LRP8	na	na	40	-4.066	4.788e-05	--
NDUFB6	na	na	40	-2.209	0.02716	--
MINPP1	na	na	40	-4.474	7.686e-06	--
SAP30L	na	na	40	1.851	0.06412	+-
SNHG16	na	na	40	-1.593	0.1111	--
SNRPN	na	na	40	0.086	0.9311	+-
AC009133.12	na	na	40	-2.999	0.002709	--
STX1A	na	na	40	-1.1	0.2714	-+
TOP3B	na	na	40	0.267	0.7898	+-
FBXO9	na	na	40	0.447	0.6552	+-
HSPA2	na	na	40	1.461	0.144	-+
MRPS30	na	na	40	-0.502	0.6157	+-
ERP44	na	na	40	-2.649	0.008083	--
HOXB4	na	na	40	0.5	0.6168	++
MPP3	na	na	40	3.192	0.001414	++
ZNF22	na	na	40	2.031	0.04229	+-
C8orf82	na	na	40	0.764	0.445	+-
GNAZ	na	na	40	0.45	0.653	-+
MMP8	na	na	40	1.342	0.1795	++
CATSPERB	na	na	40	2.737	0.006193	++
PAM16	na	na	40	-0.921	0.3568	+-
ZNF821	na	na	40	2.838	0.004536	++
BDH2	na	na	40	1.589	0.1121	+-
AAMP	na	na	40	-1.098	0.2724	--
FAM86JP	na	na	40	4.653	3.276e-06	++
MYO5C	na	na	40	1.456	0.1454	-+
TRNAU1AP	na	na	40	-0.633	0.5266	+-
NOB1	na	na	40	-0.702	0.4828	--
SUGP2	na	na	40	-3.091	0.001997	--
ITGAV	na	na	40	-2.462	0.01383	--
KANTR	na	na	40	1.433	0.152	+-
KLHL36	na	na	40	2.666	0.007674	+-
SETP14	na	na	40	-2.118	0.03414	--
ATP2A3	na	na	40	-1.274	0.2026	--
TOM1L2	na	na	40	3.375	0.000738	++
ACAD10	na	na	40	1.618	0.1057	+-
KIF5B	na	na	40	-4.139	3.482e-05	--
NEIL1	na	na	40	1.45	0.147	++
LIG3	na	na	40	-2.579	0.0099	--
CYP26C1	na	na	40	1.678	0.09332	++
PSMD9	na	na	40	-2.073	0.03821	--
NGLY1	na	na	40	-4.003	6.258e-05	--
NQO2	na	na	40	0.686	0.4924	+-
WDR73	na	na	40	-0.119	0.9056	+-
EAPP	na	na	40	-0.244	0.807	+-
USP2	na	na	40	-1.507	0.1319	-+
CLDN7	na	na	40	3.143	0.001672	++
OPA1	na	na	40	-3.62	0.0002947	--
MNDA	na	na	40	-2.577	0.009963	--
ATP8A2	na	na	40	3.162	0.001567	++
TIMP3	na	na	40	-6.816	9.381e-12	--
HOPX	na	na	40	-4.054	5.038e-05	--
TAOK3	na	na	40	-5.786	7.218e-09	--
TM6SF1	na	na	40	-1.087	0.2772	+-
FLVCR1	na	na	40	-1.659	0.09709	--
PLEKHB2	na	na	40	0.229	0.8192	+-
SCARNA7	na	na	40	1.957	0.05031	+-
TBX6	na	na	40	0.076	0.9398	-+
TVP23A	na	na	40	-1.311	0.1899	-+
APH1B	na	na	40	4.606	4.099e-06	++
PPP6R2	na	na	40	-1.856	0.06347	--
ATG3	na	na	40	-3.192	0.001414	--
NAMPT	na	na	40	-4.212	2.526e-05	--
ABCG2	na	na	40	-0.643	0.5204	-+
SMC3	na	na	40	-2.508	0.01213	--
FBLN7	na	na	40	3.441	0.0005794	++
MCM7	na	na	40	-2.275	0.0229	--
LCP2	na	na	40	-2.561	0.01042	--
LIG4	na	na	40	-5.438	5.38e-08	--
MAP3K7CL	na	na	40	3.399	0.0006772	++
SGK223	na	na	40	2.868	0.004132	++
FRMD5	na	na	40	1.719	0.08555	-+
ZNF487	na	na	40	2.915	0.003562	++
OVOL1	na	na	40	-4.345	1.391e-05	--
HSP90AB2P	na	na	40	0.291	0.7711	-+
CYP11B1	na	na	40	3.37	0.0007522	++
DUSP11	na	na	40	-0.594	0.5526	+-
EPN3	na	na	40	3.105	0.001902	++
HNRNPMP1	na	na	40	2.378	0.0174	-+
ZBTB41	na	na	40	-0.945	0.3448	+-
MED18	na	na	40	-0.187	0.8516	+-
ZNF114	na	na	40	1.231	0.2182	++
TIMM10	na	na	40	-2.753	0.005902	--
LTN1	na	na	40	-0.614	0.5392	+-
MED30	na	na	40	0.393	0.6945	+-
GDI1	na	na	40	-2.686	0.007229	--
LINC00893	na	na	40	-3.209	0.001333	--
EVPL	na	na	40	3.568	0.0003591	++
C22orf42	na	na	40	-2.778	0.005464	--
TBC1D14	na	na	40	3.704	0.0002119	++
HRH2	na	na	40	5.487	4.08e-08	++
RERE	na	na	40	0.852	0.3943	++
LRTOMT	na	na	40	1.694	0.09018	+-
PSMC5	na	na	40	-3.287	0.001014	--
THAP12	na	na	40	0.638	0.5235	+-
TIGD7	na	na	40	2.338	0.01936	+-
CAMK2G	na	na	40	0.211	0.8329	+-
C16orf74	na	na	40	3.965	7.346e-05	++
CHCHD10	na	na	40	-1.477	0.1396	--
OAT	na	na	40	0.582	0.5609	+-
TIGD3	na	na	40	3.111	0.001866	++
ZNF160	na	na	40	0.438	0.6617	+-
DMPK	na	na	40	0.15	0.8807	-+
NRIP1	na	na	40	-0.967	0.3334	+-
KCTD21	na	na	40	-0.436	0.6626	-+
MAL	na	na	40	-1.493	0.1354	--
RNF5P1	na	na	40	0.56	0.5758	++
BRK1	na	na	40	-0.71	0.478	--
PHLDB3	na	na	40	4.892	9.972e-07	++
RPS12P27	na	na	40	-1.237	0.2161	--
SYP	na	na	40	-2.809	0.004973	--
KRT18P37	na	na	40	0.193	0.8472	-+
FAM208B	na	na	40	-4.789	1.679e-06	--
GPATCH2L	na	na	40	-2.325	0.02005	--
ICOS	na	na	40	-4.08	4.513e-05	--
GART	na	na	40	-1.643	0.1003	--
TERF2	na	na	40	0.305	0.7605	+-
KMT5A	na	na	40	-2.59	0.009604	--
MICA	na	na	40	-1.564	0.1178	--
AC005682.6	na	na	40	4.363	1.285e-05	++
LGALS8	na	na	40	-2.317	0.02049	--
ANXA4	na	na	40	1.43	0.1526	+-
CLIC2	na	na	40	2.981	0.002876	++
FGFR1OP	na	na	40	-1.196	0.2316	--
POU5F1	na	na	40	1.315	0.1886	++
SOX30	na	na	40	0.805	0.4209	-+
ZNF677	na	na	40	1.6	0.1097	++
TXLNB	na	na	40	-1.431	0.1524	--
KCNAB1	na	na	40	2.648	0.008092	++
PAQR4	na	na	40	3.119	0.001814	++
ZNF826P	na	na	40	-1.1	0.2713	--
REXO1	na	na	40	-0.822	0.411	--
SERPINB8	na	na	40	-2.65	0.008053	--
SPATA20	na	na	40	-0.194	0.846	+-
TAS2R31	na	na	40	-2.717	0.006587	--
DHCR24	na	na	40	-5.036	4.754e-07	--
CYB561D1	na	na	40	2.655	0.007919	+-
MLANA	na	na	40	-0.569	0.5693	--
RN7SKP71	na	na	40	0.363	0.7168	+-
CABP4	na	na	40	1.846	0.06486	++
RPL10	na	na	40	5.099	3.417e-07	++
C8orf37	na	na	40	-0.594	0.5524	--
PRIMPOL	na	na	40	2.43	0.01511	+-
MRM2	na	na	40	1.805	0.07108	++
HERC3	na	na	40	-0.19	0.8493	+-
PPP5C	na	na	40	-3.428	0.0006088	--
AC007790.4	na	na	40	-0.586	0.5576	-+
CNIH1	na	na	40	-2.915	0.003562	--
PAFAH1B3	na	na	40	1.129	0.259	+-
HIP1R	na	na	40	-0.681	0.4956	+-
OLAH	na	na	40	5.071	3.951e-07	++
LLGL1	na	na	40	-1.348	0.1775	--
GTF2A2	na	na	40	-3.338	0.000844	--
CORO2A	na	na	40	4.94	7.823e-07	++
BRCA2	na	na	40	-5.248	1.534e-07	--
PPP1R37	na	na	40	-0.566	0.5712	+-
HSH2D	na	na	40	-5.333	9.674e-08	--
RBMX2	na	na	40	1.319	0.187	+-
PRMT1P1	na	na	40	0.09	0.928	+-
APBB1IP	na	na	40	2.479	0.01317	+-
LAPTM5	na	na	40	0.09	0.9282	+-
METTL5	na	na	40	-1.323	0.186	--
ABALON	na	na	40	-1.101	0.271	--
P2RY12	na	na	40	4.317	1.581e-05	++
TBC1D7	na	na	40	0.285	0.776	+-
CAHM	na	na	40	0.309	0.7573	+-
AC019048.1	na	na	40	1.82	0.0687	++
[truncated: 13,851 more rows]

## Sheet: Table S4 B
MarkerName	Allele1	Allele2	Weight	Zscore	P-value	Direction
IGF2BP2	na	na	40	-1.001	0.3166	-+
ATP6V0C	na	na	40	-0.247	0.8052	+-
AP001610.5	na	na	40	-5.748	9.04e-09	--
NR4A1	na	na	40	-3.975	7.03e-05	--
TRAJ47	na	na	40	-1.849	0.06441	--
LINC00641	na	na	40	-1.555	0.12	--
KAT6B	na	na	40	2.452	0.0142	++
IL12A	na	na	40	-0.501	0.6161	-+
MEAF6	na	na	40	-0.166	0.8683	+-
ZDHHC11	na	na	40	3.042	0.002351	++
DNALI1	na	na	40	0.023	0.9814	-+
ZNF148	na	na	40	0.596	0.5514	+-
MRPS27	na	na	40	-2.826	0.004709	--
PPM1H	na	na	40	-0.399	0.6901	-+
SMAP1	na	na	40	1.546	0.1222	+-
KLHL2	na	na	40	-2.901	0.00372	--
NKILA	na	na	40	0.861	0.3891	+-
CFAP54	na	na	40	2.982	0.002863	++
DNAJB14	na	na	40	-1.099	0.272	+-
HMGB1P10	na	na	40	3.782	0.0001556	++
AGAP5	na	na	40	-1.206	0.228	--
RGL4	na	na	40	-0.894	0.3712	+-
SLC26A3	na	na	40	2.664	0.007732	++
CDC42EP1	na	na	40	-5.25	1.52e-07	--
FGF7P3	na	na	40	0.339	0.7345	-+
RAB38	na	na	40	-1.593	0.1112	-+
ZBTB16	na	na	40	9.076	1.13e-19	++
ZNF264	na	na	40	1.762	0.07804	+-
ZNF692	na	na	40	-1.553	0.1205	--
CCDC180	na	na	40	4.357	1.32e-05	++
C1orf127	na	na	40	5.618	1.93e-08	++
SYT11	na	na	40	-6.049	1.46e-09	--
AC079767.4	na	na	40	-4.562	5.06e-06	--
ADRB2	na	na	40	0.358	0.72	++
MRPL50	na	na	40	0.52	0.6029	+-
PPP6C	na	na	40	0.626	0.5313	+-
CCNA1	na	na	40	-3.155	0.001606	--
PAPSS1	na	na	40	-6.226	4.8e-10	--
TP63	na	na	40	-0.274	0.7842	-+
C1QB	na	na	40	10.571	4.05e-26	++
ANKRD24	na	na	40	4.689	2.74e-06	++
CCR10	na	na	40	4.128	3.65e-05	++
GPR171	na	na	40	0.274	0.784	+-
DCAF15	na	na	40	1.104	0.2695	+-
ITGA10	na	na	40	-0.271	0.7861	-+
KRT72	na	na	40	3.751	0.0001759	++
EEF2K	na	na	40	-3.237	0.001209	--
ANKRD36B	na	na	40	0.329	0.7421	+-
CLEC7A	na	na	40	-6.565	5.21e-11	--
GNPAT	na	na	40	-1.803	0.07134	--
CLEC4A	na	na	40	-6.334	2.39e-10	--
AC024060.1	na	na	40	0.048	0.9619	+-
CCDC88B	na	na	40	-4.683	2.83e-06	--
IFNAR1	na	na	40	-1.798	0.07215	--
PRSS30P	na	na	40	-4.506	6.62e-06	--
ARID2	na	na	40	-2.476	0.0133	--
CAMK2N1	na	na	40	3.211	0.001325	++
RLN2	na	na	40	1.753	0.07958	++
ADD2	na	na	40	3.183	0.001459	++
GALNT6	na	na	40	-5.82	5.89e-09	--
RBM20	na	na	40	2.25	0.02442	++
SEC24A	na	na	40	-4.266	1.99e-05	--
APOM	na	na	40	2.405	0.01615	++
MIP	na	na	40	0.169	0.8655	-+
CCDC96	na	na	40	2.109	0.03491	++
SPSB3	na	na	40	-0.604	0.5456	+-
TRPT1	na	na	40	-3.268	0.001083	--
VAV3	na	na	40	-1.5	0.1337	--
FBLN5	na	na	40	5.2	2e-07	++
CNNM3	na	na	40	3.119	0.001812	++
AMN	na	na	40	4.224	2.4e-05	++
DNAJC6	na	na	40	-0.408	0.6834	-+
OXA1L	na	na	40	0.595	0.5518	+-
ERI3	na	na	40	-0.509	0.6107	+-
CHMP1B	na	na	40	-0.597	0.5505	+-
CFAP57	na	na	40	1.436	0.1511	-+
AC067945.4	na	na	40	-0.245	0.8061	+-
GALNT7	na	na	40	-0.128	0.898	+-
ZMAT4	na	na	40	0.044	0.9645	-+
CPNE5	na	na	40	-2.925	0.003444	-+
ITM2C	na	na	40	-4.177	2.95e-05	--
SIPA1	na	na	40	-0.332	0.7403	+-
COPZ1	na	na	40	-3.509	0.0004491	--
GPR182	na	na	40	2.401	0.01637	++
NABP1	na	na	40	-6.294	3.09e-10	--
RPL7P17	na	na	40	2.241	0.02503	++
AC012358.4	na	na	40	6.392	1.63e-10	++
FAM173A	na	na	40	1.771	0.07659	+-
MTUS2	na	na	40	4.187	2.83e-05	++
PCDHGA12	na	na	40	-0.666	0.5057	-+
TMSB4XP4	na	na	40	-3.584	0.0003381	--
GTF2H3	na	na	40	-5.435	5.47e-08	--
ATRX	na	na	40	-1.1	0.2715	+-
DYRK3	na	na	40	-3.271	0.001074	--
UTP6	na	na	40	-5.873	4.29e-09	--
PDE3A	na	na	40	5.618	1.93e-08	++
RNF10	na	na	40	0.651	0.5152	+-
AC090616.2	na	na	40	1.149	0.2504	++
DNAL4	na	na	40	-0.966	0.3341	--
CDC6	na	na	40	-2.582	0.009813	--
DMXL1	na	na	40	-1.597	0.1103	--
UCN	na	na	40	2.889	0.003862	++
TTC24	na	na	40	-1.898	0.05764	-+
ITGAD	na	na	40	-1.168	0.2427	-+
SLC2A1	na	na	40	-0.846	0.3978	+-
XRCC3	na	na	40	-0.618	0.5363	+-
TSPAN15	na	na	40	6.096	1.09e-09	++
ACOT7	na	na	40	-6.264	3.74e-10	--
ZNF879	na	na	40	-0.623	0.533	+-
CIITA	na	na	40	-3.334	0.000857	--
EPS8	na	na	40	4.223	2.41e-05	++
WDR49	na	na	40	2.854	0.004324	++
NHLRC2	na	na	40	-0.808	0.4189	+-
UBBP4	na	na	40	-1.754	0.07944	--
LILRB3	na	na	40	-2.96	0.003074	--
SSFA2	na	na	40	-4.676	2.92e-06	--
ITFG1	na	na	40	-0.292	0.7704	+-
PGAP3	na	na	40	2.185	0.02888	+-
MCL1	na	na	40	-5.814	6.09e-09	--
PNPLA8	na	na	40	-3.612	0.0003036	--
ABHD14B	na	na	40	4.027	5.64e-05	++
PNPLA2	na	na	40	1.41	0.1586	+-
TMEM259	na	na	40	-2.226	0.026	--
TMSB4XP8	na	na	40	-2.988	0.002807	--
AC016747.3	na	na	40	0.032	0.9742	+-
ACAN	na	na	40	-1.861	0.06269	-+
ARIH2OS	na	na	40	1.693	0.09039	++
C17orf50	na	na	40	5.621	1.9e-08	++
IFNAR2	na	na	40	-0.352	0.7252	+-
MAB21L2	na	na	40	-0.407	0.6841	+-
AC004067.5	na	na	40	2.966	0.003019	++
TRAJ34	na	na	40	-1.497	0.1344	--
TMEM184C	na	na	40	-0.766	0.4437	+-
C12orf76	na	na	40	0.538	0.5909	+-
CD96	na	na	40	-0.021	0.9832	+-
PARD3B	na	na	40	4.142	3.44e-05	++
CERS5	na	na	40	-4.886	1.03e-06	--
NUMB	na	na	40	-6.973	3.11e-12	--
L2HGDH	na	na	40	2.461	0.01386	++
C2orf49	na	na	40	0.179	0.8583	+-
ADM5	na	na	40	2.205	0.02746	++
NFE2L2	na	na	40	-5.514	3.51e-08	--
DPH6	na	na	40	1.602	0.1092	++
TOM1L1	na	na	40	2.866	0.004157	++
ZNF271P	na	na	40	-0.22	0.826	+-
NREP	na	na	40	4.433	9.28e-06	++
ACTR3	na	na	40	-6.1	1.06e-09	--
TRAJ48	na	na	40	-1.785	0.07421	+-
HINT3	na	na	40	-2.546	0.0109	--
LINC01588	na	na	40	-2.101	0.0356	-+
FAM120B	na	na	40	0.852	0.3941	+-
FAM229A	na	na	40	1.132	0.2575	++
RFC3	na	na	40	-2.549	0.01081	--
INPP5B	na	na	40	-5.432	5.56e-08	--
RNU12	na	na	40	-4.082	4.46e-05	--
RASSF3	na	na	40	0.128	0.898	+-
CCNB2	na	na	40	-2.172	0.02987	--
C1orf101	na	na	40	2.908	0.003633	++
FOXP1	na	na	40	1.702	0.08878	+-
AC005785.2	na	na	40	1.013	0.3109	+-
CCP110	na	na	40	0.455	0.649	+-
GCA	na	na	40	0.296	0.7673	+-
PCOLCE	na	na	40	4.018	5.86e-05	++
TAS2R19	na	na	40	-0.914	0.3608	--
CHST7	na	na	40	-1.865	0.06219	--
AC233755.1	na	na	40	-0.645	0.5189	-+
ASB6	na	na	40	0.726	0.468	+-
RPS3AP26	na	na	40	2.878	0.003998	++
POLD4	na	na	40	-5.344	9.11e-08	--
KCNJ14	na	na	40	4.557	5.19e-06	++
SLC9A7P1	na	na	40	-4.419	9.9e-06	--
ZNF277	na	na	40	1.07	0.2845	+-
HTRA2	na	na	40	0.055	0.9558	+-
ISPD	na	na	40	1.798	0.07221	++
CLEC6A	na	na	40	-7.637	2.22e-14	--
RALGAPA1	na	na	40	1.313	0.189	+-
AGBL5	na	na	40	2.764	0.005714	+-
HMGXB3	na	na	40	-0.685	0.4933	+-
PIN1	na	na	40	-1.286	0.1984	+-
FKBP14	na	na	40	-1.964	0.04951	--
USF1	na	na	40	-5.452	4.99e-08	--
Z97634.3	na	na	40	7.353	1.94e-13	++
PTK2B	na	na	40	-2.165	0.03042	--
APMAP	na	na	40	1.471	0.1413	+-
EPB41L3	na	na	40	-0.53	0.5964	+-
P2RY14	na	na	40	-4.122	3.75e-05	--
AK3P3	na	na	40	1.891	0.05857	++
RPS7P1	na	na	40	2.322	0.02025	+-
COL4A2	na	na	40	-0.475	0.6347	-+
SNORA54	na	na	40	0.272	0.7859	+-
TCEA2	na	na	40	2.193	0.02834	+-
COMMD6	na	na	40	1.843	0.06531	+-
HIST1H2AG	na	na	40	1.075	0.2824	+-
IFRD2	na	na	40	-3.31	0.0009345	--
STRBP	na	na	40	-3.281	0.001033	--
CASP9	na	na	40	-5.047	4.5e-07	--
SAMD9	na	na	40	-5.507	3.65e-08	--
LRFN4	na	na	40	-1.751	0.08001	--
AIG1	na	na	40	3.833	0.0001267	++
FNDC9	na	na	40	1.117	0.2638	++
DHX33	na	na	40	-1.41	0.1587	--
SIMC1	na	na	40	-0.591	0.5544	--
TOP3A	na	na	40	1.725	0.08454	+-
C1orf145	na	na	40	-0.051	0.9592	-+
ADAM20P1	na	na	40	2.865	0.004176	++
U47924.6	na	na	40	-4.264	2.01e-05	--
PLEKHG2	na	na	40	-1.074	0.2828	-+
EIF4H	na	na	40	-3.319	0.0009045	--
ZBED8	na	na	40	2.389	0.01688	++
LTBP2	na	na	40	-0.96	0.3373	-+
RAB4B	na	na	40	-2.604	0.009214	--
RPL4P1	na	na	40	0.009	0.9932	+-
EEF1A1P19	na	na	40	-0.21	0.8337	--
CECR1	na	na	40	0.901	0.3678	+-
MKRN2	na	na	40	0.324	0.7459	+-
MYCBP2	na	na	40	-2.417	0.01563	--
PGAP1	na	na	40	-4.455	8.39e-06	--
OGFOD1P1	na	na	40	-1.2	0.23	-+
RNPC3	na	na	40	0.396	0.6919	+-
POLR2C	na	na	40	-1.464	0.1431	--
LSP1	na	na	40	-7.323	2.43e-13	--
MYSM1	na	na	40	-1.496	0.1346	--
PFAS	na	na	40	-3.265	0.001094	--
SUMF2	na	na	40	2.128	0.03333	+-
COL17A1	na	na	40	2.213	0.02688	++
TNFAIP8L1	na	na	40	-7.339	2.15e-13	--
CD300LF	na	na	40	-5.502	3.76e-08	--
ZKSCAN3	na	na	40	3.055	0.002247	++
NDUFA4L2	na	na	40	1.297	0.1945	-+
LINC00649	na	na	40	0.669	0.5033	+-
MTOR	na	na	40	-3.758	0.0001715	--
ST6GAL1	na	na	40	-3.999	6.36e-05	--
RAB24	na	na	40	-3.83	0.0001282	--
TTC30A	na	na	40	-0.942	0.3464	--
ZMYM1	na	na	40	0.787	0.4314	+-
SLC9B2	na	na	40	1.629	0.1033	++
TNRC6C	na	na	40	1.613	0.1068	+-
AC016831.7	na	na	40	-1.201	0.2296	+-
EML2	na	na	40	-4.263	2.02e-05	--
IL15	na	na	40	-6.645	3.04e-11	--
CLDND2	na	na	40	-0.734	0.4632	--
POU5F1P3	na	na	40	-4.82	1.43e-06	--
RBBP8P1	na	na	40	2.069	0.03859	++
NCK2	na	na	40	5.744	9.27e-09	++
RFTN1	na	na	40	-7.129	1.01e-12	--
IL15RA	na	na	40	-4.51	6.48e-06	--
BAIAP2L2	na	na	40	1.975	0.04823	++
GLDN	na	na	40	6.046	1.48e-09	++
SRSF9	na	na	40	-3.349	0.0008123	--
WBSCR27	na	na	40	5.66	1.51e-08	++
SGPP2	na	na	40	-6.671	2.55e-11	--
MAPK8	na	na	40	-2.504	0.01226	--
TCEA1	na	na	40	0.446	0.6559	+-
MOB1B	na	na	40	-7.288	3.14e-13	--
ZNF572	na	na	40	2.134	0.03288	+-
KRT1	na	na	40	0.017	0.9867	-+
SLC5A5	na	na	40	5.314	1.08e-07	++
DCLRE1B	na	na	40	-5.442	5.26e-08	--
MPC2	na	na	40	-2.045	0.04086	--
CCDC162P	na	na	40	2.839	0.004526	++
ATL1	na	na	40	0.312	0.7552	-+
ACSM4	na	na	40	4.272	1.94e-05	++
CRIPT	na	na	40	-0.937	0.3486	+-
SLC2A13	na	na	40	3.224	0.001264	++
MVB12B	na	na	40	3.462	0.0005359	++
TRIM37	na	na	40	-1.155	0.2481	+-
ZNF697	na	na	40	-7.661	1.85e-14	--
SPTB	na	na	40	2.613	0.008965	++
CTNNBL1	na	na	40	-5.061	4.17e-07	--
DACT1	na	na	40	-4.804	1.55e-06	--
PHLDA3	na	na	40	-9.451	3.37e-21	--
ZNF780A	na	na	40	1.72	0.08538	+-
SRSF11	na	na	40	-1.363	0.173	+-
FBLN2	na	na	40	2.369	0.01785	++
KLHDC4	na	na	40	-0.863	0.388	+-
POLR3C	na	na	40	-0.899	0.3685	+-
AC092641.2	na	na	40	1.075	0.2825	++
CD5	na	na	40	-1.831	0.06713	--
N6AMT1	na	na	40	0.316	0.7519	+-
AC094019.4	na	na	40	4.128	3.65e-05	++
CCDC167	na	na	40	-1.483	0.1381	--
THEMIS	na	na	40	2.355	0.01852	+-
PDPN	na	na	40	-0.612	0.5404	-+
FBF1	na	na	40	-0.126	0.8996	+-
MGLL	na	na	40	0.417	0.6765	+-
GPATCH3	na	na	40	-0.365	0.7152	+-
KIF16B	na	na	40	5.7	1.2e-08	++
LINC01278	na	na	40	1.46	0.1444	++
DOK7	na	na	40	2.737	0.006207	++
HCK	na	na	40	-3.691	0.0002231	--
HS3ST3B1	na	na	40	-0.323	0.7465	+-
AKR1C8P	na	na	40	1.139	0.2547	++
BCL2	na	na	40	0.142	0.8874	+-
SNHG20	na	na	40	-1.848	0.0646	--
AC142528.1	na	na	40	3.926	8.63e-05	++
METTL26	na	na	40	0.119	0.9049	+-
SORL1	na	na	40	3.692	0.0002227	++
BPTF	na	na	40	1.167	0.2431	+-
THEM5	na	na	40	-0.379	0.7043	--
SPATA1	na	na	40	0.096	0.9234	-+
DCP1A	na	na	40	-4.103	4.08e-05	--
SEL1L3	na	na	40	-1.183	0.2367	--
GRWD1	na	na	40	-4.294	1.75e-05	--
S100Z	na	na	40	1.558	0.1192	++
CTSC	na	na	40	-1.304	0.1923	--
HEXB	na	na	40	1.209	0.2267	+-
LINC01135	na	na	40	1.477	0.1398	++
BBC3	na	na	40	5.245	1.56e-07	++
MRPL16	na	na	40	-3.318	0.0009079	--
PYGO2	na	na	40	0.388	0.6979	+-
PTAFR	na	na	40	-4.449	8.64e-06	--
ADHFE1	na	na	40	2.442	0.01459	++
ADPRH	na	na	40	-4.536	5.74e-06	--
GLB1L	na	na	40	0.252	0.8012	+-
EPB41	na	na	40	2.337	0.01945	+-
ZNF445	na	na	40	1.885	0.05937	+-
LINC01136	na	na	40	-1.698	0.08943	-+
C10orf10	na	na	40	-5.686	1.3e-08	--
CSAD	na	na	40	-0.587	0.5569	+-
FRMD6	na	na	40	-0.607	0.5441	-+
NKG7	na	na	40	-5.133	2.86e-07	--
PPP1R16B	na	na	40	-5.803	6.5e-09	--
RBM23	na	na	40	-4.317	1.58e-05	--
DNAJB11	na	na	40	-3.914	9.08e-05	--
GNB2	na	na	40	-0.751	0.4527	+-
HOTAIRM1	na	na	40	-4.483	7.38e-06	--
SERINC1	na	na	40	1.076	0.2818	+-
SLC16A6	na	na	40	-1.048	0.2946	--
AC103563.9	na	na	40	0.346	0.7296	+-
LINC01597	na	na	40	0.617	0.5374	++
KIAA0930	na	na	40	-4.989	6.06e-07	--
PLB1	na	na	40	2.629	0.008567	++
RHOQ	na	na	40	-6.496	8.24e-11	--
ZBED3	na	na	40	4.364	1.28e-05	++
CCNI2	na	na	40	2.234	0.0255	++
PHOSPHO1	na	na	40	-1.717	0.08603	--
FUCA1	na	na	40	5.464	4.67e-08	++
BAG3	na	na	40	-3.105	0.001902	--
IRF9	na	na	40	-7.532	5.01e-14	--
PDHA1P1	na	na	40	1.176	0.2394	++
PPP1R9B	na	na	40	-2.701	0.006911	--
PSMG2	na	na	40	-1.94	0.05235	--
MPST	na	na	40	3.82	0.0001333	++
MLLT3	na	na	40	0.907	0.3643	+-
APEH	na	na	40	-1.318	0.1876	--
CAPNS1	na	na	40	1.1	0.2714	+-
SLC30A7	na	na	40	-3.169	0.001529	--
TRIM58	na	na	40	6.78	1.2e-11	++
HNRNPUL2	na	na	40	-1.999	0.04558	--
RUFY4	na	na	40	-5.144	2.69e-07	--
TSR2	na	na	40	-1.933	0.05327	--
SLC5A3	na	na	40	-8.377	5.44e-17	--
VASH2	na	na	40	1.423	0.1548	-+
TMTC3	na	na	40	0.527	0.598	+-
FAM118B	na	na	40	-0.911	0.3624	+-
NRL	na	na	40	-0.073	0.9421	+-
AC073283.7	na	na	40	-0.276	0.7827	-+
SLC16A4	na	na	40	1.625	0.1042	++
MRPS10	na	na	40	-3.595	0.0003241	--
ZNF720	na	na	40	-2.213	0.02689	--
CA12	na	na	40	-0.906	0.365	-+
KCNE3	na	na	40	-0.477	0.6335	+-
DNAH12	na	na	40	4.623	3.78e-06	++
ACPP	na	na	40	-4.222	2.43e-05	--
FAM20C	na	na	40	-5.942	2.82e-09	--
GNA13	na	na	40	-2.929	0.003403	--
EIF2AK1	na	na	40	-0.476	0.634	+-
DNASE2	na	na	40	5.785	7.24e-09	++
ITIH3	na	na	40	2.582	0.009829	++
ITPKC	na	na	40	0.112	0.9112	+-
AHRR	na	na	40	-5.601	2.13e-08	--
SRSF12	na	na	40	-1.64	0.1011	--
LEXM	na	na	40	1.498	0.1342	++
PLEKHH2	na	na	40	5.959	2.54e-09	++
SYCP2	na	na	40	1.489	0.1366	++
GSTP1	na	na	40	-1.188	0.235	--
FBXO15	na	na	40	3.361	0.0007764	++
NPIPB2	na	na	40	0.956	0.3389	+-
STAT1	na	na	40	-6.05	1.45e-09	--
PLP2	na	na	40	1.308	0.1908	++
ADAM22	na	na	40	4.984	6.22e-07	++
C5orf51	na	na	40	-1.327	0.1846	--
DAAM1	na	na	40	2.805	0.005037	++
AD000684.2	na	na	40	1.701	0.0889	++
ATP6AP1L	na	na	40	0.533	0.5941	-+
IFT43	na	na	40	-1.27	0.2041	--
CAPN12	na	na	40	1.544	0.1226	-+
PDCD11	na	na	40	-3.591	0.0003289	--
ZNF582	na	na	40	-0.969	0.3324	--
RNF5	na	na	40	-3.768	0.0001646	--
NCKAP1	na	na	40	1.277	0.2016	-+
SCAND2P	na	na	40	1.907	0.05646	+-
ASTL	na	na	40	2.876	0.004023	++
ZNF20	na	na	40	0.751	0.4525	++
ZFAND6	na	na	40	-3.013	0.00259	--
NME7	na	na	40	-0.002	0.9984	+-
HECTD2	na	na	40	3.543	0.0003958	++
MFN2	na	na	40	-4.544	5.53e-06	--
USP9Y	na	na	40	-0.473	0.6363	+-
RABL6	na	na	40	-3.561	0.0003692	--
SIRPD	na	na	40	4.099	4.15e-05	++
SNORA28	na	na	40	0.469	0.639	+-
AP006621.6	na	na	40	-0.287	0.7743	+-
C7orf50	na	na	40	2.933	0.003358	+-
FNTAP2	na	na	40	2.546	0.0109	++
HPD	na	na	40	3.032	0.002427	++
LINC00294	na	na	40	1.012	0.3116	+-
RALB	na	na	40	-3.815	0.0001364	--
RPL26L1	na	na	40	-3.204	0.001357	--
SELENOK	na	na	40	-3.617	0.0002979	--
TMEM256	na	na	40	0.43	0.6669	+-
VEZF1	na	na	40	0.689	0.4911	+-
EIF2B4	na	na	40	-1.699	0.0893	+-
PITPNM3	na	na	40	1.383	0.1665	-+
LIPT2	na	na	40	3.881	0.0001041	++
B3GALT2	na	na	40	-2.215	0.02678	--
NSG1	na	na	40	3.743	0.0001819	++
SEC61A1	na	na	40	-0.085	0.9321	+-
ZNF438	na	na	40	-3.294	0.0009879	--
SNHG15	na	na	40	-3.494	0.0004761	--
RPL18AP7	na	na	40	0.325	0.7455	+-
WEE2	na	na	40	3.237	0.001209	++
CCDC81	na	na	40	0.323	0.7467	-+
MYOM2	na	na	40	0.289	0.7729	+-
SAR1B	na	na	40	1.076	0.2821	+-
EEF1A1P14	na	na	40	1.349	0.1775	++
C16orf89	na	na	40	0.87	0.3841	++
SMAD4	na	na	40	1.571	0.1162	+-
FNTA	na	na	40	1.514	0.1301	+-
CDK1	na	na	40	-3.788	0.0001516	--
KLHL26	na	na	40	-2.428	0.01517	--
PODXL	na	na	40	4.081	4.48e-05	++
ATAD1	na	na	40	-0.387	0.699	+-
PQLC3	na	na	40	-0.999	0.3178	--
TEKT4P2	na	na	40	0.726	0.468	-+
HAAO	na	na	40	-4.194	2.74e-05	--
ZBTB12	na	na	40	-0.094	0.9248	+-
ZRANB1	na	na	40	2.307	0.02103	+-
POU6F1	na	na	40	0.675	0.4994	+-
C6orf136	na	na	40	2.535	0.01123	++
SPICE1	na	na	40	0.524	0.6005	+-
MYO6	na	na	40	-1.356	0.175	-+
COIL	na	na	40	-1.204	0.2287	--
PSMB10	na	na	40	-5.237	1.64e-07	--
RAI2	na	na	40	4.433	9.28e-06	++
TRAJ42	na	na	40	-1.622	0.1048	--
ZNF212	na	na	40	-0.418	0.6758	+-
PUM2	na	na	40	1.864	0.06232	+-
P2RX1	na	na	40	-3.547	0.0003897	--
AGFG2	na	na	40	1.389	0.1647	+-
EGR3	na	na	40	-5.822	5.8e-09	--
ABCB8	na	na	40	-1.206	0.2277	--
POLR2I	na	na	40	-2.362	0.01818	--
RPS20P14	na	na	40	-0.088	0.9303	+-
TRAF1	na	na	40	-9.746	1.92e-22	--
CACNA2D2	na	na	40	2.775	0.005513	++
DIRAS2	na	na	40	-2.083	0.03724	-+
TVP23B	na	na	40	-4.404	1.06e-05	--
SFI1	na	na	40	0.11	0.9124	+-
STAC3	na	na	40	0.633	0.5269	+-
HSD17B8	na	na	40	2.793	0.00522	+-
CHST15	na	na	40	-1.757	0.07895	--
PMS2	na	na	40	1.38	0.1676	+-
SHARPIN	na	na	40	0.833	0.4048	+-
CDKN1C	na	na	40	4.453	8.47e-06	++
POU2F2	na	na	40	-7.812	5.61e-15	--
ZNF398	na	na	40	1.012	0.3113	+-
KLHL21	na	na	40	3.253	0.001142	+-
MSRB3	na	na	40	3.256	0.001131	++
SEC14L2	na	na	40	2.953	0.003149	++
C2CD2L	na	na	40	-3.523	0.000426	--
AC068580.5	na	na	40	0.822	0.4111	+-
GUK1	na	na	40	-3.223	0.001268	--
CDC42SE1	na	na	40	2.264	0.02358	+-
ATF4P3	na	na	40	2.341	0.01924	++
HSD17B12	na	na	40	-1.397	0.1625	+-
VAV2	na	na	40	-0.172	0.8635	+-
OSBPL9	na	na	40	1.094	0.2738	+-
PCIF1	na	na	40	1.345	0.1785	+-
PHACTR2P1	na	na	40	-1.03	0.3029	-+
ZNF26	na	na	40	0.238	0.812	+-
AC004951.5	na	na	40	2.372	0.01768	++
TSC2	na	na	40	0.087	0.9307	+-
HSPG2	na	na	40	3.335	0.0008521	++
DHRS1	na	na	40	0.146	0.884	+-
CELSR1	na	na	40	0.075	0.9403	-+
JRKL	na	na	40	0.484	0.6284	+-
NEK1	na	na	40	0.191	0.8487	+-
AF131217.1	na	na	40	-4.29	1.79e-05	--
KRT18P5	na	na	40	-2.514	0.01193	--
CCDC74BP1	na	na	40	0.992	0.3211	++
HSD3B7	na	na	40	-6.225	4.81e-10	--
BCL2L2	na	na	40	-3.994	6.49e-05	--
PIGL	na	na	40	0.442	0.6588	+-
GOLGA1	na	na	40	-0.316	0.7517	+-
PREX1	na	na	40	4.817	1.46e-06	++
ANKRD52	na	na	40	-2.676	0.007452	--
ZNF485	na	na	40	0.03	0.9759	+-
HSPB7	na	na	40	-5.199	2e-07	--
SERPINA1	na	na	40	-6.081	1.2e-09	--
VPS13B	na	na	40	-0.898	0.3692	+-
CA11	na	na	40	-2.405	0.01616	--
ABR	na	na	40	-0.733	0.4636	+-
EPHB6	na	na	40	-0.874	0.382	+-
SNAP47	na	na	40	-0.139	0.8894	+-
CNPPD1	na	na	40	-2.618	0.008835	--
LDOC1L	na	na	40	0.206	0.8367	+-
MTIF3	na	na	40	-2.186	0.0288	--
FKBP15	na	na	40	-4.084	4.42e-05	--
GPR89B	na	na	40	-0.115	0.9082	+-
HAUS5	na	na	40	0.461	0.6451	+-
C16orf46	na	na	40	-3.421	0.0006239	-+
CPEB3	na	na	40	4.056	4.99e-05	++
RNF44	na	na	40	0.238	0.8123	+-
LRRC57	na	na	40	-1.27	0.2041	+-
FAM134B	na	na	40	4.755	1.98e-06	++
PEX13	na	na	40	-2.675	0.007469	--
USP46	na	na	40	2.995	0.002748	+-
FEN1	na	na	40	-4.623	3.79e-06	--
GNAS	na	na	40	-1.637	0.1017	--
RAD52	na	na	40	-1.216	0.224	--
PLSCR1	na	na	40	-5.571	2.54e-08	--
KNOP1	na	na	40	2.512	0.01201	+-
MTMR9LP	na	na	40	1.934	0.05306	++
CACNB2	na	na	40	2.459	0.01394	++
CETN2	na	na	40	-3.78	0.0001568	--
DDX12P	na	na	40	1.187	0.2354	-+
PSMG1	na	na	40	0.185	0.8529	+-
AC009518.8	na	na	40	-0.903	0.3667	-+
PPBP	na	na	40	3.29	0.001001	++
LINC00167	na	na	40	3.995	6.46e-05	++
BRF2	na	na	40	-0.103	0.9183	+-
MTCP1	na	na	40	1.004	0.3153	++
ZNF561	na	na	40	1.341	0.1801	+-
GABARAPL2	na	na	40	-4.225	2.39e-05	--
SERPINH1	na	na	40	-0.662	0.508	+-
ING4	na	na	40	1.662	0.09644	+-
ZCCHC18	na	na	40	3.831	0.0001277	++
CLHC1	na	na	40	7.2	6.02e-13	++
APOL3	na	na	40	-7.092	1.33e-12	--
FAIM	na	na	40	-5.026	5e-07	--
AP001625.6	na	na	40	-2.167	0.03026	--
ADAL	na	na	40	0.619	0.5356	++
ANXA1	na	na	40	-6.484	8.92e-11	--
UQCRC2	na	na	40	-0.813	0.4162	+-
MYO1F	na	na	40	-2.849	0.004392	--
AC016999.2	na	na	40	-0.076	0.9392	+-
GIMAP8	na	na	40	1.205	0.2281	+-
ZNHIT3	na	na	40	1.239	0.2155	+-
PDE9A	na	na	40	3.985	6.75e-05	++
ADAMTS7P4	na	na	40	2.676	0.007451	++
GOLGA5P1	na	na	40	0.658	0.5105	-+
POFUT2	na	na	40	-2.1	0.03572	+-
AC073052.1	na	na	40	-0.037	0.9707	+-
PRDM8	na	na	40	-0.615	0.5388	--
TM4SF19	na	na	40	-6.113	9.75e-10	--
HBP1	na	na	40	1.562	0.1182	+-
PPP1R3E	na	na	40	3.7	0.0002153	++
AC141586.5	na	na	40	0.451	0.6519	+-
ZNF337	na	na	40	1.328	0.1842	+-
NR1I3	na	na	40	1.594	0.111	++
C11orf84	na	na	40	-2.502	0.01235	--
MLLT11	na	na	40	2.024	0.04296	+-
GTPBP2	na	na	40	-6.785	1.17e-11	--
IPO11	na	na	40	-3.02	0.002528	--
HSPA1L	na	na	40	4.193	2.75e-05	++
IARS	na	na	40	-5.064	4.11e-07	--
RN7SL809P	na	na	40	-0.45	0.6527	+-
FH	na	na	40	-5.185	2.16e-07	--
FAM173B	na	na	40	-1.509	0.1313	+-
ZFYVE16	na	na	40	-7.924	2.31e-15	--
GALNT10	na	na	40	0.933	0.3511	+-
SF3B2	na	na	40	-2.937	0.003311	--
VCPIP1	na	na	40	-1.323	0.1858	+-
ZC2HC1A	na	na	40	-0.79	0.4293	+-
P3H4	na	na	40	5.674	1.39e-08	++
TAS2R50	na	na	40	-0.032	0.9743	+-
NCEH1	na	na	40	-2.941	0.003276	--
GTSCR1	na	na	40	0.948	0.3432	+-
SP4	na	na	40	1.973	0.04845	+-
TMEM163	na	na	40	2.724	0.006454	++
KLHL33	na	na	40	-1.573	0.1158	-+
PLOD3	na	na	40	-0.245	0.8066	+-
OCLN	na	na	40	1.343	0.1794	++
CUL1	na	na	40	-5.189	2.11e-07	--
SIRPAP1	na	na	40	-0.63	0.5285	-+
AC090587.4	na	na	40	1.01	0.3125	+-
OARD1	na	na	40	2.061	0.03933	+-
KCNH7	na	na	40	2.417	0.01567	++
CFAP20	na	na	40	-4.314	1.6e-05	--
KRBOX4	na	na	40	2.041	0.04129	+-
TRIM8	na	na	40	-4.013	5.98e-05	--
GOSR1	na	na	40	-3.674	0.000239	--
PCP2	na	na	40	-0.345	0.73	+-
HMOX2	na	na	40	-1.958	0.05025	--
STRIP2	na	na	40	-2.648	0.008093	-+
TPST2	na	na	40	-0.493	0.6219	+-
CDHR1	na	na	40	1.032	0.3022	-+
SCARNA1	na	na	40	0.439	0.6603	++
EXOC2	na	na	40	-4.145	3.4e-05	--
SMYD4	na	na	40	4.457	8.31e-06	+-
UBL4A	na	na	40	-1.499	0.1338	--
MED6	na	na	40	0.439	0.6608	+-
ZNF283	na	na	40	0.421	0.6734	+-
COA1	na	na	40	3.203	0.001362	++
TSPAN4	na	na	40	5.149	2.62e-07	++
PCGF6	na	na	40	-2.009	0.04452	--
CEP57L1	na	na	40	-1.656	0.09774	--
ZBTB1	na	na	40	-7.763	8.32e-15	--
FRAT1	na	na	40	4.414	1.01e-05	++
HNRNPH2	na	na	40	-2.604	0.009227	--
ANP32E	na	na	40	-4.783	1.73e-06	--
N4BP2L1	na	na	40	-5.573	2.5e-08	--
SPOCK2	na	na	40	2.787	0.005323	++
IL1RL1	na	na	40	1.631	0.1029	++
HPX	na	na	40	4.609	4.05e-06	++
ARL2	na	na	40	-1.855	0.06359	--
RRAGD	na	na	40	2.12	0.03404	+-
SSTR3	na	na	40	-2.24	0.02506	--
LYSMD2	na	na	40	-5.999	1.99e-09	--
CHSY1	na	na	40	-5.531	3.19e-08	--
OLMALINC	na	na	40	-1.116	0.2643	-+
UBR3	na	na	40	1.098	0.2723	+-
CCDC112	na	na	40	3.59	0.0003307	++
YES1	na	na	40	1.172	0.2411	+-
DDX42	na	na	40	-3.604	0.0003135	--
TMEM187	na	na	40	1.988	0.04683	+-
UBXN8	na	na	40	0.974	0.33	+-
GLMP	na	na	40	6.771	1.28e-11	++
RARB	na	na	40	1.577	0.1149	++
MRPL2	na	na	40	-2.163	0.03053	--
KLF2	na	na	40	4.728	2.27e-06	++
CEBPB	na	na	40	-3.136	0.001715	--
POC5	na	na	40	-2.296	0.02165	--
FAM227B	na	na	40	4.508	6.56e-06	++
C1orf204	na	na	40	-2.384	0.01714	--
CRLF1	na	na	40	0.253	0.8004	++
SCAPER	na	na	40	2.345	0.01905	+-
USP54	na	na	40	2.583	0.009804	++
LPCAT3	na	na	40	2.069	0.03856	++
C5orf66	na	na	40	5.298	1.17e-07	++
PTS	na	na	40	-2.98	0.00288	--
ARMC1	na	na	40	-2.837	0.004547	--
PRG4	na	na	40	1.624	0.1044	-+
ZC3HC1	na	na	40	-3.376	0.0007358	--
DGCR6	na	na	40	0.706	0.4801	-+
PI16	na	na	40	3.642	0.00027	++
SLC26A5	na	na	40	5.528	3.23e-08	++
SMCO3	na	na	40	1.72	0.08547	++
ZSCAN30	na	na	40	2.002	0.04526	+-
CYB5D2	na	na	40	-0.097	0.9224	+-
TAF10	na	na	40	-3.428	0.0006085	--
PLEC	na	na	40	1.927	0.05402	+-
TRIO	na	na	40	-2.837	0.004555	--
GAPDH	na	na	40	-3.655	0.0002575	--
GLI1	na	na	40	-0.357	0.721	-+
GPR180	na	na	40	-4.511	6.45e-06	--
ALG1L2	na	na	40	4.103	4.08e-05	++
TSPAN31	na	na	40	-2.03	0.04232	--
GOLGA8R	na	na	40	-1.888	0.05898	--
CHAC2	na	na	40	-1.01	0.3123	+-
DOCK2	na	na	40	0.31	0.7569	+-
DOPEY2	na	na	40	-0.703	0.4819	--
LAIR1	na	na	40	2.587	0.009677	++
MPLKIP	na	na	40	0.004	0.9966	+-
NPAT	na	na	40	-0.322	0.7477	+-
NR1H2	na	na	40	-2.935	0.00334	--
PER1	na	na	40	7.824	5.11e-15	++
SEZ6L	na	na	40	4.064	4.83e-05	++
SELPLG	na	na	40	4.852	1.22e-06	++
LINC01389	na	na	40	1.208	0.227	++
MISP3	na	na	40	1.89	0.05871	++
MTND4P15	na	na	40	0.181	0.8565	-+
GLYATL1P3	na	na	40	-1.796	0.07243	-+
R3HDM2	na	na	40	-0.364	0.7158	+-
BTBD19	na	na	40	-1.574	0.1154	--
NAF1	na	na	40	-1.401	0.1613	--
AC006129.2	na	na	40	1.037	0.2999	+-
SRF	na	na	40	-5.217	1.82e-07	--
ZNF112	na	na	40	0.847	0.3968	++
TUBA1C	na	na	40	-4.298	1.73e-05	--
ZNF233	na	na	40	2.875	0.004043	++
GUSBP2	na	na	40	1.932	0.05341	++
FSD1	na	na	40	2.204	0.0275	++
WWC2	na	na	40	0.76	0.4473	+-
RBM15B	na	na	40	2.231	0.02568	+-
GGT7	na	na	40	-1.596	0.1105	--
LINC00863	na	na	40	1.867	0.06197	++
CCDC14	na	na	40	-0.839	0.4017	+-
NCKAP1L	na	na	40	-1.408	0.1591	--
LRRC4	na	na	40	6.691	2.22e-11	++
IRGQ	na	na	40	-6.836	8.15e-12	--
BID	na	na	40	-7.1	1.24e-12	--
RPL29P11	na	na	40	-0.151	0.8798	--
NOL3	na	na	40	2.213	0.02693	++
RN7SL471P	na	na	40	-0.122	0.9025	+-
YIPF6	na	na	40	-5.197	2.02e-07	--
RDH14	na	na	40	-0.366	0.7147	+-
SNORA74B	na	na	40	1.327	0.1845	++
RAPGEF2	na	na	40	-5.735	9.72e-09	--
PTPN7	na	na	40	-6.498	8.15e-11	--
NUDCD3	na	na	40	2.056	0.03979	+-
EFCAB7	na	na	40	2.253	0.02426	++
RBM45	na	na	40	-1.522	0.1281	+-
CLINT1	na	na	40	-4.381	1.18e-05	--
ATXN7L1	na	na	40	3.932	8.41e-05	++
CYFIP1	na	na	40	3.921	8.8e-05	++
F3	na	na	40	-7.451	9.24e-14	--
ZNF28	na	na	40	-1.861	0.06271	--
ZBED9	na	na	40	2.935	0.003336	++
TSEN2	na	na	40	1.758	0.07867	+-
SYNCRIP	na	na	40	-1.844	0.06518	--
FCER2	na	na	40	-6.557	5.48e-11	--
CENPP	na	na	40	1.209	0.2266	++
NLGN2	na	na	40	1.943	0.05197	++
PNMA6A	na	na	40	4.671	2.99e-06	++
NEURL3	na	na	40	-6.446	1.15e-10	--
PPID	na	na	40	-4.181	2.9e-05	--
PLCB2	na	na	40	-1.306	0.1915	--
GBP1P1	na	na	40	-5.497	3.86e-08	--
PAFAH1B2	na	na	40	-2.341	0.01922	--
GYPE	na	na	40	1.358	0.1746	++
CERKL	na	na	40	-1.582	0.1137	--
MACF1	na	na	40	-2.181	0.02918	--
INTS3	na	na	40	-5.219	1.8e-07	--
PABPC1L	na	na	40	0.532	0.595	-+
CRYZ	na	na	40	0.265	0.791	+-
NEDD1	na	na	40	-1.987	0.04693	--
IFFO2	na	na	40	1.214	0.2248	+-
C1GALT1	na	na	40	-2.818	0.004834	--
AXIN1	na	na	40	-2.411	0.01592	--
CAMSAP1	na	na	40	-0.889	0.3739	+-
OXT	na	na	40	-0.861	0.3892	--
CUTC	na	na	40	0.06	0.9522	+-
TMA16	na	na	40	-3.075	0.002103	--
TNFRSF21	na	na	40	4.605	4.12e-06	++
UNC5CL	na	na	40	3.835	0.0001255	++
RPL15	na	na	40	2.227	0.02592	+-
RPL21P136	na	na	40	0.606	0.5442	-+
FAM89A	na	na	40	6.009	1.87e-09	++
UTP4	na	na	40	-1.881	0.05992	--
MYD88	na	na	40	-4.316	1.59e-05	--
VTI1A	na	na	40	-2.548	0.01084	--
C16orf62	na	na	40	1.885	0.05947	+-
PPP2R5B	na	na	40	-1.844	0.06518	+-
MRPL18	na	na	40	-3.651	0.0002613	--
ALPK2	na	na	40	-0.226	0.8215	-+
FAM161A	na	na	40	4.822	1.42e-06	++
LIN7A	na	na	40	3.748	0.0001782	++
APOBEC2	na	na	40	1.211	0.2258	+-
ZNF189	na	na	40	-2.209	0.02719	--
SPECC1	na	na	40	-4.549	5.39e-06	--
CYYR1	na	na	40	2.29	0.02203	++
EMBP1	na	na	40	1.217	0.2238	+-
HNRNPU	na	na	40	-4.352	1.35e-05	--
MIR223	na	na	40	0.618	0.5365	+-
CAMKK2	na	na	40	-3.166	0.001548	--
KIAA1211	na	na	40	2.413	0.01583	++
ARF4	na	na	40	-2.716	0.006612	--
FAM189B	na	na	40	1.114	0.2654	-+
AGPAT3	na	na	40	-3.603	0.0003144	--
LINC01057	na	na	40	4.938	7.9e-07	++
HNRNPA1P48	na	na	40	-2.59	0.009604	--
AGTRAP	na	na	40	-2.669	0.007598	--
IFITM10	na	na	40	1.26	0.2075	-+
PSAT1	na	na	40	-0.793	0.4277	+-
MIF4GD	na	na	40	2.065	0.03891	+-
TP53INP1	na	na	40	2.314	0.02064	+-
BCAS2	na	na	40	-4.606	4.1e-06	--
CLIC5	na	na	40	-4.178	2.94e-05	--
GNL3	na	na	40	-3.285	0.001019	--
IFT172	na	na	40	5.442	5.28e-08	++
IDH3B	na	na	40	-4.159	3.2e-05	--
NUP214	na	na	40	2.219	0.02649	++
CACNA1F	na	na	40	2.626	0.008639	++
POU5F1P4	na	na	40	0.861	0.3895	-+
USP48	na	na	40	-0.183	0.8546	+-
FAM214B	na	na	40	-5.978	2.26e-09	--
B4GAT1	na	na	40	4.406	1.05e-05	++
EMP2	na	na	40	9.206	3.37e-20	++
ADGRE2	na	na	40	-6.842	7.8e-12	--
DDN	na	na	40	0.599	0.5489	-+
HIST1H2AL	na	na	40	-1.919	0.05504	--
SLC28A2	na	na	40	3.97	7.19e-05	++
TRIM65	na	na	40	3.288	0.001008	+-
ADSSL1	na	na	40	5.395	6.85e-08	++
JADE1	na	na	40	2.594	0.009495	+-
PAPD4	na	na	40	0.372	0.7096	+-
SERPINB1	na	na	40	-0.993	0.3209	+-
PIP4K2A	na	na	40	4.134	3.57e-05	++
PRRC1	na	na	40	-1.222	0.2217	--
RILPL1	na	na	40	3.747	0.000179	++
OTOF	na	na	40	-0.73	0.4654	-+
TERF1	na	na	40	0.955	0.3394	+-
IGHJ4	na	na	40	-1.344	0.1788	--
ARHGAP18	na	na	40	-1.781	0.07496	--
GIMAP6	na	na	40	3.075	0.002106	++
IFT20	na	na	40	-1.45	0.147	+-
TMEM104	na	na	40	-0.688	0.4917	+-
HABP4	na	na	40	2.808	0.004983	++
VPS37B	na	na	40	-4.883	1.04e-06	--
STYK1	na	na	40	0.165	0.8686	-+
ZNF569	na	na	40	0.186	0.8526	+-
TRAPPC1	na	na	40	0.137	0.8908	+-
RSPH3	na	na	40	-4.865	1.15e-06	--
AQP3	na	na	40	-0.962	0.336	--
DPPA2P1	na	na	40	-0.257	0.797	--
ETNK2	na	na	40	-3.208	0.001337	--
IER2	na	na	40	-4.377	1.21e-05	--
AC073115.7	na	na	40	1.987	0.04697	++
MAP4K3	na	na	40	-6.417	1.39e-10	--
ZNF662	na	na	40	4.009	6.1e-05	++
ZNF490	na	na	40	1.047	0.2953	+-
METTL15	na	na	40	-1.705	0.08822	--
SLC25A22	na	na	40	-5.348	8.92e-08	--
SPATC1	na	na	40	-3.09	0.002004	--
ATP2A1	na	na	40	1.505	0.1324	++
ZNF507	na	na	40	1.191	0.2335	+-
BRWD3	na	na	40	-0.468	0.6401	+-
BMP1	na	na	40	-3.382	0.0007199	--
COQ2	na	na	40	2.273	0.02302	+-
EBAG9	na	na	40	0.272	0.7853	+-
ZNF841	na	na	40	-1.189	0.2343	+-
DHPS	na	na	40	-3.135	0.001718	--
DPYSL3	na	na	40	-1.253	0.2101	-+
SESN1	na	na	40	7.009	2.4e-12	++
SMIM6	na	na	40	-1.757	0.07891	--
ATP2A2	na	na	40	-2.109	0.03498	--
INTS4P1	na	na	40	1.282	0.1997	-+
BAZ2B	na	na	40	-2.392	0.01675	--
MROH6	na	na	40	3.173	0.00151	++
ADIPOR1	na	na	40	1.859	0.06306	+-
SLC9A3	na	na	40	-0.74	0.4596	-+
DCUN1D1	na	na	40	-0.736	0.4618	+-
FCGRT	na	na	40	8.638	5.74e-18	++
SDCCAG3	na	na	40	4.262	2.02e-05	+-
PPP3CC	na	na	40	-1.106	0.2687	+-
SIGLEC12	na	na	40	1.317	0.1879	-+
SLAMF1	na	na	40	-3.932	8.41e-05	--
ITGB4	na	na	40	3.233	0.001225	++
ZNF717	na	na	40	0.637	0.5239	+-
YY2	na	na	40	-0.229	0.819	+-
ARNTL	na	na	40	-4.089	4.33e-05	--
COG2	na	na	40	-1.569	0.1167	--
PLEKHB1	na	na	40	2.477	0.01326	++
ZSCAN12	na	na	40	2.062	0.03919	+-
PLCD3	na	na	40	3.264	0.001098	++
U2AF1L5	na	na	40	-0.006	0.9952	+-
FAM86B2	na	na	40	3.162	0.001565	++
RPS18	na	na	40	3.141	0.001685	++
AP3S2	na	na	40	1.126	0.2604	+-
FAM83F	na	na	40	1.939	0.05244	-+
JMJD1C	na	na	40	-0.347	0.7285	+-
MFHAS1	na	na	40	1.486	0.1373	+-
PPM1K	na	na	40	-1.456	0.1453	+-
MIR210HG	na	na	40	2.496	0.01257	++
TCP11L1	na	na	40	-0.496	0.6196	+-
CPSF6	na	na	40	-1.425	0.154	--
ARMCX2	na	na	40	-0.494	0.6215	+-
PAPD5	na	na	40	-1.104	0.2696	--
ANKK1	na	na	40	2.413	0.01584	++
RNF144A	na	na	40	1.684	0.0921	+-
ANXA2P2	na	na	40	-3.634	0.0002792	--
HSPD1P7	na	na	40	2.22	0.02645	++
PDGFD	na	na	40	-1.13	0.2583	--
BRMS1	na	na	40	-2.851	0.004363	--
ASCL2	na	na	40	-3.338	0.0008435	--
EXOSC7	na	na	40	-2.336	0.01952	--
LOH12CR2	na	na	40	2.375	0.01757	++
CNTF	na	na	40	-2.648	0.008099	--
SPHK2	na	na	40	0.418	0.6763	+-
APC2	na	na	40	2.458	0.01396	++
PRELID3B	na	na	40	-4.014	5.98e-05	--
TMOD3	na	na	40	-3.196	0.001392	--
NR4A3	na	na	40	-9.472	2.75e-21	--
NDUFB8	na	na	40	-2.637	0.008365	--
ACTR3C	na	na	40	-0.427	0.6696	-+
MBOAT2	na	na	40	-2.693	0.007087	--
GOLGA8N	na	na	40	-2.355	0.01854	--
OLFML1	na	na	40	3.116	0.001833	++
PTDSS1	na	na	40	-1.733	0.08318	--
FCRL1	na	na	40	-4.933	8.09e-07	--
LZTS2	na	na	40	2.944	0.003245	+-
ACHE	na	na	40	-1.557	0.1194	-+
SLC44A2	na	na	40	-3.995	6.46e-05	--
ERN1	na	na	40	2.406	0.01613	++
COQ6	na	na	40	0.743	0.4574	+-
NADK	na	na	40	-4.702	2.58e-06	--
RPL7P9	na	na	40	1.961	0.04993	+-
TP53TG5	na	na	40	0.573	0.5665	+-
RAB2A	na	na	40	-1.125	0.2606	+-
RBM42	na	na	40	-3.251	0.00115	--
TMEM135	na	na	40	-1.564	0.1177	+-
TIRAP	na	na	40	2.16	0.03074	+-
C11orf16	na	na	40	0.89	0.3734	-+
C19orf71	na	na	40	-5.569	2.56e-08	--
RAB20	na	na	40	-2.652	0.008006	--
RAD51	na	na	40	-2.539	0.01113	--
C9orf66	na	na	40	-1.931	0.05344	--
CDC25A	na	na	40	-2.22	0.02641	--
PRKCDBP	na	na	40	-5.259	1.45e-07	--
PIAS1	na	na	40	1.442	0.1493	+-
RBP7	na	na	40	8.513	1.7e-17	++
MPZL3	na	na	40	-1.064	0.2875	+-
TAF13	na	na	40	-5.919	3.24e-09	--
DGKA	na	na	40	0.355	0.723	+-
ING3	na	na	40	-1.434	0.1517	+-
PHEX	na	na	40	-3.669	0.0002432	--
PIAS3	na	na	40	0.494	0.621	-+
KMT5C	na	na	40	-0.928	0.3533	--
MLC1	na	na	40	-1.465	0.1429	-+
SCAF11	na	na	40	-2.491	0.01273	--
SGK1	na	na	40	-5.13	2.89e-07	--
IRF8	na	na	40	-3.752	0.0001755	--
BAALC	na	na	40	-1.646	0.09977	-+
CCL4L2	na	na	40	-6.793	1.1e-11	--
FIGNL2	na	na	40	3.896	9.78e-05	++
PHPT1	na	na	40	-4.861	1.17e-06	--
LINC00937	na	na	40	-5.812	6.18e-09	--
AC092835.2	na	na	40	-0.532	0.595	--
AP001462.6	na	na	40	3.508	0.0004522	++
GINS1	na	na	40	-2.979	0.002892	--
MTHFD1P1	na	na	40	-0.983	0.3254	-+
MTRNR2L3	na	na	40	0.134	0.8933	-+
HIST1H2BB	na	na	40	-2.084	0.03713	--
ENPP1	na	na	40	-1.719	0.08555	-+
ADARB1	na	na	40	-1.259	0.208	--
FECH	na	na	40	2.031	0.04228	+-
GSPT2	na	na	40	2.108	0.03504	+-
TRA2A	na	na	40	-3.982	6.83e-05	--
CAPS	na	na	40	1.952	0.05096	+-
ZMYND8	na	na	40	-1.889	0.05895	--
PMS2CL	na	na	40	0.678	0.4977	+-
PAM	na	na	40	1.458	0.1448	+-
HIC2	na	na	40	-2.506	0.01223	--
PITPNM1	na	na	40	-1.795	0.07273	--
Z83001.1	na	na	40	1.781	0.07498	++
FUT2	na	na	40	2.283	0.02244	++
DDHD1	na	na	40	-4.571	4.85e-06	--
FSTL4	na	na	40	5.37	7.87e-08	++
CUTA	na	na	40	5.366	8.05e-08	++
RPGR	na	na	40	-4.913	8.95e-07	--
CMAHP	na	na	40	-2.528	0.01147	--
RAB26	na	na	40	-0.607	0.5437	-+
TFPT	na	na	40	-1.294	0.1958	+-
ASTN2	na	na	40	5.823	5.77e-09	++
AC018462.2	na	na	40	1.405	0.1599	++
C5orf56	na	na	40	-6.649	2.96e-11	--
HECW2	na	na	40	2.37	0.01778	++
LIX1L	na	na	40	4.419	9.91e-06	+-
RGPD4	na	na	40	2.514	0.01194	++
MTG2	na	na	40	-3.119	0.001816	--
MX1	na	na	40	-5.721	1.06e-08	--
KNDC1	na	na	40	0.629	0.5297	-+
ORM1	na	na	40	1.178	0.239	++
YBX3	na	na	40	-0.874	0.3823	+-
MESDC1	na	na	40	-2.328	0.0199	--
RNY1	na	na	40	1.205	0.2283	+-
NAGS	na	na	40	1.52	0.1286	++
SLC41A2	na	na	40	-7.591	3.17e-14	--
SSBP4	na	na	40	-2.758	0.005815	--
TONSL	na	na	40	-2.391	0.0168	--
FBXW9	na	na	40	-1.826	0.06779	--
ARL4A	na	na	40	-5.403	6.57e-08	--
LINC00173	na	na	40	-1.086	0.2775	-+
ZNF598	na	na	40	-3.322	0.0008945	--
SSTR2	na	na	40	-3.417	0.0006333	--
SYNJ2BP	na	na	40	-1.335	0.1818	--
ALDH1B1	na	na	40	-1.86	0.06285	--
LMNB2	na	na	40	-4.377	1.2e-05	--
CBY1	na	na	40	1.874	0.06097	++
GBE1	na	na	40	-0.322	0.7474	+-
RHPN1	na	na	40	5.606	2.07e-08	++
TAS2R14	na	na	40	0.386	0.6995	+-
PELO	na	na	40	-4.515	6.32e-06	--
SFSWAP	na	na	40	1.125	0.2608	+-
PSEN2	na	na	40	-3.762	0.0001685	--
CR2	na	na	40	-4.375	1.21e-05	--
MRM1	na	na	40	-1.272	0.2034	+-
TWF2	na	na	40	-5.797	6.76e-09	--
ZBTB11	na	na	40	-1.909	0.05632	--
KNL1	na	na	40	-3.175	0.001501	--
SSPO	na	na	40	3.46	0.000541	++
TMEM11	na	na	40	-2.123	0.03373	--
UBE2M	na	na	40	-3.573	0.000353	--
HAGHL	na	na	40	5.785	7.27e-09	++
TFIP11	na	na	40	-1.75	0.08003	--
ASB14	na	na	40	0.738	0.4605	++
NCF1	na	na	40	-5.84	5.24e-09	--
FAM65A	na	na	40	1.461	0.144	++
PACSIN1	na	na	40	-2.239	0.02519	-+
PMF1	na	na	40	-3.037	0.002387	--
COQ8B	na	na	40	-1.044	0.2964	+-
SCARF2	na	na	40	3.962	7.42e-05	++
CORO2B	na	na	40	1.677	0.09363	++
INAFM2	na	na	40	-2.524	0.01161	--
RARA	na	na	40	-1.06	0.2894	--
SFPQ	na	na	40	-5.02	5.16e-07	--
SNRPA1	na	na	40	-3.397	0.0006802	--
KIAA2013	na	na	40	-0.128	0.8985	+-
VOPP1	na	na	40	-5.37	7.86e-08	--
FANCA	na	na	40	-4.122	3.75e-05	--
RAD54L2	na	na	40	-2.151	0.03145	--
EDC3	na	na	40	-1.252	0.2104	+-
GNE	na	na	40	-1.231	0.2182	--
RECQL4	na	na	40	-2.607	0.009136	--
BTK	na	na	40	-3.832	0.0001274	--
TSSC1	na	na	40	-4.205	2.61e-05	--
YWHAQP6	na	na	40	0.024	0.9807	-+
DDX60	na	na	40	-6.073	1.25e-09	--
EEF1A1P3	na	na	40	-0.211	0.8331	+-
RPL10P9	na	na	40	0.301	0.7635	+-
C12orf42	na	na	40	3.897	9.75e-05	++
IL7R	na	na	40	8.499	1.92e-17	++
EGFL7	na	na	40	4.816	1.46e-06	++
AJUBA	na	na	40	3.481	0.0004996	++
KRR1P1	na	na	40	1.232	0.218	+-
DOCK1	na	na	40	-4.297	1.74e-05	--
ALKBH5	na	na	40	0.54	0.5889	+-
YTHDC2	na	na	40	-2.779	0.005454	--
NDRG4	na	na	40	5.73	1.01e-08	++
TLCD2	na	na	40	-0.28	0.7792	-+
HPF1	na	na	40	-2.514	0.01195	--
AC241585.1	na	na	40	1.644	0.1002	++
RAD54L	na	na	40	-0.954	0.34	-+
UBQLN2	na	na	40	-1.803	0.07143	--
EPHB1	na	na	40	-1.602	0.1092	-+
SOCS3	na	na	40	-5.669	1.43e-08	--
APOBEC3H	na	na	40	-2.735	0.006244	--
COMMD5	na	na	40	-1.494	0.1352	--
NMD3	na	na	40	-0.969	0.3326	+-
SCAP	na	na	40	2.744	0.006062	+-
ZFP69	na	na	40	0.154	0.8776	+-
DERA	na	na	40	-0.505	0.6138	+-
FILIP1	na	na	40	4.267	1.98e-05	++
LCA5	na	na	40	5.236	1.64e-07	++
BEGAIN	na	na	40	2.44	0.01468	++
FCRL3	na	na	40	-9.223	2.9e-20	--
FNBP1L	na	na	40	0.508	0.6116	++
HNRNPH3	na	na	40	-0.582	0.5606	+-
MMP24	na	na	40	2.595	0.009472	+-
AC069282.6	na	na	40	0.021	0.9831	+-
PTTG2	na	na	40	-0.082	0.9343	-+
YARS2	na	na	40	-2.522	0.01167	--
VN1R1	na	na	40	-0.066	0.947	-+
IL4R	na	na	40	-8.285	1.18e-16	--
GRAP2	na	na	40	-1.338	0.181	+-
RAB5A	na	na	40	-4.291	1.78e-05	--
ETF1	na	na	40	-4.184	2.86e-05	--
ESRP2	na	na	40	1.527	0.1268	-+
SEC22B	na	na	40	-5.046	4.51e-07	--
KIF5A	na	na	40	2.723	0.006478	++
AUH	na	na	40	2.213	0.02691	+-
STON2	na	na	40	5.486	4.11e-08	++
CALCOCO1	na	na	40	-1.694	0.09019	--
LDAH	na	na	40	-2.698	0.006973	--
ZNF211	na	na	40	0.823	0.4106	+-
PSMC1	na	na	40	-4.26	2.05e-05	--
ZRSR2	na	na	40	-2.723	0.006474	--
KPNA5	na	na	40	1.566	0.1175	+-
CBX5P1	na	na	40	2.801	0.005088	++
WDR20	na	na	40	1.881	0.05993	+-
LMTK2	na	na	40	-0.209	0.8343	+-
LINC01272	na	na	40	0.977	0.3285	+-
PARP9	na	na	40	-6.011	1.84e-09	--
THOC1	na	na	40	-2.535	0.01125	--
BTN3A2	na	na	40	-2.81	0.00495	--
ARRDC3	na	na	40	6.29	3.17e-10	++
DEPDC1B	na	na	40	-0.401	0.6882	-+
DNLZ	na	na	40	0.304	0.7608	+-
KIR2DS4	na	na	40	2.044	0.04095	-+
TRAJ44	na	na	40	-1.798	0.0722	+-
PPP3CA	na	na	40	1.196	0.2316	+-
NPL	na	na	40	6.162	7.2e-10	++
CCDC191	na	na	40	-6.186	6.19e-10	--
SPRY1	na	na	40	6.548	5.84e-11	++
CSNK1E	na	na	40	2.792	0.005244	+-
ABHD1	na	na	40	4.914	8.94e-07	++
KCNMA1	na	na	40	2.091	0.03656	++
ABLIM2	na	na	40	6.218	5.03e-10	++
BEX3	na	na	40	1.195	0.232	+-
AUP1	na	na	40	-3.154	0.001611	--
NRP1	na	na	40	-3.923	8.75e-05	--
LINC01252	na	na	40	2.669	0.007617	++
TBL2	na	na	40	-4.795	1.62e-06	--
LYPD3	na	na	40	7.814	5.56e-15	++
ZNF213	na	na	40	0.846	0.3973	+-
KPTN	na	na	40	-0.933	0.3509	-+
IMP3	na	na	40	-0.576	0.5649	+-
IQCG	na	na	40	-1.823	0.06828	--
CTSS	na	na	40	1.303	0.1924	+-
OLFM2	na	na	40	2.045	0.04086	++
ZNF101	na	na	40	1.437	0.1507	+-
ZSWIM3	na	na	40	1.296	0.195	+-
TMEM258	na	na	40	0.043	0.9659	+-
ETV7	na	na	40	-4.575	4.75e-06	--
RALGPS1	na	na	40	3.722	0.0001979	++
TBL3	na	na	40	-3.389	0.0007019	--
CLNK	na	na	40	0.442	0.6586	-+
MAP3K9	na	na	40	5.126	2.96e-07	++
EFHC1	na	na	40	3.626	0.0002875	++
PINX1	na	na	40	-0.966	0.3342	+-
CPED1	na	na	40	-5.959	2.54e-09	--
TMEM74B	na	na	40	3.003	0.002677	++
EPC2	na	na	40	0.929	0.3531	+-
FRMD4A	na	na	40	3.83	0.0001282	++
LYRM7	na	na	40	-3.369	0.0007542	--
SCMH1	na	na	40	4.545	5.5e-06	++
ADGRA2	na	na	40	3.944	8e-05	++
CYCS	na	na	40	-5.95	2.69e-09	--
TMEM101	na	na	40	-0.833	0.405	+-
MCM2	na	na	40	-2.248	0.02456	--
DNAJC21	na	na	40	-2.678	0.007402	--
NCOA3	na	na	40	-5.971	2.35e-09	--
PODXL2	na	na	40	4.88	1.06e-06	++
ILF2	na	na	40	-4.531	5.88e-06	--
DYNLT1	na	na	40	-1.243	0.2138	+-
AC009404.2	na	na	40	4.397	1.1e-05	++
RGL1	na	na	40	4.257	2.07e-05	++
FARP2	na	na	40	-4.714	2.43e-06	--
FBXO32	na	na	40	6.981	2.94e-12	++
UNC13B	na	na	40	3.778	0.0001584	++
AC104653.1	na	na	40	1.316	0.1882	++
AC002306.1	na	na	40	4.006	6.16e-05	++
CCDC125	na	na	40	1.532	0.1256	+-
AC068282.3	na	na	40	0.172	0.8638	-+
TMEM14C	na	na	40	0.95	0.3422	+-
GON7	na	na	40	-2.999	0.002712	--
PI4KB	na	na	40	-2.867	0.004143	--
ZFYVE27	na	na	40	-1.993	0.04631	--
GOLGA2P5	na	na	40	5.021	5.15e-07	++
CCNB3	na	na	40	1.156	0.2478	-+
TCP11L2	na	na	40	1.761	0.07831	+-
CXorf57	na	na	40	1.36	0.1737	++
FLJ37453	na	na	40	1.811	0.07016	+-
RAB18	na	na	40	-3.556	0.0003768	--
CA14	na	na	40	4.136	3.54e-05	++
GLS2	na	na	40	4.519	6.22e-06	++
HIPK3	na	na	40	1.618	0.1056	+-
ABCA11P	na	na	40	-1.269	0.2046	--
SETD1B	na	na	40	-0.916	0.3597	+-
AMT	na	na	40	3.575	0.0003507	++
MED25	na	na	40	-2.594	0.009476	--
FOXRED2	na	na	40	7.317	2.53e-13	++
ATP5A1	na	na	40	-3.201	0.001372	--
TFDP2	na	na	40	-0.224	0.823	+-
C14orf28	na	na	40	1.794	0.07276	+-
PTGES3	na	na	40	-0.594	0.5528	+-
AC097721.2	na	na	40	1.926	0.05407	++
AL122127.25	na	na	40	-2.917	0.00353	--
CHID1	na	na	40	4.38	1.19e-05	+-
KDM2A	na	na	40	-8.146	3.75e-16	--
NANS	na	na	40	-2.776	0.005499	--
STOX2	na	na	40	-0.227	0.8201	-+
UBE2D4	na	na	40	0.261	0.7945	+-
CHCHD4	na	na	40	-3.991	6.58e-05	--
MOB4	na	na	40	-0.44	0.6596	+-
PAOX	na	na	40	-1.982	0.04751	--
ENPP5	na	na	40	0.227	0.8203	+-
CRKL	na	na	40	1.151	0.2497	+-
HMGCR	na	na	40	-7.915	2.48e-15	--
ZNF7	na	na	40	2.335	0.01957	+-
SLC25A12	na	na	40	-1.208	0.2271	+-
TRAPPC8	na	na	40	-1.776	0.07577	--
PPP1R3B	na	na	40	-1.889	0.05893	--
S1PR4	na	na	40	2.539	0.01113	+-
TBC1D31	na	na	40	0.538	0.5903	+-
FSTL1	na	na	40	-2.018	0.04361	-+
DSC2	na	na	40	2.501	0.01238	++
PLPP7	na	na	40	1.93	0.05359	++
STX2	na	na	40	4.042	5.3e-05	++
TCF20	na	na	40	-2.45	0.01427	--
SCYL3	na	na	40	-3.734	0.0001886	--
DOC2GP	na	na	40	-1.525	0.1272	-+
NLRP3	na	na	40	-4.425	9.64e-06	--
M1AP	na	na	40	2.833	0.004618	++
SHC1	na	na	40	-2.517	0.01185	--
USP8	na	na	40	-1.518	0.1289	--
TRAJ30	na	na	40	0.6	0.5482	+-
PSMD5	na	na	40	-1.923	0.05447	+-
ZBTB37	na	na	40	1.736	0.08262	+-
CPNE7	na	na	40	-0.496	0.6197	-+
GPER1	na	na	40	0.847	0.397	-+
TRAJ2	na	na	40	-2.725	0.006422	--
VAMP1	na	na	40	-1.498	0.1342	--
ZNF530	na	na	40	2.359	0.01831	+-
SELENON	na	na	40	-3.63	0.0002836	--
EHBP1	na	na	40	1.085	0.2781	+-
KIF20A	na	na	40	-1.516	0.1296	-+
HAUS1	na	na	40	-1.243	0.214	--
APEX2	na	na	40	-3.025	0.00249	--
LYNX1	na	na	40	1.49	0.1361	++
LINC00216	na	na	40	-1.951	0.05111	+-
L3MBTL3	na	na	40	-2.255	0.02412	--
SLAMF8	na	na	40	-4.806	1.54e-06	--
TMEM242	na	na	40	-0.022	0.9821	+-
CEACAM3	na	na	40	2.95	0.003183	++
NBPF14	na	na	40	-2.155	0.03118	--
ZNF132	na	na	40	1.114	0.2654	++
LRRC23	na	na	40	-1.227	0.22	--
CTPS1	na	na	40	-4.089	4.33e-05	--
CXorf40A	na	na	40	-4.658	3.19e-06	--
PIK3CB	na	na	40	-2.909	0.003625	--
CRK	na	na	40	-0.123	0.9022	+-
SLC39A9	na	na	40	-3.637	0.0002761	--
CCDC77	na	na	40	-0.981	0.3264	--
TSPO	na	na	40	-2.427	0.01524	--
TTLL7	na	na	40	1.085	0.2781	-+
AC017002.2	na	na	40	-2.364	0.01808	--
VARS2	na	na	40	1.489	0.1365	++
ARHGAP21	na	na	40	0.294	0.7687	+-
CHD3	na	na	40	-8.297	1.07e-16	--
CLTB	na	na	40	-3.82	0.0001336	--
RPS23	na	na	40	2.225	0.0261	+-
TMEM143	na	na	40	0.879	0.3793	++
CHMP6	na	na	40	-1.541	0.1232	+-
KLHL8	na	na	40	-1.196	0.2316	+-
ALAS1	na	na	40	-8.018	1.08e-15	--
AC003003.5	na	na	40	-5.754	8.72e-09	--
GREB1L	na	na	40	2.566	0.0103	++
LAP3	na	na	40	-4.356	1.33e-05	--
PEG13	na	na	40	6.021	1.73e-09	++
SMAD9	na	na	40	4.253	2.11e-05	++
SPAG5	na	na	40	-2.29	0.02202	--
QRSL1	na	na	40	-5.284	1.27e-07	--
RPH3AL	na	na	40	4.737	2.17e-06	++
SMAD5	na	na	40	1.936	0.05292	+-
DHFR	na	na	40	-1.808	0.07054	--
RRN3P1	na	na	40	1.995	0.04605	+-
HSPA8	na	na	40	-4.816	1.46e-06	--
KDM4B	na	na	40	-0.964	0.3353	+-
SON	na	na	40	-2.04	0.04131	--
KLHL23	na	na	40	-0.749	0.454	-+
KLHL3	na	na	40	1.532	0.1254	++
ZNF576	na	na	40	-4.318	1.57e-05	--
TRABD2A	na	na	40	1.708	0.0877	+-
GLS	na	na	40	-6.693	2.19e-11	--
NUTM1	na	na	40	2.454	0.01412	++
ALG12	na	na	40	0.808	0.4194	+-
RBM26	na	na	40	-0.692	0.4889	+-
RGS2	na	na	40	-1.268	0.2047	--
FAM192A	na	na	40	-3.893	9.91e-05	--
ANKRD36C	na	na	40	1.851	0.06421	++
TUBB4A	na	na	40	1.543	0.1228	-+
BET1	na	na	40	-0.497	0.6195	+-
ARHGAP9	na	na	40	-3.027	0.00247	--
PRO1804	na	na	40	1.379	0.1678	-+
ARID5B	na	na	40	-3.288	0.001011	--
SDC1	na	na	40	0.734	0.4629	-+
CORO1C	na	na	40	-3.858	0.0001144	--
IRS1	na	na	40	2.947	0.003207	++
ZNF432	na	na	40	0.256	0.7979	+-
TNFRSF18	na	na	40	-7.661	1.85e-14	--
SULT2B1	na	na	40	2.09	0.0366	++
WRAP53	na	na	40	0.318	0.7504	+-
MIS18BP1	na	na	40	-1.85	0.06425	--
SLED1	na	na	40	-0.477	0.6332	-+
BUB1B	na	na	40	-1.846	0.06488	--
TRGV10	na	na	40	-3.373	0.0007445	--
ATP6AP1	na	na	40	-1.281	0.2002	--
CARMIL1	na	na	40	-2.405	0.01615	--
CCR7	na	na	40	2.782	0.005404	++
OTUD5	na	na	40	-4.523	6.09e-06	--
WNT4	na	na	40	-0.601	0.548	-+
RPS6KA5	na	na	40	-3.623	0.0002917	--
HNRNPD	na	na	40	-0.312	0.7553	+-
ZNF217	na	na	40	-2.499	0.01244	--
ZNF778	na	na	40	-1.171	0.2415	+-
NBPF1	na	na	40	4.139	3.5e-05	++
DTNA	na	na	40	0.197	0.8439	-+
ZNF461	na	na	40	0.386	0.6998	+-
RHOH	na	na	40	-3.382	0.0007208	--
MCTP1	na	na	40	-5.826	5.69e-09	--
SH3BP4	na	na	40	7.523	5.35e-14	++
IL17RC	na	na	40	0.224	0.8227	+-
CCNF	na	na	40	-0.158	0.8745	-+
DALRD3	na	na	40	2.323	0.02019	+-
ZNF251	na	na	40	-0.018	0.9858	+-
H1F0	na	na	40	0.522	0.6015	+-
CCDC126	na	na	40	0.951	0.3414	+-
IGIP	na	na	40	2.395	0.01664	+-
ZNF585A	na	na	40	1.609	0.1075	+-
RN7SL138P	na	na	40	5.741	9.44e-09	++
RN7SKP23	na	na	40	0.83	0.4068	-+
AC012358.8	na	na	40	-4.523	6.08e-06	--
OR52N4	na	na	40	0.911	0.3621	-+
ORC5	na	na	40	2.295	0.02172	+-
TBKBP1	na	na	40	-3.565	0.0003632	--
ELF4	na	na	40	-4.651	3.3e-06	--
PHACTR4	na	na	40	1.894	0.05817	++
CC2D2A	na	na	40	0.771	0.4407	-+
OGDH	na	na	40	-3.834	0.0001262	--
TBRG4	na	na	40	-0.903	0.3665	+-
UBTD2	na	na	40	-5.81	6.26e-09	--
ESPN	na	na	40	-1.346	0.1783	--
VLDLR	na	na	40	2.03	0.04237	-+
FCRL6	na	na	40	-4.082	4.46e-05	--
DOC2B	na	na	40	2.903	0.003701	++
DIS3L	na	na	40	3.239	0.001198	+-
SDK2	na	na	40	6.697	2.12e-11	++
TRIM11	na	na	40	1.215	0.2245	+-
EFR3B	na	na	40	0.415	0.678	-+
HIST1H2BN	na	na	40	-0.255	0.7984	+-
LINC01410	na	na	40	1.039	0.2988	++
IVNS1ABP	na	na	40	0.668	0.5041	+-
TPK1	na	na	40	-1.25	0.2112	--
GPR84	na	na	40	-6.491	8.52e-11	--
USP24	na	na	40	-1.759	0.07854	--
SEC22C	na	na	40	-1.766	0.07739	--
SLC20A2	na	na	40	0.343	0.7319	+-
HERC4	na	na	40	0.952	0.3413	+-
QARS	na	na	40	-1.526	0.1269	--
PID1	na	na	40	-1.072	0.2839	--
STK10	na	na	40	-1.199	0.2305	+-
TBCEL	na	na	40	3.509	0.00045	+-
FASN	na	na	40	-3.453	0.0005551	--
NPDC1	na	na	40	2.437	0.01479	++
PLAC9	na	na	40	1.454	0.1459	++
YY1	na	na	40	0.237	0.8127	+-
SGO1	na	na	40	-2.71	0.006736	--
TMEM158	na	na	40	-3.755	0.0001733	--
PRRG4	na	na	40	-0.885	0.3762	--
RFX5	na	na	40	-5.808	6.31e-09	--
ERBIN	na	na	40	-1.723	0.08498	--
HCG18	na	na	40	-1.203	0.2289	+-
BPNT1	na	na	40	-4.37	1.24e-05	--
SESN3	na	na	40	2.087	0.03691	+-
PLCE1	na	na	40	-0.795	0.4266	-+
AC004490.1	na	na	40	-4.01	6.08e-05	--
ATP8A1	na	na	40	2.095	0.03617	+-
TAS2R64P	na	na	40	-0.828	0.4079	+-
GRSF1	na	na	40	-4.959	7.1e-07	--
ATG4A	na	na	40	-4.326	1.52e-05	--
CISD1	na	na	40	-2.034	0.04198	--
EMX1	na	na	40	1.678	0.09331	++
FCRLA	na	na	40	-5.995	2.03e-09	--
GMDS	na	na	40	1.877	0.06057	++
RASGEF1A	na	na	40	2.384	0.01714	++
CHP1	na	na	40	-0.992	0.3214	--
AC010976.2	na	na	40	0.791	0.4291	++
FPR3	na	na	40	-5.369	7.92e-08	--
PHF20L1	na	na	40	-2.539	0.0111	--
KIAA2026	na	na	40	0.649	0.5164	+-
RNF32	na	na	40	4.848	1.25e-06	++
TBC1D25	na	na	40	-1.441	0.1496	--
YEATS4	na	na	40	-1.669	0.09518	+-
ABLIM3	na	na	40	8.617	6.87e-18	++
APOL1	na	na	40	-5.262	1.43e-07	--
MCM9	na	na	40	-2.017	0.04375	--
COPS4	na	na	40	-2.494	0.01262	--
C10orf25	na	na	40	0.036	0.9715	-+
GNG5	na	na	40	-5.187	2.13e-07	--
ARL5B	na	na	40	-2.766	0.005673	--
NUP205	na	na	40	-4.46	8.21e-06	--
RN7SKP269	na	na	40	0.059	0.9526	+-
TMEM55B	na	na	40	-0.486	0.6273	+-
C15orf62	na	na	40	3.157	0.001591	++
LINS1	na	na	40	-3.473	0.0005154	--
ZNF568	na	na	40	2.485	0.01297	++
AGPAT5	na	na	40	-2.765	0.005696	--
COL9A2	na	na	40	5.224	1.75e-07	++
TSPAN17	na	na	40	-5.987	2.14e-09	--
SELENOO	na	na	40	-3.317	0.0009113	--
HSPA6	na	na	40	3.424	0.0006162	++
CBX4	na	na	40	2.054	0.04001	+-
SPIN4	na	na	40	-6.785	1.16e-11	--
BLNK	na	na	40	-1.292	0.1963	--
MTND1P8	na	na	40	3.466	0.0005273	++
BRD9	na	na	40	-1.415	0.157	+-
PAGR1	na	na	40	-0.514	0.6074	+-
CCDC28A	na	na	40	1.539	0.1239	+-
DPF2	na	na	40	-1.539	0.1238	--
DCTN3	na	na	40	-1.666	0.09565	--
APOBEC3D	na	na	40	-6.106	1.02e-09	--
FAHD2CP	na	na	40	0.885	0.376	++
GPR137B	na	na	40	-0.666	0.5053	--
COX14	na	na	40	-0.852	0.3944	+-
CSF1R	na	na	40	-1.229	0.2192	--
MCPH1	na	na	40	-4.761	1.93e-06	--
ARFGAP3	na	na	40	-5.858	4.69e-09	--
TRAPPC4	na	na	40	-1.289	0.1974	+-
DNAJB6	na	na	40	-6.479	9.26e-11	--
CPLX2	na	na	40	3.694	0.0002204	++
CRTC3	na	na	40	-4.322	1.54e-05	--
LRR1	na	na	40	-1.344	0.1788	--
HPGDS	na	na	40	4.333	1.47e-05	++
WDYHV1	na	na	40	-0.892	0.3726	--
ZNF649	na	na	40	-1.824	0.06808	--
HES6	na	na	40	-1.475	0.1403	--
KLHL35	na	na	40	2.798	0.005149	++
C19orf60	na	na	40	1.443	0.1491	+-
CAP1	na	na	40	-2.806	0.005013	--
MXI1	na	na	40	4.888	1.02e-06	++
PKN3	na	na	40	2.857	0.004282	++
INSL6	na	na	40	-3.28	0.001037	--
PXDC1	na	na	40	-4.947	7.54e-07	--
PGRMC2	na	na	40	2.722	0.006484	+-
C9orf163	na	na	40	2.376	0.0175	++
KLHDC3	na	na	40	0.739	0.46	+-
DAGLA	na	na	40	-7.418	1.19e-13	--
GTF2IP14	na	na	40	1.235	0.217	++
RLN3	na	na	40	1.715	0.08632	++
UBE4A	na	na	40	-2.427	0.01522	--
ALG13	na	na	40	-1.503	0.1329	+-
SMPD1	na	na	40	4.493	7.02e-06	++
SLC50A1	na	na	40	-5.713	1.11e-08	--
SSU72	na	na	40	-1.796	0.07242	--
ST3GAL6	na	na	40	-6.501	8e-11	--
FAM20A	na	na	40	-2.456	0.01404	--
TROVE2	na	na	40	0.231	0.8171	+-
SNRNP35	na	na	40	-5.425	5.81e-08	--
CCNK	na	na	40	-0.845	0.3981	+-
MED31	na	na	40	-2.255	0.02414	--
KRT2	na	na	40	5.351	8.77e-08	++
YIPF5	na	na	40	-3.565	0.0003633	--
SLC12A8	na	na	40	-6.34	2.29e-10	--
RASGRP1	na	na	40	-7.261	3.85e-13	--
WHAMMP2	na	na	40	-6.001	1.96e-09	--
GNS	na	na	40	0.537	0.5912	+-
SUGT1	na	na	40	-0.751	0.4525	+-
BCL10	na	na	40	-3.991	6.58e-05	--
DGKZP1	na	na	40	0.87	0.3845	+-
GTF3C3	na	na	40	-2.619	0.008816	--
ZMYND15	na	na	40	-2.776	0.00551	-+
PPIB	na	na	40	0.316	0.7522	+-
SNX11	na	na	40	0.413	0.6793	+-
AC024704.2	na	na	40	1.718	0.08585	+-
KIAA0825	na	na	40	-0.01	0.992	-+
PRKRIP1	na	na	40	-3.056	0.002242	--
FOXN2	na	na	40	4.955	7.22e-07	++
PIK3AP1	na	na	40	-6.967	3.23e-12	--
MAN1C1	na	na	40	1.2	0.2302	+-
SGSM1	na	na	40	4.761	1.93e-06	++
MIR142	na	na	40	-6.701	2.07e-11	--
KIAA0895	na	na	40	2.277	0.02278	-+
C2CD5	na	na	40	1.486	0.1372	+-
IL17RB	na	na	40	-2.157	0.03102	--
FBXO45	na	na	40	-5.121	3.04e-07	--
MTX2	na	na	40	-2.937	0.003318	--
FAM60A	na	na	40	-2.347	0.01894	--
TUBA3FP	na	na	40	2.163	0.03057	-+
LCK	na	na	40	-1.286	0.1985	--
CDH23	na	na	40	-1.776	0.07568	-+
L1TD1	na	na	40	0.813	0.4165	-+
TLDC1	na	na	40	0.954	0.3401	+-
TIMM13	na	na	40	-2.059	0.03954	--
UGP2	na	na	40	-3.787	0.0001524	--
MTX1P1	na	na	40	1.816	0.0693	++
PIP4K2C	na	na	40	-1.754	0.07944	--
ADH5	na	na	40	2.902	0.003704	+-
FGFR2	na	na	40	0.953	0.3407	-+
TRAF7	na	na	40	-2.594	0.009484	--
UNQ6494	na	na	40	-4.648	3.35e-06	--
RIPK2	na	na	40	-5.336	9.48e-08	--
SAXO2	na	na	40	1.967	0.04921	++
WDR36	na	na	40	-0.854	0.393	+-
ZNF229	na	na	40	-0.464	0.6427	-+
MAML3	na	na	40	6.962	3.35e-12	++
MDFIC	na	na	40	-1.58	0.1142	--
C6orf106	na	na	40	-6.491	8.5e-11	--
ACTN4	na	na	40	-4.247	2.16e-05	--
RPSAP18	na	na	40	-0.369	0.7125	-+
ELF2	na	na	40	1.836	0.06632	+-
RNF41	na	na	40	-4.028	5.63e-05	--
GLDC	na	na	40	0.661	0.5086	-+
HIST1H2BF	na	na	40	1.301	0.1933	++
EIF2B1	na	na	40	-3.136	0.001714	--
IP6K2	na	na	40	-3.149	0.001637	--
ITIH4	na	na	40	-0.39	0.6966	-+
ZNF746	na	na	40	2.228	0.02589	+-
RUNDC1	na	na	40	-0.969	0.3324	+-
ZNF408	na	na	40	1.016	0.3094	+-
ATP13A2	na	na	40	3.303	0.0009574	++
COX7C	na	na	40	-0.97	0.3322	--
ABCD4	na	na	40	0.263	0.7925	+-
FAM109A	na	na	40	1.168	0.2427	++
FTSJ3	na	na	40	-4.341	1.42e-05	--
SLC39A4	na	na	40	1.185	0.2359	-+
CNTN2	na	na	40	2.035	0.0419	++
TMBIM4	na	na	40	-0.826	0.409	+-
WDR55	na	na	40	-4.075	4.6e-05	--
PRR16	na	na	40	-1.134	0.2568	-+
NUDT1	na	na	40	-1.767	0.07715	+-
EXOC3L4	na	na	40	-0.712	0.4766	-+
PPM1M	na	na	40	-8.073	6.88e-16	--
RELA	na	na	40	-4.385	1.16e-05	--
UNC50	na	na	40	-0.884	0.3765	+-
CTSG	na	na	40	2.725	0.006428	++
RAB3GAP2	na	na	40	-1.383	0.1666	+-
MIR4458HG	na	na	40	-0.336	0.7371	+-
PRNCR1	na	na	40	3.967	7.28e-05	++
PSMA2	na	na	40	-3.748	0.0001781	--
NUP37	na	na	40	-0.959	0.3375	+-
LINC00384	na	na	40	3.028	0.002459	++
TMCC1	na	na	40	1.423	0.1548	+-
SFMBT2	na	na	40	-0.079	0.9369	+-
MPPE1	na	na	40	1.626	0.104	+-
IFIH1	na	na	40	-7	2.57e-12	--
PRSS36	na	na	40	7.206	5.75e-13	++
SLTM	na	na	40	-4.746	2.07e-06	--
CD177	na	na	40	4.78	1.76e-06	++
HBB	na	na	40	1.395	0.1629	++
CCT4	na	na	40	-2.088	0.03677	--
ENPP7	na	na	40	-0.013	0.9897	-+
LRRC1	na	na	40	2.075	0.03796	++
AHI1	na	na	40	-4.664	3.1e-06	--
C5orf17	na	na	40	0.428	0.6686	-+
GALE	na	na	40	-1.365	0.1722	+-
TRAT1	na	na	40	1.398	0.1621	+-
CALR	na	na	40	-2.271	0.02317	--
SAP130	na	na	40	-0.428	0.6684	--
AKNA	na	na	40	1.955	0.05063	+-
CDC42P6	na	na	40	-0.729	0.4659	--
TMEM243	na	na	40	0.522	0.6017	+-
KLHDC2	na	na	40	1.045	0.2959	+-
PFN4	na	na	40	1.461	0.144	-+
TCEANC2	na	na	40	2.285	0.02232	+-
ATG4D	na	na	40	-2.306	0.02113	--
CEP290	na	na	40	-0.32	0.7489	+-
CNOT9	na	na	40	-5.343	9.13e-08	--
HIP1	na	na	40	-6.853	7.24e-12	--
PKMYT1	na	na	40	-1.976	0.04819	--
SPTBN4	na	na	40	0.995	0.3197	-+
ENTPD1	na	na	40	-3.586	0.0003364	--
PLTP	na	na	40	5.929	3.05e-09	++
FXR1	na	na	40	-0.24	0.8105	+-
DCTN2	na	na	40	-2.014	0.04399	--
SRSF6	na	na	40	-5.197	2.03e-07	--
LAMA5	na	na	40	0.887	0.3751	-+
PNPLA4	na	na	40	2.038	0.04159	+-
LRRFIP1P1	na	na	40	-0.078	0.9375	+-
MFSD14B	na	na	40	-3.519	0.0004331	--
SIRT3	na	na	40	3.145	0.00166	++
BCAP31	na	na	40	-4.43	9.41e-06	--
CUEDC1	na	na	40	4.296	1.74e-05	++
OXSM	na	na	40	-3.541	0.0003993	--
PCSK5	na	na	40	-2.662	0.007773	--
DAPK3	na	na	40	-3.071	0.002134	--
MS4A4E	na	na	40	7.322	2.44e-13	++
LINC01024	na	na	40	1.199	0.2305	++
PASK	na	na	40	-3.483	0.0004952	--
NKAP	na	na	40	-0.528	0.5972	+-
PMS2P7	na	na	40	3.807	0.0001405	++
TOLLIP	na	na	40	-2.875	0.004035	--
FAXDC2	na	na	40	2.066	0.03884	++
NOP9	na	na	40	-3.904	9.48e-05	--
LDHAL6B	na	na	40	-5.04	4.66e-07	--
TRBC1	na	na	40	-6.328	2.49e-10	--
AF127577.13	na	na	40	-1.948	0.05139	--
CD101	na	na	40	0.17	0.8652	+-
IQGAP2	na	na	40	5.808	6.33e-09	++
PARL	na	na	40	-0.326	0.7444	+-
TSPAN18	na	na	40	7.536	4.86e-14	++
TBC1D9	na	na	40	-7.977	1.5e-15	--
RACK1	na	na	40	2.384	0.01711	+-
SRP54	na	na	40	-3.311	0.0009312	--
RNMT	na	na	40	-2.104	0.03534	--
GRIPAP1	na	na	40	-7.517	5.59e-14	--
FCRL2	na	na	40	-5.317	1.05e-07	--
WDR5B	na	na	40	2.447	0.01443	+-
MALSU1	na	na	40	-2.458	0.01397	--
ITIH2	na	na	40	2.413	0.01583	++
FAM86C1	na	na	40	0.986	0.3242	++
PPP1R26P1	na	na	40	1.606	0.1084	-+
MAP2	na	na	40	1.098	0.2722	-+
IDE	na	na	40	-3.843	0.0001214	--
TLK2	na	na	40	-1.891	0.05863	--
ZNF76	na	na	40	-1.772	0.07636	--
NSMCE3	na	na	40	0.889	0.3742	+-
MCRIP2	na	na	40	-4.047	5.2e-05	--
FHIT	na	na	40	-0.549	0.5833	+-
TMEM18	na	na	40	-0.789	0.4299	+-
SEC1P	na	na	40	4.013	6e-05	++
SERP1	na	na	40	4.043	5.28e-05	+-
MED15	na	na	40	-0.408	0.6832	+-
PEX12	na	na	40	2.348	0.0189	+-
KIF11	na	na	40	-2.476	0.01329	--
PRPF40A	na	na	40	-3.994	6.49e-05	--
SH3D21	na	na	40	1.769	0.07683	++
RPL38	na	na	40	2.416	0.01569	++
ZNF799	na	na	40	2.218	0.02654	++
SLC23A2	na	na	40	-2.454	0.01412	--
AL133243.1	na	na	40	0.5	0.6169	+-
STK39	na	na	40	0.745	0.456	+-
SNORA49	na	na	40	0.22	0.8261	+-
ARHGAP24	na	na	40	3.783	0.000155	++
CSNK1A1	na	na	40	-3.192	0.001414	--
TRAJ3	na	na	40	-4.292	1.77e-05	--
GBF1	na	na	40	-3.563	0.0003668	--
RPS19BP1	na	na	40	-4.432	9.32e-06	--
MARS	na	na	40	-5.708	1.15e-08	--
CAPN11	na	na	40	-1.519	0.1289	-+
EBF4	na	na	40	1.498	0.1341	++
HDAC9	na	na	40	-7.101	1.24e-12	--
SCRN2	na	na	40	-0.41	0.6818	+-
PDF	na	na	40	-0.243	0.8076	+-
ARSG	na	na	40	6.527	6.72e-11	++
C1orf186	na	na	40	0.11	0.9128	-+
PCCB	na	na	40	-2.84	0.00451	--
ITPR2	na	na	40	-3.47	0.0005208	--
CAB39	na	na	40	2.768	0.005637	+-
NDUFB9	na	na	40	-3.425	0.0006149	--
NKAPL	na	na	40	2.149	0.03161	++
MST1P2	na	na	40	2.508	0.01213	++
CGGBP1	na	na	40	-0.909	0.3631	--
SIKE1	na	na	40	0.344	0.7309	+-
TSC22D3	na	na	40	13.9	6.37e-44	++
SLC39A8	na	na	40	-6.85	7.38e-12	--
ALS2	na	na	40	0.06	0.9521	+-
BPIFB9P	na	na	40	3.298	0.0009732	++
DGKG	na	na	40	-1.448	0.1477	-+
SDF2L1	na	na	40	-2.273	0.023	--
LDHA	na	na	40	-4.116	3.85e-05	--
SPG7	na	na	40	0.924	0.3555	+-
USP32	na	na	40	-3.605	0.000312	--
TTC39C	na	na	40	-6.497	8.18e-11	--
ZNF235	na	na	40	-1.242	0.2141	+-
ZNF92	na	na	40	-0.331	0.7407	+-
FTLP3	na	na	40	4.311	1.62e-05	++
CLMN	na	na	40	2.548	0.01085	++
UFM1	na	na	40	-3.662	0.0002498	--
OVCH1	na	na	40	2.443	0.01458	++
SUDS3P1	na	na	40	-0.986	0.324	-+
WASH6P	na	na	40	-2.674	0.007499	--
AP006621.5	na	na	40	2.083	0.03725	++
RALGDS	na	na	40	-4.162	3.16e-05	--
SNTA1	na	na	40	3.915	9.04e-05	++
SMAD3	na	na	40	-1.505	0.1323	+-
KCNH4	na	na	40	0.236	0.8137	-+
CPA5	na	na	40	3.099	0.001943	++
IRAK2	na	na	40	-8.138	4.02e-16	--
PCDHGA6	na	na	40	1.324	0.1854	++
LRRC63	na	na	40	3.508	0.0004515	++
ERI1	na	na	40	-2.996	0.002732	--
KCNA2	na	na	40	-0.816	0.4143	-+
DENND4B	na	na	40	-3.516	0.0004378	--
TPBG	na	na	40	3.73	0.0001914	++
RTCA	na	na	40	-1.255	0.2096	+-
OTUD4P1	na	na	40	-1.899	0.05756	--
IFNG	na	na	40	-5.188	2.12e-07	--
SMAD7	na	na	40	-4.356	1.32e-05	--
SOX6	na	na	40	3.842	0.0001223	++
ZC3H10	na	na	40	1.645	0.09987	+-
CDH1	na	na	40	-1.803	0.07134	-+
MRPL19	na	na	40	-3.638	0.0002749	--
MYL6B	na	na	40	-2.582	0.009809	--
ZNF606	na	na	40	1.245	0.2132	+-
C17orf96	na	na	40	-7.308	2.72e-13	--
ZBTB12BP	na	na	40	-0.934	0.3501	--
PPP1R14C	na	na	40	2.166	0.03032	++
TBXAS1	na	na	40	7.574	3.62e-14	++
VMA21	na	na	40	-1.076	0.2818	--
NIN	na	na	40	-4.819	1.44e-06	--
SNTB1	na	na	40	3.277	0.00105	++
TSTD2	na	na	40	-1.933	0.05327	--
DUSP23	na	na	40	1.027	0.3045	+-
MAPK8IP1	na	na	40	1.319	0.1873	++
CBX3	na	na	40	-2.044	0.04096	--
HIST1H2BJ	na	na	40	-0.909	0.3632	+-
DCAF13	na	na	40	-5.124	2.99e-07	--
ALDH5A1	na	na	40	4.037	5.42e-05	++
RNPEPL1	na	na	40	1.406	0.1598	+-
UNC93B1	na	na	40	2.755	0.005868	++
HIST1H3C	na	na	40	-2.469	0.01357	--
APOC1	na	na	40	-3.792	0.0001497	--
GDF9	na	na	40	3.537	0.0004042	++
CCDC82	na	na	40	-2.531	0.01138	--
MIR4697HG	na	na	40	1.676	0.09366	++
NDUFAF7	na	na	40	-3.493	0.0004772	--
DNAJB9	na	na	40	2.17	0.03	+-
POLR3K	na	na	40	-3.787	0.0001524	--
TOMM40	na	na	40	-5.362	8.25e-08	--
UTP23	na	na	40	-0.523	0.601	+-
ZMIZ1	na	na	40	-4.306	1.66e-05	--
ZNF469	na	na	40	0.127	0.8985	-+
MRPS2	na	na	40	-0.016	0.9873	+-
SLCO4A1	na	na	40	-4.166	3.1e-05	--
IRF2BPL	na	na	40	-0.582	0.5603	+-
AC113404.1	na	na	40	-3.034	0.002416	--
CLSTN3	na	na	40	-1.684	0.09228	--
ACSBG1	na	na	40	0.766	0.4435	-+
CYP3A5	na	na	40	-0.84	0.4009	--
CCDC144A	na	na	40	0.56	0.5756	-+
AC009542.2	na	na	40	3.561	0.0003691	++
PPM1N	na	na	40	1.728	0.08396	++
NDUFAB1	na	na	40	-4.247	2.17e-05	--
PRRT4	na	na	40	3.858	0.0001144	++
SLC1A5	na	na	40	-0.78	0.4355	--
GATA1	na	na	40	-0.571	0.5679	-+
LRRC40	na	na	40	-1.396	0.1628	--
EEF1A1P30	na	na	40	0.862	0.3889	++
TTYH2	na	na	40	-0.308	0.7582	+-
ZNF639	na	na	40	0.88	0.379	+-
LRPPRC	na	na	40	-2.219	0.02646	--
TRIM54	na	na	40	-4.708	2.51e-06	--
ELK4	na	na	40	-3.038	0.002383	--
SNORD94	na	na	40	-0.463	0.6434	+-
RECK	na	na	40	6.435	1.24e-10	++
DNAJC10	na	na	40	-6.234	4.55e-10	--
ZER1	na	na	40	1.683	0.09232	+-
ENDOU	na	na	40	-0.556	0.5785	--
AC008746.12	na	na	40	1.549	0.1215	++
MBD3	na	na	40	-3.535	0.000408	--
SEC31A	na	na	40	-1.202	0.2292	--
RPL39L	na	na	40	-2.744	0.006075	--
LINC00852	na	na	40	-1.652	0.09858	--
JOSD1	na	na	40	-3.315	0.0009159	--
CENPC	na	na	40	1.076	0.282	+-
TRIM39	na	na	40	-1.356	0.1751	--
RAVER1	na	na	40	-2.834	0.004591	--
BTBD7	na	na	40	-0.236	0.8138	+-
TTC8	na	na	40	-2.23	0.02577	--
ZNF394	na	na	40	1.306	0.1916	+-
ACOX2	na	na	40	-1.078	0.281	-+
IGLC2	na	na	40	-1.611	0.1072	--
ZFR2	na	na	40	-0.584	0.559	-+
RABEP2	na	na	40	-7.038	1.96e-12	--
RPL29	na	na	40	3.408	0.0006548	++
ECSIT	na	na	40	-3.146	0.001653	--
LIN52	na	na	40	-1.552	0.1207	--
COPG1	na	na	40	-3.2	0.001376	--
SMARCA1	na	na	40	1.116	0.2646	-+
DBT	na	na	40	-0.003	0.9979	+-
STAU2	na	na	40	2.782	0.0054	++
C2orf74	na	na	40	1.489	0.1366	++
ASB3	na	na	40	0.336	0.7366	+-
CLEC4E	na	na	40	-6.02	1.74e-09	--
SELENOP	na	na	40	6.807	9.97e-12	++
ST20	na	na	40	-4.987	6.12e-07	--
ZMAT3	na	na	40	-2.113	0.03459	--
TERF2IP	na	na	40	-1.663	0.09623	--
DNAH3	na	na	40	2.567	0.01026	++
PPT1	na	na	40	-2.212	0.02699	--
EPB42	na	na	40	3.154	0.001609	++
RPL13	na	na	40	4.871	1.11e-06	++
OLFML2B	na	na	40	6.775	1.25e-11	++
SLC6A16	na	na	40	-1.828	0.06748	-+
RNF167	na	na	40	-3.317	0.0009099	--
FTL	na	na	40	5.403	6.54e-08	++
RASSF4	na	na	40	-3.877	0.0001056	--
SNX7	na	na	40	2.636	0.008377	++
ASPH	na	na	40	-4.859	1.18e-06	--
C17orf97	na	na	40	0.895	0.3708	-+
HMGN1P8	na	na	40	-2.815	0.004881	--
JAG2	na	na	40	0.038	0.9697	-+
NDUFV3	na	na	40	-2.09	0.03665	--
RNF144B	na	na	40	0.75	0.4534	+-
SIVA1	na	na	40	-0.239	0.8109	+-
PSTK	na	na	40	2.135	0.03274	++
DEDD2	na	na	40	0.503	0.6153	+-
PROSER3	na	na	40	-0.608	0.5434	--
B3GAT1	na	na	40	-0.395	0.6931	-+
HYAL3	na	na	40	-1.855	0.06366	--
MTRR	na	na	40	-6.745	1.54e-11	--
ARID3A	na	na	40	-2.58	0.00989	--
EFCAB13	na	na	40	3.782	0.0001555	++
REEP5	na	na	40	-0.514	0.6072	+-
EMD	na	na	40	0.407	0.6841	+-
LRRC14	na	na	40	-0.328	0.7429	+-
CEP97	na	na	40	-1.12	0.2628	+-
RSAD1	na	na	40	0.095	0.924	+-
KIF14	na	na	40	-2.385	0.01709	--
SQSTM1	na	na	40	-4.192	2.77e-05	--
NUDT18	na	na	40	-1.996	0.04598	--
NFATC2	na	na	40	-2.369	0.01785	--
DMKN	na	na	40	3.495	0.0004734	++
CLCC1	na	na	40	1.315	0.1885	+-
MTIF2	na	na	40	-2.393	0.0167	--
PTPN20	na	na	40	3.042	0.002349	++
RPL23AP82	na	na	40	0.864	0.3876	+-
ZNF473	na	na	40	1.061	0.2887	++
RHOT2	na	na	40	-2.606	0.009169	--
SLC29A1	na	na	40	4.89	1.01e-06	++
ZNF396	na	na	40	2.578	0.009941	++
OSBPL7	na	na	40	-0.645	0.5191	+-
MTATP6P1	na	na	40	-0.132	0.8951	+-
PUSL1	na	na	40	-0.103	0.9179	+-
TRAF2	na	na	40	-7.506	6.11e-14	--
CHMP1B2P	na	na	40	3.364	0.0007686	++
MCCC1	na	na	40	-1.378	0.1683	--
ANKRD46	na	na	40	2.006	0.0449	+-
MYEF2	na	na	40	1.16	0.246	+-
TXNIP	na	na	40	8.637	5.78e-18	++
HIF1AN	na	na	40	-0.072	0.9424	+-
FAM131B	na	na	40	-0.822	0.4112	-+
FAM221A	na	na	40	-1.045	0.296	--
F2RL3	na	na	40	6.526	6.76e-11	++
FBP1	na	na	40	-6.385	1.72e-10	--
HSDL1	na	na	40	1.863	0.06247	+-
TARS	na	na	40	-5.282	1.28e-07	--
ZNF324	na	na	40	2.407	0.01608	+-
RAD9B	na	na	40	2.518	0.0118	++
ZNF257	na	na	40	0.008	0.9936	+-
OXCT1	na	na	40	-0.518	0.6045	+-
TNFRSF10C	na	na	40	0.722	0.4706	++
PDE8B	na	na	40	1.626	0.1039	++
TMEM70	na	na	40	-4.36	1.3e-05	--
MBOAT4	na	na	40	2.747	0.006015	++
GREM1	na	na	40	-5.588	2.3e-08	--
RGAG4	na	na	40	-2.012	0.04424	--
CD160	na	na	40	-7.397	1.4e-13	--
FZD2	na	na	40	1.842	0.06544	++
MS4A2	na	na	40	-6.548	5.85e-11	--
ZNF546	na	na	40	0.786	0.4317	+-
ACD	na	na	40	-2.229	0.02584	--
EXOC6B	na	na	40	3.668	0.0002443	++
FGD5	na	na	40	-1.481	0.1387	-+
MRPS18C	na	na	40	-2.294	0.0218	--
SOD2	na	na	40	-6.284	3.3e-10	--
OLFM1	na	na	40	-2.051	0.04026	--
CBWD5	na	na	40	-1.591	0.1116	--
C5orf15	na	na	40	-4.576	4.73e-06	--
METAP1D	na	na	40	4.989	6.07e-07	++
GSPT1	na	na	40	-0.221	0.8251	+-
NAT6	na	na	40	1.268	0.2048	++
ZNF512B	na	na	40	-1.043	0.297	+-
PPP2R5A	na	na	40	0.795	0.4265	+-
FST	na	na	40	-1.086	0.2776	-+
RBBP4	na	na	40	-3.132	0.001734	--
EVC	na	na	40	-1.836	0.06639	-+
GPALPP1	na	na	40	0.729	0.4658	+-
TRAJ23	na	na	40	-2.54	0.01109	--
LINC01291	na	na	40	2.668	0.007636	++
TTC1	na	na	40	-2.034	0.04192	--
SNX16	na	na	40	0.45	0.653	+-
PTPN14	na	na	40	4.456	8.35e-06	++
AC093642.3	na	na	40	2.255	0.02415	++
DCAF8	na	na	40	-1.704	0.08846	--
SRSF7	na	na	40	-3.439	0.0005837	--
ATXN7L3	na	na	40	-3.915	9.05e-05	--
HCG4B	na	na	40	-1.231	0.2182	+-
GPHN	na	na	40	1.124	0.2609	++
LRP8	na	na	40	-5.137	2.79e-07	--
NDUFB6	na	na	40	-3.517	0.0004365	--
MINPP1	na	na	40	-6.252	4.04e-10	--
SAP30L	na	na	40	2.085	0.03703	+-
SNHG16	na	na	40	-2.937	0.00331	--
SNRPN	na	na	40	0.371	0.7104	+-
AC009133.12	na	na	40	-4.579	4.67e-06	--
STX1A	na	na	40	-1.445	0.1486	--
TOP3B	na	na	40	-0.445	0.6563	+-
FBXO9	na	na	40	0.745	0.4561	+-
HSPA2	na	na	40	1.075	0.2825	-+
MRPS30	na	na	40	0.048	0.9619	+-
ERP44	na	na	40	-3.194	0.001405	--
HOXB4	na	na	40	-0.041	0.9675	-+
MPP3	na	na	40	5.232	1.67e-07	++
ZNF22	na	na	40	1.561	0.1185	+-
C8orf82	na	na	40	0.265	0.7911	+-
GNAZ	na	na	40	0.905	0.3656	-+
MMP8	na	na	40	2.515	0.01191	++
CATSPERB	na	na	40	3.621	0.0002931	++
PAM16	na	na	40	-0.343	0.7319	+-
ZNF821	na	na	40	2.303	0.02128	++
BDH2	na	na	40	2.518	0.01181	++
AAMP	na	na	40	-3.775	0.0001597	--
FAM86JP	na	na	40	4.884	1.04e-06	++
MYO5C	na	na	40	1.306	0.1915	-+
TRNAU1AP	na	na	40	-0.58	0.5621	+-
NOB1	na	na	40	-1.4	0.1615	--
SUGP2	na	na	40	-3.36	0.0007795	--
ITGAV	na	na	40	-3.069	0.002149	--
KANTR	na	na	40	2.556	0.01059	++
KLHL36	na	na	40	2.44	0.01468	+-
SETP14	na	na	40	-2.064	0.03897	+-
ATP2A3	na	na	40	-2.552	0.01071	--
TOM1L2	na	na	40	3.317	0.0009086	++
ACAD10	na	na	40	1.625	0.1041	+-
KIF5B	na	na	40	-4.536	5.72e-06	--
NEIL1	na	na	40	3.812	0.0001377	++
LIG3	na	na	40	-2.708	0.006761	--
CYP26C1	na	na	40	1.886	0.05935	++
PSMD9	na	na	40	-2.948	0.003195	--
NGLY1	na	na	40	-3.871	0.0001084	--
NQO2	na	na	40	0.783	0.4337	+-
WDR73	na	na	40	0.295	0.7682	+-
EAPP	na	na	40	0.475	0.635	+-
USP2	na	na	40	-2.408	0.01604	-+
CLDN7	na	na	40	4.526	6.01e-06	++
OPA1	na	na	40	-4.025	5.71e-05	--
MNDA	na	na	40	-2.224	0.02618	--
ATP8A2	na	na	40	3.689	0.0002254	++
TIMP3	na	na	40	-8.442	3.12e-17	--
HOPX	na	na	40	-5.143	2.7e-07	--
TAOK3	na	na	40	-6.741	1.57e-11	--
TM6SF1	na	na	40	-1.261	0.2072	+-
FLVCR1	na	na	40	-2.413	0.01583	--
PLEKHB2	na	na	40	-0.82	0.4122	+-
SCARNA7	na	na	40	1.884	0.05952	+-
TBX6	na	na	40	1.327	0.1847	++
TVP23A	na	na	40	-2.658	0.007865	--
APH1B	na	na	40	5.453	4.94e-08	++
PPP6R2	na	na	40	-3.733	0.0001895	--
ATG3	na	na	40	-3.597	0.000322	--
NAMPT	na	na	40	-5.412	6.24e-08	--
ABCG2	na	na	40	-0.607	0.5435	-+
SMC3	na	na	40	-1.205	0.2281	--
FBLN7	na	na	40	4.41	1.04e-05	++
MCM7	na	na	40	-3.301	0.0009619	--
LCP2	na	na	40	-3.004	0.002666	--
LIG4	na	na	40	-6.492	8.45e-11	--
MAP3K7CL	na	na	40	3.876	0.0001064	++
SGK223	na	na	40	2.55	0.01077	+-
FRMD5	na	na	40	2.298	0.02155	-+
ZNF487	na	na	40	2.51	0.01208	++
OVOL1	na	na	40	-4.801	1.58e-06	--
HSP90AB2P	na	na	40	-0.324	0.7456	-+
CYP11B1	na	na	40	4.548	5.4e-06	++
DUSP11	na	na	40	-0.509	0.6105	+-
EPN3	na	na	40	3.513	0.0004427	++
HNRNPMP1	na	na	40	2.16	0.03077	++
ZBTB41	na	na	40	0.074	0.941	+-
MED18	na	na	40	-1.664	0.09616	+-
ZNF114	na	na	40	4	6.35e-05	++
TIMM10	na	na	40	-4.246	2.17e-05	--
LTN1	na	na	40	-0.429	0.6677	+-
MED30	na	na	40	-0.379	0.7048	+-
GDI1	na	na	40	-3.406	0.00066	--
LINC00893	na	na	40	-2.779	0.005454	--
EVPL	na	na	40	3.36	0.0007785	++
C22orf42	na	na	40	-3.34	0.0008374	--
TBC1D14	na	na	40	3.911	9.19e-05	++
HRH2	na	na	40	6.275	3.5e-10	++
RERE	na	na	40	1.129	0.2587	+-
LRTOMT	na	na	40	1.9	0.05746	+-
PSMC5	na	na	40	-4.398	1.09e-05	--
THAP12	na	na	40	0.427	0.6693	+-
TIGD7	na	na	40	2.687	0.007205	+-
CAMK2G	na	na	40	-0.34	0.7339	+-
C16orf74	na	na	40	3.716	0.0002021	++
CHCHD10	na	na	40	-2.975	0.002932	--
OAT	na	na	40	-0.086	0.9313	+-
TIGD3	na	na	40	4.586	4.52e-06	++
ZNF160	na	na	40	0.333	0.7391	+-
DMPK	na	na	40	0.508	0.6116	+-
NRIP1	na	na	40	-0.58	0.5621	+-
KCTD21	na	na	40	0.072	0.9424	-+
MAL	na	na	40	-1.996	0.04588	--
RNF5P1	na	na	40	0.136	0.8921	++
BRK1	na	na	40	-1.398	0.1622	--
PHLDB3	na	na	40	5.746	9.13e-09	++
RPS12P27	na	na	40	-1.999	0.04562	--
SYP	na	na	40	-4.314	1.6e-05	--
KRT18P37	na	na	40	1.799	0.07203	++
FAM208B	na	na	40	-5.004	5.61e-07	--
GPATCH2L	na	na	40	-2.01	0.04439	--
ICOS	na	na	40	-4.104	4.05e-05	--
GART	na	na	40	-2.519	0.01175	--
TERF2	na	na	40	0.331	0.7408	+-
KMT5A	na	na	40	-3.382	0.0007207	--
MICA	na	na	40	-1.753	0.07962	--
AC005682.6	na	na	40	2.839	0.004523	++
LGALS8	na	na	40	-1.522	0.1281	--
ANXA4	na	na	40	1.675	0.09391	+-
CLIC2	na	na	40	3.835	0.0001256	++
FGFR1OP	na	na	40	0.573	0.5666	+-
POU5F1	na	na	40	2.157	0.03099	++
SOX30	na	na	40	1.595	0.1106	++
ZNF677	na	na	40	1.973	0.04853	++
TXLNB	na	na	40	-2.038	0.0416	--
KCNAB1	na	na	40	2.258	0.02392	++
PAQR4	na	na	40	3.048	0.002305	++
ZNF826P	na	na	40	0.752	0.4522	-+
REXO1	na	na	40	-1.223	0.2214	+-
SERPINB8	na	na	40	-4.21	2.55e-05	--
SPATA20	na	na	40	-0.461	0.6451	+-
TAS2R31	na	na	40	-1.359	0.1742	--
DHCR24	na	na	40	-6.942	3.86e-12	--
CYB561D1	na	na	40	1.439	0.1502	+-
MLANA	na	na	40	0.951	0.3417	++
RN7SKP71	na	na	40	-1.054	0.2918	+-
CABP4	na	na	40	2.157	0.03099	++
RPL10	na	na	40	4.925	8.42e-07	++
C8orf37	na	na	40	-0.97	0.3323	--
PRIMPOL	na	na	40	2.027	0.04271	+-
MRM2	na	na	40	0.908	0.3637	+-
HERC3	na	na	40	0.83	0.4065	+-
PPP5C	na	na	40	-5.156	2.53e-07	--
AC007790.4	na	na	40	0.166	0.8685	-+
CNIH1	na	na	40	-3.787	0.0001524	--
PAFAH1B3	na	na	40	0.185	0.8536	+-
HIP1R	na	na	40	-1.299	0.1941	+-
OLAH	na	na	40	7.571	3.71e-14	++
LLGL1	na	na	40	-2.967	0.003009	--
GTF2A2	na	na	40	-4.209	2.57e-05	--
CORO2A	na	na	40	6.222	4.9e-10	++
BRCA2	na	na	40	-5.805	6.45e-09	--
PPP1R37	na	na	40	-1.738	0.08226	--
HSH2D	na	na	40	-6.852	7.26e-12	--
RBMX2	na	na	40	0.471	0.6377	+-
PRMT1P1	na	na	40	-0.951	0.3416	--
APBB1IP	na	na	40	3.307	0.0009429	+-
LAPTM5	na	na	40	-0.65	0.5155	+-
METTL5	na	na	40	-1.006	0.3144	+-
ABALON	na	na	40	-1.168	0.2427	--
P2RY12	na	na	40	4.734	2.2e-06	++
TBC1D7	na	na	40	-1.212	0.2256	+-
CAHM	na	na	40	0.524	0.6006	+-
AC019048.1	na	na	40	3.204	0.001357	++
[truncated: 13,851 more rows]

## Sheet: Table S4 C
MarkerName	Allele1	Allele2	Weight	Zscore	P-value	Direction
IGF2BP2	na	na	40	-4.03	5.589e-05	-+
ATP6V0C	na	na	40	-3.576	0.0003494	--
AP001610.5	na	na	40	-7.012	2.352e-12	--
NR4A1	na	na	40	-5.272	1.353e-07	-+
TRAJ47	na	na	40	0.538	0.5908	+-
LINC00641	na	na	40	3.325	0.000885	++
KAT6B	na	na	40	7.09	1.345e-12	++
IL12A	na	na	40	-2.428	0.0152	-+
MEAF6	na	na	40	-0.947	0.3438	+-
ZDHHC11	na	na	40	6.185	6.208e-10	++
DNALI1	na	na	40	1.914	0.05557	++
ZNF148	na	na	40	2.854	0.004316	+-
MRPS27	na	na	40	-7.056	1.719e-12	--
PPM1H	na	na	40	-4.178	2.944e-05	--
SMAP1	na	na	40	1.285	0.1987	+-
KLHL2	na	na	40	-2.222	0.02629	--
NKILA	na	na	40	1.616	0.1061	+-
CFAP54	na	na	40	4.307	1.651e-05	++
DNAJB14	na	na	40	2.343	0.01914	+-
HMGB1P10	na	na	40	3.837	0.0001244	++
AGAP5	na	na	40	0.217	0.8278	+-
RGL4	na	na	40	-1.437	0.1508	+-
SLC26A3	na	na	40	4.063	4.835e-05	++
CDC42EP1	na	na	40	-8.948	3.63e-19	--
FGF7P3	na	na	40	1.812	0.07	++
RAB38	na	na	40	-7.543	4.588e-14	--
ZBTB16	na	na	40	14.088	4.511e-45	++
ZNF264	na	na	40	2.572	0.01012	+-
ZNF692	na	na	40	2.82	0.004799	+-
CCDC180	na	na	40	6.588	4.469e-11	++
C1orf127	na	na	40	6.346	2.216e-10	++
SYT11	na	na	40	-9.445	3.567e-21	--
AC079767.4	na	na	40	-9.795	1.183e-22	--
ADRB2	na	na	40	-1.755	0.07924	--
MRPL50	na	na	40	1.673	0.09433	+-
PPP6C	na	na	40	-1.881	0.05992	--
CCNA1	na	na	40	-5.288	1.236e-07	--
PAPSS1	na	na	40	-9.076	1.129e-19	--
TP63	na	na	40	-2.033	0.04203	-+
C1QB	na	na	40	8.667	4.44e-18	++
ANKRD24	na	na	40	3.78	0.0001567	++
CCR10	na	na	40	2.165	0.03035	-+
GPR171	na	na	40	5.049	4.43e-07	++
DCAF15	na	na	40	0.024	0.981	+-
ITGA10	na	na	40	4.471	7.793e-06	++
KRT72	na	na	40	6.871	6.393e-12	++
EEF2K	na	na	40	-8.773	1.739e-18	--
ANKRD36B	na	na	40	4.536	5.745e-06	++
CLEC7A	na	na	40	-10.75	5.922e-27	--
GNPAT	na	na	40	-4.353	1.34e-05	--
CLEC4A	na	na	40	-11.974	4.86e-33	--
AC024060.1	na	na	40	2.193	0.02832	+-
CCDC88B	na	na	40	-3.765	0.0001666	--
IFNAR1	na	na	40	-4.806	1.541e-06	--
PRSS30P	na	na	40	-6.333	2.407e-10	--
ARID2	na	na	40	-2.678	0.007401	--
CAMK2N1	na	na	40	6.689	2.24e-11	++
RLN2	na	na	40	3.687	0.0002266	++
ADD2	na	na	40	4.171	3.036e-05	++
GALNT6	na	na	40	-10.446	1.53e-25	--
RBM20	na	na	40	2.646	0.008152	++
SEC24A	na	na	40	-7.489	6.961e-14	--
APOM	na	na	40	4.178	2.941e-05	++
MIP	na	na	40	1.526	0.127	-+
CCDC96	na	na	40	1.633	0.1025	-+
SPSB3	na	na	40	1.255	0.2093	+-
TRPT1	na	na	40	-2.919	0.003516	--
VAV3	na	na	40	-4.812	1.491e-06	--
FBLN5	na	na	40	8.392	4.789e-17	++
CNNM3	na	na	40	6.476	9.416e-11	++
AMN	na	na	40	7.077	1.478e-12	++
DNAJC6	na	na	40	0.279	0.7799	-+
OXA1L	na	na	40	-0.364	0.716	+-
ERI3	na	na	40	-4.413	1.018e-05	--
CHMP1B	na	na	40	0.664	0.5066	+-
CFAP57	na	na	40	0.455	0.6488	-+
AC067945.4	na	na	40	3.7	0.0002153	+-
GALNT7	na	na	40	3.186	0.001443	+-
ZMAT4	na	na	40	-2.654	0.00795	-+
CPNE5	na	na	40	-5.532	3.161e-08	--
ITM2C	na	na	40	-7.524	5.319e-14	--
SIPA1	na	na	40	-3.591	0.00033	--
COPZ1	na	na	40	-9.366	7.514e-21	--
GPR182	na	na	40	4.565	4.996e-06	++
NABP1	na	na	40	-8.037	9.212e-16	--
RPL7P17	na	na	40	3.388	0.0007031	++
AC012358.4	na	na	40	11.49	1.474e-30	++
FAM173A	na	na	40	-1.018	0.3088	+-
MTUS2	na	na	40	4.953	7.311e-07	++
PCDHGA12	na	na	40	-0.804	0.4213	--
TMSB4XP4	na	na	40	-5.002	5.664e-07	--
GTF2H3	na	na	40	-9.135	6.517e-20	--
ATRX	na	na	40	2.77	0.005614	+-
DYRK3	na	na	40	-4.423	9.752e-06	--
UTP6	na	na	40	-9.048	1.454e-19	--
PDE3A	na	na	40	7.75	9.225e-15	++
RNF10	na	na	40	-2.823	0.004753	--
AC090616.2	na	na	40	-0.304	0.7614	-+
DNAL4	na	na	40	-3.269	0.001079	--
CDC6	na	na	40	-5.429	5.66e-08	--
DMXL1	na	na	40	-2.52	0.01174	--
UCN	na	na	40	5.702	1.185e-08	++
TTC24	na	na	40	0.747	0.4549	-+
ITGAD	na	na	40	-2.445	0.01449	-+
SLC2A1	na	na	40	-2.577	0.009954	--
XRCC3	na	na	40	2.432	0.015	+-
TSPAN15	na	na	40	3.85	0.000118	++
ACOT7	na	na	40	-8.406	4.237e-17	--
ZNF879	na	na	40	0.981	0.3264	+-
CIITA	na	na	40	-9.379	6.647e-21	--
EPS8	na	na	40	7.096	1.284e-12	++
WDR49	na	na	40	0.94	0.3471	-+
NHLRC2	na	na	40	1.211	0.226	+-
UBBP4	na	na	40	-4.304	1.678e-05	--
LILRB3	na	na	40	-7.558	4.082e-14	--
SSFA2	na	na	40	-6.142	8.167e-10	--
ITFG1	na	na	40	-1.346	0.1783	--
PGAP3	na	na	40	0.886	0.3757	+-
MCL1	na	na	40	-9.791	1.235e-22	--
PNPLA8	na	na	40	-4.697	2.645e-06	--
ABHD14B	na	na	40	3.746	0.0001794	+-
PNPLA2	na	na	40	5.361	8.265e-08	++
TMEM259	na	na	40	-0.547	0.5843	+-
TMSB4XP8	na	na	40	-5.032	4.848e-07	--
AC016747.3	na	na	40	-3.298	0.0009749	--
ACAN	na	na	40	-4.546	5.472e-06	-+
ARIH2OS	na	na	40	-0.02	0.984	+-
C17orf50	na	na	40	5.48	4.247e-08	++
IFNAR2	na	na	40	-4.317	1.585e-05	--
MAB21L2	na	na	40	3.061	0.002203	++
AC004067.5	na	na	40	7.848	4.215e-15	++
TRAJ34	na	na	40	0.84	0.4011	+-
TMEM184C	na	na	40	-2.235	0.02545	--
C12orf76	na	na	40	1.363	0.173	+-
CD96	na	na	40	2.68	0.007369	+-
PARD3B	na	na	40	5.446	5.142e-08	++
CERS5	na	na	40	-5.546	2.921e-08	--
NUMB	na	na	40	-8.833	1.022e-18	--
L2HGDH	na	na	40	2.759	0.005807	++
C2orf49	na	na	40	2.552	0.01072	+-
ADM5	na	na	40	3.259	0.001117	++
NFE2L2	na	na	40	-7.195	6.267e-13	--
DPH6	na	na	40	-1.194	0.2323	--
TOM1L1	na	na	40	4.424	9.681e-06	++
ZNF271P	na	na	40	-0.747	0.4553	+-
NREP	na	na	40	1.007	0.3138	-+
ACTR3	na	na	40	-10.641	1.921e-26	--
TRAJ48	na	na	40	-0.684	0.494	+-
HINT3	na	na	40	-4.903	9.462e-07	--
LINC01588	na	na	40	-0.096	0.9238	-+
FAM120B	na	na	40	2.871	0.004094	+-
FAM229A	na	na	40	5.023	5.086e-07	++
RFC3	na	na	40	-5.201	1.983e-07	--
INPP5B	na	na	40	-8.152	3.589e-16	--
RNU12	na	na	40	-5.862	4.565e-09	--
RASSF3	na	na	40	-2.573	0.01009	--
CCNB2	na	na	40	-5.409	6.334e-08	--
C1orf101	na	na	40	3.707	0.0002099	++
FOXP1	na	na	40	4.791	1.663e-06	+-
AC005785.2	na	na	40	2.338	0.01936	+-
CCP110	na	na	40	1.735	0.08274	+-
GCA	na	na	40	-2.053	0.04004	--
PCOLCE	na	na	40	6.831	8.415e-12	++
TAS2R19	na	na	40	3.18	0.001473	++
CHST7	na	na	40	-0.888	0.3746	--
AC233755.1	na	na	40	-2.587	0.009672	--
ASB6	na	na	40	1.443	0.1491	+-
RPS3AP26	na	na	40	3.478	0.0005058	+-
POLD4	na	na	40	-7.205	5.802e-13	--
KCNJ14	na	na	40	7.136	9.612e-13	++
SLC9A7P1	na	na	40	-8.893	5.952e-19	--
ZNF277	na	na	40	2.978	0.002897	+-
HTRA2	na	na	40	0.248	0.8041	+-
ISPD	na	na	40	2.322	0.02025	++
CLEC6A	na	na	40	-11.107	1.165e-28	--
RALGAPA1	na	na	40	4.87	1.118e-06	+-
AGBL5	na	na	40	4.448	8.651e-06	+-
HMGXB3	na	na	40	-2.003	0.04513	--
PIN1	na	na	40	-5.071	3.948e-07	--
FKBP14	na	na	40	-3.05	0.002292	--
USF1	na	na	40	-8.557	1.159e-17	--
Z97634.3	na	na	40	10.692	1.111e-26	++
PTK2B	na	na	40	-1.73	0.08357	+-
APMAP	na	na	40	-2.638	0.008342	--
EPB41L3	na	na	40	-6.777	1.224e-11	--
P2RY14	na	na	40	-8.966	3.063e-19	--
AK3P3	na	na	40	5.106	3.283e-07	++
RPS7P1	na	na	40	2.404	0.01621	+-
COL4A2	na	na	40	-2.564	0.01034	-+
SNORA54	na	na	40	1.771	0.0765	+-
TCEA2	na	na	40	5.102	3.358e-07	++
COMMD6	na	na	40	0.918	0.3589	+-
HIST1H2AG	na	na	40	-2.723	0.006468	--
IFRD2	na	na	40	-7.591	3.17e-14	--
STRBP	na	na	40	-1.384	0.1663	+-
CASP9	na	na	40	-7.259	3.898e-13	--
SAMD9	na	na	40	-6.008	1.875e-09	--
LRFN4	na	na	40	-5.006	5.556e-07	--
AIG1	na	na	40	1.215	0.2244	+-
FNDC9	na	na	40	3.885	0.0001024	++
DHX33	na	na	40	-1.839	0.06595	+-
SIMC1	na	na	40	1.661	0.09679	++
TOP3A	na	na	40	-1.587	0.1125	--
C1orf145	na	na	40	3.774	0.0001607	++
ADAM20P1	na	na	40	3.494	0.0004758	++
U47924.6	na	na	40	-5.717	1.087e-08	--
PLEKHG2	na	na	40	-0.434	0.6644	-+
EIF4H	na	na	40	-8.22	2.039e-16	--
ZBED8	na	na	40	-1.252	0.2105	--
LTBP2	na	na	40	1.146	0.2516	-+
RAB4B	na	na	40	-2.263	0.02361	--
RPL4P1	na	na	40	2.671	0.007553	++
EEF1A1P19	na	na	40	1.503	0.1329	+-
CECR1	na	na	40	-3.794	0.000148	--
MKRN2	na	na	40	0.827	0.4082	+-
MYCBP2	na	na	40	-0.186	0.8527	+-
PGAP1	na	na	40	-4.565	5.005e-06	--
OGFOD1P1	na	na	40	2.105	0.0353	++
RNPC3	na	na	40	4.793	1.644e-06	+-
POLR2C	na	na	40	-3.179	0.00148	--
LSP1	na	na	40	-11.345	7.811e-30	--
MYSM1	na	na	40	2.931	0.003374	+-
PFAS	na	na	40	-7.373	1.668e-13	--
SUMF2	na	na	40	-1.146	0.2519	+-
COL17A1	na	na	40	5.436	5.436e-08	++
TNFAIP8L1	na	na	40	-10.503	8.389e-26	--
CD300LF	na	na	40	-12.242	1.857e-34	--
ZKSCAN3	na	na	40	4.431	9.398e-06	++
NDUFA4L2	na	na	40	0.921	0.3569	-+
LINC00649	na	na	40	4.425	9.624e-06	++
MTOR	na	na	40	-6.894	5.407e-12	--
ST6GAL1	na	na	40	-5.388	7.138e-08	--
RAB24	na	na	40	-7.729	1.086e-14	--
TTC30A	na	na	40	-2.882	0.003947	--
ZMYM1	na	na	40	2.679	0.00739	+-
SLC9B2	na	na	40	2.335	0.01955	++
TNRC6C	na	na	40	3.685	0.0002283	+-
AC016831.7	na	na	40	2.274	0.02298	+-
EML2	na	na	40	-8.364	6.078e-17	--
IL15	na	na	40	-9.389	6.07e-21	--
CLDND2	na	na	40	-2.045	0.04087	-+
POU5F1P3	na	na	40	-5.957	2.566e-09	--
RBBP8P1	na	na	40	3.809	0.0001396	++
NCK2	na	na	40	9.476	2.631e-21	++
RFTN1	na	na	40	-10.048	9.33e-24	--
IL15RA	na	na	40	-8.706	3.145e-18	--
BAIAP2L2	na	na	40	4.934	8.071e-07	++
GLDN	na	na	40	10.114	4.79e-24	++
SRSF9	na	na	40	-5.741	9.433e-09	--
WBSCR27	na	na	40	6.828	8.636e-12	++
SGPP2	na	na	40	-8.142	3.879e-16	--
MAPK8	na	na	40	2.008	0.04461	+-
TCEA1	na	na	40	-1.442	0.1494	+-
MOB1B	na	na	40	-9.291	1.525e-20	--
ZNF572	na	na	40	1.482	0.1383	+-
KRT1	na	na	40	-0.093	0.9258	-+
SLC5A5	na	na	40	5.66	1.517e-08	++
DCLRE1B	na	na	40	-9.807	1.046e-22	--
MPC2	na	na	40	-3.263	0.001102	--
CCDC162P	na	na	40	5.283	1.274e-07	++
ATL1	na	na	40	3.93	8.481e-05	++
ACSM4	na	na	40	1.318	0.1876	-+
CRIPT	na	na	40	1.126	0.26	+-
SLC2A13	na	na	40	4.333	1.472e-05	+-
MVB12B	na	na	40	1.961	0.04983	++
TRIM37	na	na	40	-0.671	0.5025	+-
ZNF697	na	na	40	-10.304	6.781e-25	--
SPTB	na	na	40	2.995	0.002744	++
CTNNBL1	na	na	40	-9.621	6.541e-22	--
DACT1	na	na	40	-3.731	0.0001908	--
PHLDA3	na	na	40	-11.666	1.905e-31	--
ZNF780A	na	na	40	4.88	1.064e-06	+-
SRSF11	na	na	40	3.784	0.0001546	+-
FBLN2	na	na	40	4.953	7.31e-07	++
KLHDC4	na	na	40	0.792	0.4284	+-
POLR3C	na	na	40	-3.704	0.0002126	--
AC092641.2	na	na	40	2.614	0.008938	++
CD5	na	na	40	-2.523	0.01163	--
N6AMT1	na	na	40	3.438	0.0005858	+-
AC094019.4	na	na	40	4.978	6.433e-07	++
CCDC167	na	na	40	-5.075	3.872e-07	--
THEMIS	na	na	40	5.408	6.374e-08	++
PDPN	na	na	40	2.33	0.0198	++
FBF1	na	na	40	-1.52	0.1286	+-
MGLL	na	na	40	-6.052	1.427e-09	--
GPATCH3	na	na	40	-3.377	0.0007328	--
KIF16B	na	na	40	7.36	1.833e-13	++
LINC01278	na	na	40	4.945	7.598e-07	++
DOK7	na	na	40	3.962	7.446e-05	++
HCK	na	na	40	-9.481	2.51e-21	--
HS3ST3B1	na	na	40	0.1	0.9206	+-
AKR1C8P	na	na	40	2.614	0.008952	++
BCL2	na	na	40	0.737	0.4609	+-
SNHG20	na	na	40	-4.643	3.438e-06	--
AC142528.1	na	na	40	5.614	1.98e-08	++
METTL26	na	na	40	-2.475	0.01331	--
SORL1	na	na	40	6.552	5.692e-11	++
BPTF	na	na	40	5.151	2.585e-07	+-
THEM5	na	na	40	1.92	0.0548	++
SPATA1	na	na	40	3.061	0.002206	++
DCP1A	na	na	40	-5.072	3.94e-07	--
SEL1L3	na	na	40	-1.817	0.0692	--
GRWD1	na	na	40	-8.943	3.797e-19	--
S100Z	na	na	40	2.835	0.004584	++
CTSC	na	na	40	-8.083	6.332e-16	--
HEXB	na	na	40	-1.505	0.1323	--
LINC01135	na	na	40	5.262	1.425e-07	++
BBC3	na	na	40	7.697	1.392e-14	++
MRPL16	na	na	40	-6.956	3.5e-12	--
PYGO2	na	na	40	-0.223	0.8232	+-
PTAFR	na	na	40	-9.519	1.741e-21	--
ADHFE1	na	na	40	6.144	8.027e-10	++
ADPRH	na	na	40	-10.275	9.143e-25	--
GLB1L	na	na	40	-2.305	0.02116	--
EPB41	na	na	40	4.303	1.684e-05	+-
ZNF445	na	na	40	4.383	1.169e-05	+-
LINC01136	na	na	40	-1.654	0.0982	-+
C10orf10	na	na	40	-9.122	7.396e-20	--
CSAD	na	na	40	3.047	0.002313	+-
FRMD6	na	na	40	1.383	0.1666	-+
NKG7	na	na	40	-10.405	2.354e-25	--
PPP1R16B	na	na	40	-8.246	1.643e-16	--
RBM23	na	na	40	-7.114	1.123e-12	--
DNAJB11	na	na	40	-8.707	3.11e-18	--
GNB2	na	na	40	-5.081	3.763e-07	--
HOTAIRM1	na	na	40	-5.298	1.168e-07	--
SERINC1	na	na	40	2.713	0.006667	+-
SLC16A6	na	na	40	1.986	0.047	++
AC103563.9	na	na	40	1.229	0.2192	++
LINC01597	na	na	40	1.832	0.06693	++
KIAA0930	na	na	40	-10.356	3.92e-25	--
PLB1	na	na	40	2.517	0.01183	-+
RHOQ	na	na	40	-9.363	7.748e-21	--
ZBED3	na	na	40	6.588	4.454e-11	++
CCNI2	na	na	40	3.555	0.0003781	++
PHOSPHO1	na	na	40	-2.433	0.01498	--
FUCA1	na	na	40	2.142	0.03217	+-
BAG3	na	na	40	-1.665	0.09601	--
IRF9	na	na	40	-10.231	1.444e-24	--
PDHA1P1	na	na	40	2.8	0.005113	++
PPP1R9B	na	na	40	-7.551	4.336e-14	--
PSMG2	na	na	40	-6.219	5.003e-10	--
MPST	na	na	40	3.33	0.0008689	++
MLLT3	na	na	40	4.054	5.034e-05	+-
APEH	na	na	40	-6.795	1.087e-11	--
CAPNS1	na	na	40	-5.413	6.191e-08	--
SLC30A7	na	na	40	-5.391	7.026e-08	--
TRIM58	na	na	40	8.682	3.874e-18	++
HNRNPUL2	na	na	40	-1.529	0.1261	+-
RUFY4	na	na	40	-7.047	1.832e-12	--
TSR2	na	na	40	-5.256	1.476e-07	--
SLC5A3	na	na	40	-8.911	5.045e-19	--
VASH2	na	na	40	5.294	1.194e-07	++
TMTC3	na	na	40	2.507	0.01218	+-
FAM118B	na	na	40	0.032	0.9746	+-
NRL	na	na	40	1.066	0.2866	-+
AC073283.7	na	na	40	0.639	0.5226	-+
SLC16A4	na	na	40	4.645	3.404e-06	++
MRPS10	na	na	40	-7.785	6.981e-15	--
ZNF720	na	na	40	1.176	0.2396	+-
CA12	na	na	40	-0.209	0.8346	-+
KCNE3	na	na	40	-4.532	5.854e-06	--
DNAH12	na	na	40	5.05	4.415e-07	++
ACPP	na	na	40	-6.939	3.948e-12	--
FAM20C	na	na	40	-8.738	2.379e-18	--
GNA13	na	na	40	-5.063	4.131e-07	--
EIF2AK1	na	na	40	-3.876	0.0001063	--
DNASE2	na	na	40	3.142	0.001677	+-
ITIH3	na	na	40	6.127	8.979e-10	++
ITPKC	na	na	40	0.601	0.5476	+-
AHRR	na	na	40	-10.613	2.599e-26	--
SRSF12	na	na	40	0.485	0.6277	++
LEXM	na	na	40	3.249	0.001158	++
PLEKHH2	na	na	40	10.143	3.554e-24	++
SYCP2	na	na	40	6.697	2.128e-11	++
GSTP1	na	na	40	-7.54	4.687e-14	--
FBXO15	na	na	40	5.527	3.263e-08	++
NPIPB2	na	na	40	3.313	0.0009216	++
STAT1	na	na	40	-11.503	1.268e-30	--
PLP2	na	na	40	-1.992	0.04641	--
ADAM22	na	na	40	8.409	4.124e-17	++
C5orf51	na	na	40	-1.181	0.2377	+-
DAAM1	na	na	40	8.184	2.748e-16	++
AD000684.2	na	na	40	5.037	4.733e-07	++
ATP6AP1L	na	na	40	2.952	0.003161	++
IFT43	na	na	40	-1.968	0.04912	--
CAPN12	na	na	40	3.607	0.0003094	++
PDCD11	na	na	40	-7.574	3.611e-14	--
ZNF582	na	na	40	-1.505	0.1323	--
RNF5	na	na	40	-8.202	2.355e-16	--
NCKAP1	na	na	40	4.533	5.814e-06	++
SCAND2P	na	na	40	3.778	0.0001582	+-
ASTL	na	na	40	3.818	0.0001344	++
ZNF20	na	na	40	4.553	5.29e-06	++
ZFAND6	na	na	40	-4.028	5.615e-05	--
NME7	na	na	40	-0.105	0.9163	+-
HECTD2	na	na	40	5.055	4.297e-07	++
MFN2	na	na	40	-9.137	6.392e-20	--
USP9Y	na	na	40	3.271	0.001071	+-
RABL6	na	na	40	-7.317	2.526e-13	--
SIRPD	na	na	40	3.639	0.0002739	++
SNORA28	na	na	40	-0.016	0.9876	+-
AP006621.6	na	na	40	2.936	0.003327	+-
C7orf50	na	na	40	-4.415	1.01e-05	--
FNTAP2	na	na	40	4.335	1.456e-05	++
HPD	na	na	40	3.712	0.0002056	++
LINC00294	na	na	40	2.592	0.009531	+-
RALB	na	na	40	-8.247	1.62e-16	--
RPL26L1	na	na	40	-7.988	1.376e-15	--
SELENOK	na	na	40	-7.498	6.48e-14	--
TMEM256	na	na	40	-2.993	0.002761	--
VEZF1	na	na	40	1.799	0.07203	+-
EIF2B4	na	na	40	-2.323	0.02019	+-
PITPNM3	na	na	40	1.946	0.05162	-+
LIPT2	na	na	40	4.753	2.002e-06	++
B3GALT2	na	na	40	-0.161	0.8718	+-
NSG1	na	na	40	6.045	1.489e-09	++
SEC61A1	na	na	40	-5.877	4.184e-09	--
ZNF438	na	na	40	-6.448	1.132e-10	--
SNHG15	na	na	40	-5.083	3.71e-07	--
RPL18AP7	na	na	40	2.238	0.02524	+-
WEE2	na	na	40	2.629	0.00856	++
CCDC81	na	na	40	-0.302	0.7624	-+
MYOM2	na	na	40	-2.219	0.02645	--
SAR1B	na	na	40	-1.179	0.2382	+-
EEF1A1P14	na	na	40	3.425	0.0006145	++
C16orf89	na	na	40	3.101	0.00193	++
SMAD4	na	na	40	4.144	3.419e-05	+-
FNTA	na	na	40	2.788	0.005304	+-
CDK1	na	na	40	-5.342	9.176e-08	--
KLHL26	na	na	40	-3.6	0.0003183	--
PODXL	na	na	40	6.794	1.092e-11	++
ATAD1	na	na	40	0.426	0.6699	+-
PQLC3	na	na	40	-7.312	2.635e-13	--
TEKT4P2	na	na	40	-0.192	0.8478	-+
HAAO	na	na	40	-9.885	4.856e-23	--
ZBTB12	na	na	40	1.771	0.07655	+-
ZRANB1	na	na	40	5.517	3.446e-08	+-
POU6F1	na	na	40	4.382	1.174e-05	++
C6orf136	na	na	40	4.417	9.994e-06	++
SPICE1	na	na	40	5.014	5.318e-07	++
MYO6	na	na	40	-1.163	0.245	-+
COIL	na	na	40	-3.294	0.0009889	--
PSMB10	na	na	40	-10.377	3.149e-25	--
RAI2	na	na	40	5.913	3.351e-09	++
TRAJ42	na	na	40	0.528	0.5978	+-
ZNF212	na	na	40	0.613	0.5401	+-
PUM2	na	na	40	4.83	1.363e-06	+-
P2RX1	na	na	40	-4.862	1.162e-06	--
AGFG2	na	na	40	1.446	0.1481	+-
EGR3	na	na	40	-8.222	1.998e-16	--
ABCB8	na	na	40	-4.235	2.289e-05	--
POLR2I	na	na	40	-7.735	1.03e-14	--
RPS20P14	na	na	40	0.466	0.6416	++
TRAF1	na	na	40	-12.42	2.045e-35	--
CACNA2D2	na	na	40	4.288	1.803e-05	++
DIRAS2	na	na	40	-2.148	0.03168	-+
TVP23B	na	na	40	-5.895	3.756e-09	--
SFI1	na	na	40	2.652	0.008	+-
STAC3	na	na	40	-5.779	7.501e-09	--
HSD17B8	na	na	40	-1.324	0.1855	+-
CHST15	na	na	40	-1.618	0.1057	--
PMS2	na	na	40	-0.697	0.486	+-
SHARPIN	na	na	40	-1.233	0.2175	+-
CDKN1C	na	na	40	5.601	2.137e-08	++
POU2F2	na	na	40	-8.85	8.774e-19	--
ZNF398	na	na	40	4.284	1.836e-05	+-
KLHL21	na	na	40	5.175	2.284e-07	++
MSRB3	na	na	40	2.59	0.009589	++
SEC14L2	na	na	40	6.157	7.423e-10	++
C2CD2L	na	na	40	-7.335	2.212e-13	--
AC068580.5	na	na	40	-0.9	0.3682	+-
GUK1	na	na	40	-8.463	2.609e-17	--
CDC42SE1	na	na	40	5.271	1.357e-07	+-
ATF4P3	na	na	40	3.712	0.000206	++
HSD17B12	na	na	40	-4.462	8.115e-06	--
VAV2	na	na	40	-3.098	0.001949	--
OSBPL9	na	na	40	2.198	0.02792	+-
PCIF1	na	na	40	1.676	0.0937	+-
PHACTR2P1	na	na	40	-0.102	0.9187	-+
ZNF26	na	na	40	4.659	3.173e-06	+-
AC004951.5	na	na	40	3.579	0.0003443	++
TSC2	na	na	40	-1.958	0.05018	--
HSPG2	na	na	40	7.907	2.639e-15	++
DHRS1	na	na	40	2.244	0.02486	+-
CELSR1	na	na	40	1.102	0.2703	-+
JRKL	na	na	40	2.029	0.04243	+-
NEK1	na	na	40	0.792	0.4285	+-
AF131217.1	na	na	40	-4.822	1.424e-06	--
KRT18P5	na	na	40	-2.804	0.005052	--
CCDC74BP1	na	na	40	5	5.719e-07	++
HSD3B7	na	na	40	-10.989	4.299e-28	--
BCL2L2	na	na	40	-6.265	3.72e-10	--
PIGL	na	na	40	4.6	4.231e-06	++
GOLGA1	na	na	40	0.299	0.7651	+-
PREX1	na	na	40	4.932	8.125e-07	+-
ANKRD52	na	na	40	-2.814	0.004896	--
ZNF485	na	na	40	-0.474	0.6352	+-
HSPB7	na	na	40	-6.528	6.661e-11	--
SERPINA1	na	na	40	-10.25	1.184e-24	--
VPS13B	na	na	40	1.549	0.1213	+-
CA11	na	na	40	-4.971	6.676e-07	--
ABR	na	na	40	-5.639	1.713e-08	--
EPHB6	na	na	40	-2.842	0.004483	--
SNAP47	na	na	40	-2.368	0.0179	--
CNPPD1	na	na	40	-6.411	1.442e-10	--
LDOC1L	na	na	40	1.207	0.2273	+-
MTIF3	na	na	40	-2.366	0.01798	--
FKBP15	na	na	40	-7.64	2.177e-14	--
GPR89B	na	na	40	3.716	0.0002023	+-
HAUS5	na	na	40	-0.93	0.3524	+-
C16orf46	na	na	40	-3.356	0.0007899	-+
CPEB3	na	na	40	5.681	1.343e-08	++
RNF44	na	na	40	2.574	0.01006	+-
LRRC57	na	na	40	-0.558	0.5772	+-
FAM134B	na	na	40	7.403	1.333e-13	++
PEX13	na	na	40	-1.456	0.1455	+-
USP46	na	na	40	7.243	4.404e-13	++
FEN1	na	na	40	-8.234	1.809e-16	--
GNAS	na	na	40	-6.092	1.115e-09	--
RAD52	na	na	40	2.191	0.02846	+-
PLSCR1	na	na	40	-10.197	2.048e-24	--
KNOP1	na	na	40	-0.524	0.6001	+-
MTMR9LP	na	na	40	3.925	8.677e-05	++
CACNB2	na	na	40	5.677	1.369e-08	++
CETN2	na	na	40	-9.776	1.433e-22	--
DDX12P	na	na	40	5.352	8.684e-08	++
PSMG1	na	na	40	-4.02	5.814e-05	--
AC009518.8	na	na	40	2.93	0.003394	++
PPBP	na	na	40	4.945	7.598e-07	++
LINC00167	na	na	40	4.478	7.533e-06	++
BRF2	na	na	40	-2.912	0.003588	--
MTCP1	na	na	40	2.917	0.003534	+-
ZNF561	na	na	40	0.74	0.459	+-
GABARAPL2	na	na	40	-6.472	9.647e-11	--
SERPINH1	na	na	40	-4.064	4.832e-05	--
ING4	na	na	40	3.357	0.0007874	+-
ZCCHC18	na	na	40	7.119	1.088e-12	++
CLHC1	na	na	40	12.193	3.403e-34	++
APOL3	na	na	40	-11.109	1.13e-28	--
FAIM	na	na	40	-4.377	1.202e-05	--
AP001625.6	na	na	40	-3.499	0.0004663	--
ADAL	na	na	40	-0.149	0.8813	+-
ANXA1	na	na	40	-8.883	6.53e-19	--
UQCRC2	na	na	40	-5.285	1.255e-07	--
MYO1F	na	na	40	-6.911	4.826e-12	--
AC016999.2	na	na	40	0.383	0.702	++
GIMAP8	na	na	40	-4.435	9.199e-06	--
ZNHIT3	na	na	40	1.95	0.05119	+-
PDE9A	na	na	40	6.638	3.177e-11	++
ADAMTS7P4	na	na	40	5.965	2.45e-09	++
GOLGA5P1	na	na	40	2.493	0.01268	++
POFUT2	na	na	40	-0.116	0.9073	+-
AC073052.1	na	na	40	2.283	0.02242	+-
PRDM8	na	na	40	-1.52	0.1286	--
TM4SF19	na	na	40	-9.834	8.025e-23	--
HBP1	na	na	40	4.252	2.114e-05	+-
PPP1R3E	na	na	40	6.874	6.242e-12	++
AC141586.5	na	na	40	0.264	0.7916	++
ZNF337	na	na	40	2.107	0.03512	+-
NR1I3	na	na	40	2.89	0.003849	++
C11orf84	na	na	40	-1.475	0.1402	--
MLLT11	na	na	40	5.595	2.205e-08	+-
GTPBP2	na	na	40	-7.443	9.806e-14	--
IPO11	na	na	40	-5.529	3.214e-08	--
HSPA1L	na	na	40	4.903	9.428e-07	++
IARS	na	na	40	-9.455	3.238e-21	--
RN7SL809P	na	na	40	0.289	0.7725	+-
FH	na	na	40	-9.173	4.586e-20	--
FAM173B	na	na	40	-3.544	0.0003935	--
ZFYVE16	na	na	40	-9.727	2.321e-22	--
GALNT10	na	na	40	0.41	0.6817	+-
SF3B2	na	na	40	-6.811	9.7e-12	--
VCPIP1	na	na	40	-3.485	0.0004921	--
ZC2HC1A	na	na	40	-0.11	0.9121	+-
P3H4	na	na	40	7.446	9.625e-14	++
TAS2R50	na	na	40	3.386	0.0007079	++
NCEH1	na	na	40	-3.779	0.0001573	--
GTSCR1	na	na	40	2.446	0.01446	++
SP4	na	na	40	4.735	2.188e-06	+-
TMEM163	na	na	40	5.169	2.351e-07	++
KLHL33	na	na	40	-3.612	0.0003038	-+
PLOD3	na	na	40	-6.099	1.067e-09	--
OCLN	na	na	40	1.619	0.1055	++
CUL1	na	na	40	-8.041	8.939e-16	--
SIRPAP1	na	na	40	-2.137	0.03263	-+
AC090587.4	na	na	40	0.88	0.3789	+-
OARD1	na	na	40	4.954	7.253e-07	+-
KCNH7	na	na	40	3.974	7.079e-05	++
CFAP20	na	na	40	-6.356	2.07e-10	--
KRBOX4	na	na	40	4.035	5.449e-05	+-
TRIM8	na	na	40	-6.061	1.353e-09	--
GOSR1	na	na	40	-5.684	1.316e-08	--
PCP2	na	na	40	2.621	0.008779	+-
HMOX2	na	na	40	-5.044	4.562e-07	--
STRIP2	na	na	40	-3.476	0.0005087	-+
TPST2	na	na	40	-4.257	2.07e-05	--
CDHR1	na	na	40	0.842	0.3998	-+
SCARNA1	na	na	40	1.026	0.305	+-
EXOC2	na	na	40	-4.838	1.314e-06	--
SMYD4	na	na	40	5.625	1.85e-08	+-
UBL4A	na	na	40	-4.476	7.618e-06	--
MED6	na	na	40	-0.52	0.6033	+-
ZNF283	na	na	40	4.78	1.753e-06	+-
COA1	na	na	40	7.236	4.637e-13	++
TSPAN4	na	na	40	1.702	0.08867	+-
PCGF6	na	na	40	-2.09	0.03662	--
CEP57L1	na	na	40	-1.488	0.1367	+-
ZBTB1	na	na	40	-8.809	1.266e-18	--
FRAT1	na	na	40	7.123	1.055e-12	++
HNRNPH2	na	na	40	-7.014	2.32e-12	--
ANP32E	na	na	40	-8.748	2.18e-18	--
N4BP2L1	na	na	40	-8.743	2.28e-18	--
SPOCK2	na	na	40	4.825	1.402e-06	+-
IL1RL1	na	na	40	-4.485	7.278e-06	--
HPX	na	na	40	4.809	1.513e-06	++
ARL2	na	na	40	-7.493	6.726e-14	--
RRAGD	na	na	40	0.125	0.9008	+-
SSTR3	na	na	40	-6.205	5.455e-10	--
LYSMD2	na	na	40	-9.666	4.193e-22	--
CHSY1	na	na	40	-8.456	2.757e-17	--
OLMALINC	na	na	40	-1.801	0.07177	-+
UBR3	na	na	40	4.596	4.315e-06	+-
CCDC112	na	na	40	3.891	9.976e-05	++
YES1	na	na	40	5.098	3.436e-07	++
DDX42	na	na	40	-2.356	0.01848	--
TMEM187	na	na	40	0.037	0.9703	+-
UBXN8	na	na	40	-1.129	0.2587	--
GLMP	na	na	40	6.746	1.518e-11	++
RARB	na	na	40	5.69	1.273e-08	++
MRPL2	na	na	40	-4.069	4.726e-05	--
KLF2	na	na	40	5.714	1.106e-08	++
CEBPB	na	na	40	-4.8	1.59e-06	--
POC5	na	na	40	-1.532	0.1255	+-
FAM227B	na	na	40	7.103	1.22e-12	++
C1orf204	na	na	40	-4.585	4.542e-06	--
CRLF1	na	na	40	2.189	0.02858	++
SCAPER	na	na	40	6.571	4.99e-11	++
USP54	na	na	40	6.074	1.246e-09	++
LPCAT3	na	na	40	-1.492	0.1358	--
C5orf66	na	na	40	7.381	1.572e-13	++
PTS	na	na	40	-2.931	0.003382	--
ARMC1	na	na	40	-6.123	9.202e-10	--
PRG4	na	na	40	3.649	0.0002636	++
ZC3HC1	na	na	40	-5.073	3.922e-07	--
DGCR6	na	na	40	0.85	0.3954	++
PI16	na	na	40	2.787	0.005315	++
SLC26A5	na	na	40	7.057	1.704e-12	++
SMCO3	na	na	40	3.905	9.43e-05	++
ZSCAN30	na	na	40	5.348	8.87e-08	++
CYB5D2	na	na	40	0.415	0.6785	+-
TAF10	na	na	40	-6.413	1.427e-10	--
PLEC	na	na	40	2.573	0.01009	+-
TRIO	na	na	40	-5.495	3.902e-08	--
GAPDH	na	na	40	-8.592	8.574e-18	--
GLI1	na	na	40	3.231	0.001235	++
GPR180	na	na	40	-4.824	1.404e-06	--
ALG1L2	na	na	40	6.039	1.546e-09	++
TSPAN31	na	na	40	-6.15	7.733e-10	--
GOLGA8R	na	na	40	-2.598	0.009381	--
CHAC2	na	na	40	-1.896	0.05795	--
DOCK2	na	na	40	-5.122	3.022e-07	--
DOPEY2	na	na	40	-1.621	0.1049	--
LAIR1	na	na	40	-2.675	0.007481	--
MPLKIP	na	na	40	2.001	0.04541	+-
NPAT	na	na	40	2.141	0.03229	+-
NR1H2	na	na	40	-7.739	1.001e-14	--
PER1	na	na	40	12.538	4.604e-36	++
SEZ6L	na	na	40	1.595	0.1106	-+
SELPLG	na	na	40	4.621	3.815e-06	+-
LINC01389	na	na	40	4.964	6.916e-07	++
MISP3	na	na	40	3.261	0.001109	++
MTND4P15	na	na	40	2.489	0.01282	++
GLYATL1P3	na	na	40	-4.194	2.735e-05	--
R3HDM2	na	na	40	1.013	0.3108	+-
BTBD19	na	na	40	0.485	0.6278	++
NAF1	na	na	40	0.888	0.3744	+-
AC006129.2	na	na	40	2.024	0.04297	+-
SRF	na	na	40	-8.988	2.526e-19	--
ZNF112	na	na	40	1.302	0.1929	++
TUBA1C	na	na	40	-8.837	9.794e-19	--
ZNF233	na	na	40	5.375	7.678e-08	++
GUSBP2	na	na	40	5.423	5.864e-08	++
FSD1	na	na	40	5.57	2.545e-08	++
WWC2	na	na	40	3.036	0.002399	+-
RBM15B	na	na	40	0.867	0.3861	+-
GGT7	na	na	40	0.628	0.5297	+-
LINC00863	na	na	40	-0.655	0.5122	+-
CCDC14	na	na	40	2.259	0.02389	+-
NCKAP1L	na	na	40	-8.416	3.912e-17	--
LRRC4	na	na	40	7.421	1.16e-13	++
IRGQ	na	na	40	-10.111	4.919e-24	--
BID	na	na	40	-11.094	1.336e-28	--
RPL29P11	na	na	40	0.343	0.7319	+-
NOL3	na	na	40	2.443	0.01458	++
RN7SL471P	na	na	40	-4.863	1.157e-06	--
YIPF6	na	na	40	-7.131	9.952e-13	--
RDH14	na	na	40	-0.411	0.6808	+-
SNORA74B	na	na	40	1.528	0.1266	+-
RAPGEF2	na	na	40	-6.994	2.676e-12	--
PTPN7	na	na	40	-8.673	4.198e-18	--
NUDCD3	na	na	40	0.58	0.5619	+-
EFCAB7	na	na	40	4.935	8.005e-07	++
RBM45	na	na	40	-0.89	0.3736	+-
CLINT1	na	na	40	-6.275	3.494e-10	--
ATXN7L1	na	na	40	5.968	2.407e-09	++
CYFIP1	na	na	40	1.512	0.1306	+-
F3	na	na	40	-11.178	5.252e-29	--
ZNF28	na	na	40	-2.827	0.0047	--
ZBED9	na	na	40	4.265	2.003e-05	++
TSEN2	na	na	40	1.627	0.1038	+-
SYNCRIP	na	na	40	-4.174	2.987e-05	--
FCER2	na	na	40	-9.5	2.102e-21	--
CENPP	na	na	40	0.926	0.3542	++
NLGN2	na	na	40	3.843	0.0001214	++
PNMA6A	na	na	40	6.732	1.674e-11	++
NEURL3	na	na	40	-9.507	1.956e-21	--
PPID	na	na	40	-7.023	2.177e-12	--
PLCB2	na	na	40	-1.989	0.04667	--
GBP1P1	na	na	40	-10.158	3.059e-24	--
PAFAH1B2	na	na	40	-5.452	4.967e-08	--
GYPE	na	na	40	0.337	0.7361	-+
CERKL	na	na	40	-3.525	0.0004227	--
MACF1	na	na	40	-0.745	0.4563	+-
INTS3	na	na	40	-8.137	4.056e-16	--
PABPC1L	na	na	40	4.58	4.654e-06	++
CRYZ	na	na	40	-0.437	0.6623	+-
NEDD1	na	na	40	-0.906	0.3647	+-
IFFO2	na	na	40	-0.275	0.7833	+-
C1GALT1	na	na	40	-2.066	0.0388	--
AXIN1	na	na	40	-3.289	0.001006	--
CAMSAP1	na	na	40	-1.035	0.3006	+-
OXT	na	na	40	-1.168	0.2428	+-
CUTC	na	na	40	2.967	0.003003	+-
TMA16	na	na	40	-3.222	0.001275	--
TNFRSF21	na	na	40	7.235	4.672e-13	++
UNC5CL	na	na	40	7.816	5.454e-15	++
RPL15	na	na	40	-0.047	0.9627	+-
RPL21P136	na	na	40	1.943	0.05206	++
FAM89A	na	na	40	7.012	2.342e-12	++
UTP4	na	na	40	-3.479	0.0005028	--
MYD88	na	na	40	-8.838	9.769e-19	--
VTI1A	na	na	40	-3.665	0.0002469	--
C16orf62	na	na	40	-1.927	0.05401	--
PPP2R5B	na	na	40	0.039	0.9689	+-
MRPL18	na	na	40	-8.153	3.536e-16	--
ALPK2	na	na	40	0.811	0.4172	-+
FAM161A	na	na	40	6.261	3.823e-10	++
LIN7A	na	na	40	4.328	1.503e-05	++
APOBEC2	na	na	40	4.836	1.321e-06	++
ZNF189	na	na	40	-0.795	0.4268	+-
SPECC1	na	na	40	-7.819	5.313e-15	--
CYYR1	na	na	40	1.499	0.1338	++
EMBP1	na	na	40	4.685	2.795e-06	+-
HNRNPU	na	na	40	-6.676	2.462e-11	--
MIR223	na	na	40	0.039	0.9692	+-
CAMKK2	na	na	40	-8.094	5.767e-16	--
KIAA1211	na	na	40	0.054	0.9573	-+
ARF4	na	na	40	-7.42	1.173e-13	--
FAM189B	na	na	40	1.446	0.1483	-+
AGPAT3	na	na	40	-8.728	2.589e-18	--
LINC01057	na	na	40	6.728	1.721e-11	++
HNRNPA1P48	na	na	40	-6.095	1.093e-09	--
AGTRAP	na	na	40	-6.765	1.33e-11	--
IFITM10	na	na	40	2.983	0.002853	++
PSAT1	na	na	40	-3.502	0.0004626	--
MIF4GD	na	na	40	-1.191	0.2337	+-
TP53INP1	na	na	40	7.025	2.135e-12	++
BCAS2	na	na	40	-5.237	1.631e-07	--
CLIC5	na	na	40	-4.669	3.031e-06	--
GNL3	na	na	40	-5.93	3.024e-09	--
IFT172	na	na	40	6.712	1.924e-11	++
IDH3B	na	na	40	-8.443	3.088e-17	--
NUP214	na	na	40	3.329	0.000872	++
CACNA1F	na	na	40	4.999	5.766e-07	++
POU5F1P4	na	na	40	3.133	0.001732	++
USP48	na	na	40	3.545	0.0003933	+-
FAM214B	na	na	40	-8.123	4.558e-16	--
B4GAT1	na	na	40	4.423	9.738e-06	++
EMP2	na	na	40	11.624	3.109e-31	++
ADGRE2	na	na	40	-10.028	1.153e-23	--
DDN	na	na	40	0.518	0.6047	-+
HIST1H2AL	na	na	40	-5.539	3.046e-08	--
SLC28A2	na	na	40	2.882	0.00395	++
TRIM65	na	na	40	3.545	0.0003924	+-
ADSSL1	na	na	40	6.758	1.396e-11	++
JADE1	na	na	40	4.584	4.566e-06	+-
PAPD4	na	na	40	-0.59	0.5553	+-
SERPINB1	na	na	40	-4.752	2.011e-06	--
PIP4K2A	na	na	40	5.739	9.525e-09	+-
PRRC1	na	na	40	-3.922	8.772e-05	--
RILPL1	na	na	40	5.601	2.128e-08	++
OTOF	na	na	40	-1.241	0.2145	-+
TERF1	na	na	40	3.789	0.0001513	+-
IGHJ4	na	na	40	-2.147	0.03181	--
ARHGAP18	na	na	40	-7.972	1.561e-15	--
GIMAP6	na	na	40	2.359	0.01835	+-
IFT20	na	na	40	-1.04	0.2985	+-
TMEM104	na	na	40	-5.02	5.166e-07	--
HABP4	na	na	40	5.302	1.143e-07	++
VPS37B	na	na	40	-8.184	2.746e-16	--
STYK1	na	na	40	0.521	0.6023	-+
ZNF569	na	na	40	1.445	0.1485	+-
TRAPPC1	na	na	40	-5.483	4.181e-08	--
RSPH3	na	na	40	-5.941	2.839e-09	--
AQP3	na	na	40	-0.729	0.4662	+-
DPPA2P1	na	na	40	2.679	0.007395	++
ETNK2	na	na	40	-2.334	0.0196	-+
IER2	na	na	40	-9.498	2.132e-21	--
AC073115.7	na	na	40	1.591	0.1116	++
MAP4K3	na	na	40	-6.193	5.906e-10	--
ZNF662	na	na	40	5.446	5.15e-08	++
ZNF490	na	na	40	0.85	0.395	+-
METTL15	na	na	40	-0.424	0.6716	+-
SLC25A22	na	na	40	-7.916	2.443e-15	--
SPATC1	na	na	40	-4.561	5.096e-06	--
ATP2A1	na	na	40	2.702	0.006892	++
ZNF507	na	na	40	3.805	0.0001416	+-
BRWD3	na	na	40	1.98	0.04775	+-
BMP1	na	na	40	-4.84	1.298e-06	--
COQ2	na	na	40	-2.555	0.01062	--
EBAG9	na	na	40	0.482	0.63	+-
ZNF841	na	na	40	1.244	0.2136	+-
DHPS	na	na	40	-4.042	5.296e-05	--
DPYSL3	na	na	40	1.949	0.0513	++
SESN1	na	na	40	12.687	7.009e-37	++
SMIM6	na	na	40	1.061	0.2889	++
ATP2A2	na	na	40	-6.157	7.435e-10	--
INTS4P1	na	na	40	1.348	0.1777	++
BAZ2B	na	na	40	-1.652	0.09859	+-
MROH6	na	na	40	7.251	4.144e-13	++
ADIPOR1	na	na	40	-0.472	0.6371	+-
SLC9A3	na	na	40	3.077	0.002091	++
DCUN1D1	na	na	40	-0.552	0.5809	+-
FCGRT	na	na	40	7.044	1.87e-12	++
SDCCAG3	na	na	40	2.133	0.03292	+-
PPP3CC	na	na	40	-0.364	0.7157	+-
SIGLEC12	na	na	40	-0.864	0.3877	-+
SLAMF1	na	na	40	-5.523	3.339e-08	--
ITGB4	na	na	40	6.556	5.528e-11	++
ZNF717	na	na	40	0.331	0.7407	+-
YY2	na	na	40	0.765	0.4444	++
ARNTL	na	na	40	-0.399	0.6901	+-
COG2	na	na	40	-2.692	0.007111	--
PLEKHB1	na	na	40	4.669	3.025e-06	++
ZSCAN12	na	na	40	4.166	3.103e-05	+-
PLCD3	na	na	40	5.248	1.534e-07	++
U2AF1L5	na	na	40	1.496	0.1346	++
FAM86B2	na	na	40	3.434	0.0005954	++
RPS18	na	na	40	1.455	0.1458	+-
AP3S2	na	na	40	0.919	0.3581	+-
FAM83F	na	na	40	-0.68	0.4964	-+
JMJD1C	na	na	40	2.945	0.003228	+-
MFHAS1	na	na	40	3.426	0.0006114	+-
PPM1K	na	na	40	-0.364	0.7158	+-
MIR210HG	na	na	40	4.804	1.556e-06	++
TCP11L1	na	na	40	-1.118	0.2634	--
CPSF6	na	na	40	3.29	0.001003	+-
ARMCX2	na	na	40	-0.554	0.5795	+-
PAPD5	na	na	40	0.798	0.4247	+-
ANKK1	na	na	40	4.881	1.058e-06	++
RNF144A	na	na	40	4.054	5.044e-05	++
ANXA2P2	na	na	40	-7.499	6.452e-14	--
HSPD1P7	na	na	40	2.125	0.0336	++
PDGFD	na	na	40	-1.998	0.04577	--
BRMS1	na	na	40	-6.884	5.829e-12	--
ASCL2	na	na	40	-8.648	5.241e-18	--
EXOSC7	na	na	40	-4.335	1.457e-05	--
LOH12CR2	na	na	40	3.876	0.0001063	++
CNTF	na	na	40	2.145	0.03197	++
SPHK2	na	na	40	-2.96	0.003076	--
APC2	na	na	40	5.015	5.295e-07	++
PRELID3B	na	na	40	-6.509	7.584e-11	--
TMOD3	na	na	40	-3.016	0.002564	--
NR4A3	na	na	40	-11.81	3.485e-32	--
NDUFB8	na	na	40	-6.655	2.83e-11	--
ACTR3C	na	na	40	3.036	0.002401	++
MBOAT2	na	na	40	-6.012	1.829e-09	--
GOLGA8N	na	na	40	-3.221	0.001277	--
OLFML1	na	na	40	5.757	8.566e-09	++
PTDSS1	na	na	40	-1.422	0.155	+-
FCRL1	na	na	40	-7.57	3.729e-14	--
LZTS2	na	na	40	3.013	0.002587	+-
ACHE	na	na	40	-4.227	2.365e-05	--
SLC44A2	na	na	40	-4.355	1.333e-05	--
ERN1	na	na	40	4.862	1.162e-06	++
COQ6	na	na	40	1.793	0.07299	+-
NADK	na	na	40	-9.927	3.191e-23	--
RPL7P9	na	na	40	2.834	0.004593	+-
TP53TG5	na	na	40	4.447	8.707e-06	++
RAB2A	na	na	40	-5.405	6.476e-08	--
RBM42	na	na	40	-7.769	7.889e-15	--
TMEM135	na	na	40	-3.315	0.000918	--
TIRAP	na	na	40	4.957	7.156e-07	++
C11orf16	na	na	40	2.611	0.009017	++
C19orf71	na	na	40	-6.457	1.069e-10	--
RAB20	na	na	40	-8.58	9.509e-18	--
RAD51	na	na	40	-3.606	0.000311	--
C9orf66	na	na	40	-4.081	4.483e-05	-+
CDC25A	na	na	40	-4.482	7.398e-06	--
PRKCDBP	na	na	40	-9.137	6.399e-20	--
PIAS1	na	na	40	3.952	7.736e-05	+-
RBP7	na	na	40	9.563	1.139e-21	++
MPZL3	na	na	40	0.244	0.8072	+-
TAF13	na	na	40	-8.566	1.067e-17	--
DGKA	na	na	40	4.511	6.44e-06	+-
ING3	na	na	40	-0.442	0.6581	+-
PHEX	na	na	40	-5.543	2.976e-08	--
PIAS3	na	na	40	3.133	0.001729	++
KMT5C	na	na	40	-0.226	0.821	--
MLC1	na	na	40	-6.562	5.297e-11	--
SCAF11	na	na	40	-1.923	0.0545	--
SGK1	na	na	40	-8.637	5.793e-18	--
IRF8	na	na	40	-9.253	2.175e-20	--
BAALC	na	na	40	-4.362	1.288e-05	--
CCL4L2	na	na	40	-10.836	2.318e-27	--
FIGNL2	na	na	40	4.874	1.091e-06	++
PHPT1	na	na	40	-10.119	4.537e-24	--
LINC00937	na	na	40	-8.789	1.513e-18	--
AC092835.2	na	na	40	3.677	0.0002359	++
AP001462.6	na	na	40	4.528	5.968e-06	++
GINS1	na	na	40	-6.15	7.761e-10	--
MTHFD1P1	na	na	40	-0.06	0.9522	-+
MTRNR2L3	na	na	40	0.89	0.3737	+-
HIST1H2BB	na	na	40	-5.788	7.143e-09	--
ENPP1	na	na	40	-3.22	0.00128	-+
ADARB1	na	na	40	-1.199	0.2305	--
FECH	na	na	40	-4.396	1.102e-05	--
GSPT2	na	na	40	0.14	0.8885	+-
TRA2A	na	na	40	-1.963	0.04964	+-
CAPS	na	na	40	5.026	5.01e-07	+-
ZMYND8	na	na	40	0.095	0.9246	+-
PMS2CL	na	na	40	1.688	0.09142	+-
PAM	na	na	40	2.857	0.004271	+-
HIC2	na	na	40	-2.38	0.0173	--
PITPNM1	na	na	40	-1.449	0.1473	--
Z83001.1	na	na	40	3.773	0.0001614	++
FUT2	na	na	40	5.253	1.5e-07	++
DDHD1	na	na	40	-3.642	0.0002707	--
FSTL4	na	na	40	5.15	2.6e-07	++
CUTA	na	na	40	4.354	1.338e-05	+-
RPGR	na	na	40	-4.233	2.306e-05	--
CMAHP	na	na	40	-3.519	0.0004337	--
RAB26	na	na	40	-0.404	0.6865	-+
TFPT	na	na	40	-5.994	2.052e-09	--
ASTN2	na	na	40	6.267	3.67e-10	++
AC018462.2	na	na	40	3.238	0.001204	++
C5orf56	na	na	40	-8.94	3.894e-19	--
HECW2	na	na	40	4.21	2.558e-05	++
LIX1L	na	na	40	5.322	1.027e-07	+-
RGPD4	na	na	40	4.199	2.684e-05	++
MTG2	na	na	40	-6.786	1.155e-11	--
MX1	na	na	40	-8.809	1.264e-18	--
KNDC1	na	na	40	1.404	0.1603	-+
ORM1	na	na	40	2.232	0.02559	++
YBX3	na	na	40	-3.134	0.001724	--
MESDC1	na	na	40	-6.213	5.21e-10	--
RNY1	na	na	40	2.328	0.01992	+-
NAGS	na	na	40	0.589	0.5557	-+
SLC41A2	na	na	40	-11.016	3.217e-28	--
SSBP4	na	na	40	-8.761	1.941e-18	--
TONSL	na	na	40	-3.561	0.0003696	--
FBXW9	na	na	40	-1.371	0.1705	--
ARL4A	na	na	40	-2.005	0.04498	--
LINC00173	na	na	40	-3.113	0.001853	-+
ZNF598	na	na	40	-4.001	6.308e-05	--
SSTR2	na	na	40	-4.276	1.901e-05	--
SYNJ2BP	na	na	40	-0.628	0.5302	+-
ALDH1B1	na	na	40	-6.392	1.64e-10	--
LMNB2	na	na	40	-8.642	5.501e-18	--
CBY1	na	na	40	3.746	0.0001795	++
GBE1	na	na	40	-3.109	0.001875	--
RHPN1	na	na	40	10.228	1.479e-24	++
TAS2R14	na	na	40	1.989	0.04674	+-
PELO	na	na	40	-6.999	2.586e-12	--
SFSWAP	na	na	40	6.403	1.525e-10	+-
PSEN2	na	na	40	-8.998	2.291e-19	--
CR2	na	na	40	-7.543	4.585e-14	--
MRM1	na	na	40	-2.853	0.004334	--
TWF2	na	na	40	-9.664	4.283e-22	--
ZBTB11	na	na	40	0.851	0.3948	+-
KNL1	na	na	40	-5.624	1.864e-08	--
SSPO	na	na	40	4.729	2.259e-06	++
TMEM11	na	na	40	-5.652	1.585e-08	--
UBE2M	na	na	40	-7.151	8.632e-13	--
HAGHL	na	na	40	7.639	2.184e-14	++
TFIP11	na	na	40	-4.184	2.865e-05	--
ASB14	na	na	40	3.999	6.369e-05	++
NCF1	na	na	40	-10.497	8.911e-26	--
FAM65A	na	na	40	2.79	0.005275	++
PACSIN1	na	na	40	-2.425	0.01533	-+
PMF1	na	na	40	-6.201	5.598e-10	--
COQ8B	na	na	40	-0.593	0.5533	+-
SCARF2	na	na	40	5.279	1.302e-07	++
CORO2B	na	na	40	1.032	0.302	-+
INAFM2	na	na	40	-7.511	5.877e-14	--
RARA	na	na	40	-4.421	9.805e-06	--
SFPQ	na	na	40	-7.078	1.46e-12	--
SNRPA1	na	na	40	-3.458	0.000544	--
KIAA2013	na	na	40	-5.397	6.767e-08	--
VOPP1	na	na	40	-9.386	6.22e-21	--
FANCA	na	na	40	-6.266	3.702e-10	--
RAD54L2	na	na	40	-2.736	0.006226	--
EDC3	na	na	40	-2.105	0.03528	--
GNE	na	na	40	-5.525	3.303e-08	--
RECQL4	na	na	40	-3.997	6.413e-05	--
BTK	na	na	40	-10.193	2.142e-24	--
TSSC1	na	na	40	-9.579	9.787e-22	--
YWHAQP6	na	na	40	2.351	0.01874	++
DDX60	na	na	40	-10.069	7.577e-24	--
EEF1A1P3	na	na	40	4.445	8.806e-06	++
RPL10P9	na	na	40	-0.031	0.9755	+-
C12orf42	na	na	40	6.654	2.846e-11	++
IL7R	na	na	40	11.198	4.176e-29	++
EGFL7	na	na	40	7.522	5.402e-14	++
AJUBA	na	na	40	1.907	0.05657	++
KRR1P1	na	na	40	3.377	0.0007319	+-
DOCK1	na	na	40	-8.449	2.939e-17	--
ALKBH5	na	na	40	-2.1	0.03576	--
YTHDC2	na	na	40	-1.922	0.05459	+-
NDRG4	na	na	40	9.918	3.483e-23	++
TLCD2	na	na	40	-1.62	0.1053	-+
HPF1	na	na	40	-4.715	2.415e-06	--
AC241585.1	na	na	40	0.761	0.4469	+-
RAD54L	na	na	40	-1.398	0.1622	-+
UBQLN2	na	na	40	-4.515	6.339e-06	--
EPHB1	na	na	40	-5.389	7.078e-08	-+
SOCS3	na	na	40	-10.16	2.982e-24	--
APOBEC3H	na	na	40	-4.433	9.299e-06	--
COMMD5	na	na	40	-6.593	4.304e-11	--
NMD3	na	na	40	-3.531	0.0004138	--
SCAP	na	na	40	1.117	0.2638	+-
ZFP69	na	na	40	2.604	0.009204	++
DERA	na	na	40	-2.463	0.01379	--
FILIP1	na	na	40	5.715	1.099e-08	++
LCA5	na	na	40	6.882	5.917e-12	++
BEGAIN	na	na	40	2.164	0.03049	++
FCRL3	na	na	40	-11.441	2.621e-30	--
FNBP1L	na	na	40	5.09	3.575e-07	++
HNRNPH3	na	na	40	1.581	0.1139	+-
MMP24	na	na	40	4.322	1.545e-05	++
AC069282.6	na	na	40	2.776	0.005497	+-
PTTG2	na	na	40	2.118	0.0342	++
YARS2	na	na	40	-1.385	0.1661	+-
VN1R1	na	na	40	0.131	0.8956	+-
IL4R	na	na	40	-12.031	2.427e-33	--
GRAP2	na	na	40	-1.221	0.2221	+-
RAB5A	na	na	40	-7.006	2.456e-12	--
ETF1	na	na	40	-8.093	5.822e-16	--
ESRP2	na	na	40	5.045	4.527e-07	++
SEC22B	na	na	40	-8.418	3.842e-17	--
KIF5A	na	na	40	4.954	7.286e-07	++
AUH	na	na	40	5.923	3.162e-09	++
STON2	na	na	40	-0.373	0.7091	-+
CALCOCO1	na	na	40	4.105	4.045e-05	+-
LDAH	na	na	40	-7.3	2.885e-13	--
ZNF211	na	na	40	2.975	0.00293	+-
PSMC1	na	na	40	-8.617	6.901e-18	--
ZRSR2	na	na	40	-0.555	0.5787	+-
KPNA5	na	na	40	4.031	5.551e-05	+-
CBX5P1	na	na	40	3.452	0.0005567	++
WDR20	na	na	40	4.097	4.18e-05	+-
LMTK2	na	na	40	0.522	0.6015	+-
LINC01272	na	na	40	-3.871	0.0001084	--
PARP9	na	na	40	-10.462	1.294e-25	--
THOC1	na	na	40	0.16	0.873	+-
BTN3A2	na	na	40	-4.263	2.018e-05	--
ARRDC3	na	na	40	5.622	1.887e-08	++
DEPDC1B	na	na	40	-1.241	0.2145	--
DNLZ	na	na	40	2.487	0.0129	++
KIR2DS4	na	na	40	1.478	0.1395	-+
TRAJ44	na	na	40	-0.355	0.7229	+-
PPP3CA	na	na	40	2.166	0.03028	+-
NPL	na	na	40	4.584	4.551e-06	++
CCDC191	na	na	40	-7.921	2.354e-15	--
SPRY1	na	na	40	10.245	1.247e-24	++
CSNK1E	na	na	40	6.754	1.441e-11	++
ABHD1	na	na	40	7.106	1.195e-12	++
KCNMA1	na	na	40	2.315	0.0206	++
ABLIM2	na	na	40	8.201	2.383e-16	++
BEX3	na	na	40	3.178	0.001484	+-
AUP1	na	na	40	-6.481	9.126e-11	--
NRP1	na	na	40	-9.994	1.616e-23	--
LINC01252	na	na	40	2.286	0.02228	++
TBL2	na	na	40	-8.867	7.491e-19	--
LYPD3	na	na	40	6.534	6.42e-11	++
ZNF213	na	na	40	-1.735	0.08282	--
KPTN	na	na	40	-2.922	0.003475	-+
IMP3	na	na	40	-3.897	9.735e-05	--
IQCG	na	na	40	-3.583	0.0003392	--
CTSS	na	na	40	-3.665	0.0002476	--
OLFM2	na	na	40	1.925	0.05425	++
ZNF101	na	na	40	2.797	0.00516	+-
ZSWIM3	na	na	40	-0.792	0.4285	+-
TMEM258	na	na	40	-5.176	2.269e-07	--
ETV7	na	na	40	-8.611	7.236e-18	--
RALGPS1	na	na	40	7.549	4.391e-14	++
TBL3	na	na	40	-7.132	9.906e-13	--
CLNK	na	na	40	0.076	0.9396	-+
MAP3K9	na	na	40	7.746	9.509e-15	++
EFHC1	na	na	40	6.442	1.179e-10	++
PINX1	na	na	40	-2.559	0.0105	--
CPED1	na	na	40	-11.077	1.618e-28	--
TMEM74B	na	na	40	3.712	0.0002059	++
EPC2	na	na	40	4.944	7.666e-07	+-
FRMD4A	na	na	40	6.129	8.85e-10	++
LYRM7	na	na	40	-4.818	1.451e-06	--
SCMH1	na	na	40	7.671	1.702e-14	++
ADGRA2	na	na	40	2.166	0.03028	-+
CYCS	na	na	40	-9.217	3.043e-20	--
TMEM101	na	na	40	-4.943	7.675e-07	--
MCM2	na	na	40	-6.625	3.481e-11	--
DNAJC21	na	na	40	-0.039	0.9688	+-
NCOA3	na	na	40	-6.633	3.282e-11	--
PODXL2	na	na	40	5.001	5.699e-07	++
ILF2	na	na	40	-8.734	2.466e-18	--
DYNLT1	na	na	40	-2.539	0.01113	--
AC009404.2	na	na	40	7.503	6.258e-14	++
RGL1	na	na	40	1.4	0.1614	+-
FARP2	na	na	40	-8.391	4.822e-17	--
FBXO32	na	na	40	12.932	2.966e-38	++
UNC13B	na	na	40	2.042	0.04119	++
AC104653.1	na	na	40	2.065	0.03889	+-
AC002306.1	na	na	40	7.782	7.147e-15	++
CCDC125	na	na	40	2.384	0.01715	+-
AC068282.3	na	na	40	0.372	0.7101	-+
TMEM14C	na	na	40	-1.182	0.237	+-
GON7	na	na	40	-5.433	5.552e-08	--
PI4KB	na	na	40	-7.528	5.14e-14	--
ZFYVE27	na	na	40	-0.489	0.625	+-
GOLGA2P5	na	na	40	10.543	5.479e-26	++
CCNB3	na	na	40	1.89	0.05878	++
TCP11L2	na	na	40	5.74	9.464e-09	++
CXorf57	na	na	40	5.57	2.544e-08	++
FLJ37453	na	na	40	2.104	0.03537	+-
RAB18	na	na	40	-3.639	0.0002742	--
CA14	na	na	40	6.427	1.303e-10	++
GLS2	na	na	40	6.946	3.748e-12	++
HIPK3	na	na	40	2.783	0.005393	+-
ABCA11P	na	na	40	-0.621	0.5343	+-
SETD1B	na	na	40	1.654	0.09823	+-
AMT	na	na	40	5.199	2.004e-07	++
MED25	na	na	40	-4.414	1.013e-05	--
FOXRED2	na	na	40	3.983	6.816e-05	++
ATP5A1	na	na	40	-7.31	2.672e-13	--
TFDP2	na	na	40	-1.765	0.07748	+-
C14orf28	na	na	40	4.607	4.077e-06	+-
PTGES3	na	na	40	-5.598	2.164e-08	--
AC097721.2	na	na	40	2.104	0.03537	++
AL122127.25	na	na	40	-3.192	0.001412	--
CHID1	na	na	40	2.685	0.007262	+-
KDM2A	na	na	40	-10.269	9.763e-25	--
NANS	na	na	40	-7.767	8.045e-15	--
STOX2	na	na	40	-1.051	0.293	-+
UBE2D4	na	na	40	-3.042	0.002351	--
CHCHD4	na	na	40	-7.908	2.619e-15	--
MOB4	na	na	40	0.02	0.984	+-
PAOX	na	na	40	-3.133	0.001731	--
ENPP5	na	na	40	1.028	0.3039	++
CRKL	na	na	40	-2.303	0.02126	--
HMGCR	na	na	40	-10.136	3.812e-24	--
ZNF7	na	na	40	4.169	3.065e-05	+-
SLC25A12	na	na	40	-2.574	0.01005	--
TRAPPC8	na	na	40	-0.903	0.3663	+-
PPP1R3B	na	na	40	-4.985	6.181e-07	--
S1PR4	na	na	40	3.484	0.0004932	+-
TBC1D31	na	na	40	-1.341	0.1799	+-
FSTL1	na	na	40	-2.525	0.01156	-+
DSC2	na	na	40	-0.038	0.9701	-+
PLPP7	na	na	40	1.974	0.04839	++
STX2	na	na	40	6.949	3.676e-12	++
TCF20	na	na	40	-1.736	0.08254	--
SCYL3	na	na	40	-3.499	0.0004665	--
DOC2GP	na	na	40	-0.986	0.3243	-+
NLRP3	na	na	40	-11.611	3.613e-31	--
M1AP	na	na	40	3.441	0.0005798	++
SHC1	na	na	40	-7.444	9.805e-14	--
USP8	na	na	40	0.038	0.9697	+-
TRAJ30	na	na	40	1.033	0.3016	+-
PSMD5	na	na	40	-4.353	1.342e-05	--
ZBTB37	na	na	40	4.093	4.256e-05	+-
CPNE7	na	na	40	0.82	0.4123	-+
GPER1	na	na	40	2.562	0.01041	++
TRAJ2	na	na	40	-0.443	0.6577	+-
VAMP1	na	na	40	3.106	0.001897	+-
ZNF530	na	na	40	3.82	0.0001334	++
SELENON	na	na	40	-4.801	1.577e-06	--
EHBP1	na	na	40	4.123	3.741e-05	+-
KIF20A	na	na	40	-1.973	0.04848	-+
HAUS1	na	na	40	-2.789	0.005288	--
APEX2	na	na	40	-7.969	1.601e-15	--
LYNX1	na	na	40	1.851	0.06415	++
LINC00216	na	na	40	1.911	0.05606	+-
L3MBTL3	na	na	40	-1.631	0.1028	+-
SLAMF8	na	na	40	-9.651	4.858e-22	--
TMEM242	na	na	40	0.402	0.6878	+-
CEACAM3	na	na	40	3.615	0.0003007	++
NBPF14	na	na	40	-2.226	0.02602	--
ZNF132	na	na	40	-0.094	0.9255	+-
LRRC23	na	na	40	-0.728	0.4666	--
CTPS1	na	na	40	-6.446	1.151e-10	--
CXorf40A	na	na	40	-7.31	2.662e-13	--
PIK3CB	na	na	40	-3.49	0.0004831	--
CRK	na	na	40	-2.502	0.01235	--
SLC39A9	na	na	40	-7.188	6.564e-13	--
CCDC77	na	na	40	-1.675	0.09397	--
TSPO	na	na	40	-6.82	9.102e-12	--
TTLL7	na	na	40	-0.421	0.6739	-+
AC017002.2	na	na	40	-5.189	2.114e-07	--
VARS2	na	na	40	-0.011	0.9912	+-
ARHGAP21	na	na	40	2.173	0.02978	+-
CHD3	na	na	40	-10.74	6.602e-27	--
CLTB	na	na	40	-9.283	1.648e-20	--
RPS23	na	na	40	1.583	0.1135	+-
TMEM143	na	na	40	3.349	0.0008105	++
CHMP6	na	na	40	-4.929	8.247e-07	--
KLHL8	na	na	40	1.315	0.1885	+-
ALAS1	na	na	40	-11.712	1.105e-31	--
AC003003.5	na	na	40	-8.122	4.593e-16	--
GREB1L	na	na	40	5.037	4.723e-07	++
LAP3	na	na	40	-10.31	6.379e-25	--
PEG13	na	na	40	8.8	1.363e-18	++
SMAD9	na	na	40	6.533	6.462e-11	++
SPAG5	na	na	40	-3.605	0.0003127	--
QRSL1	na	na	40	-9.358	8.143e-21	--
RPH3AL	na	na	40	4.179	2.928e-05	++
SMAD5	na	na	40	3.392	0.000695	+-
DHFR	na	na	40	-3.828	0.0001293	--
RRN3P1	na	na	40	5.295	1.191e-07	+-
HSPA8	na	na	40	-9.186	4.059e-20	--
KDM4B	na	na	40	-2.574	0.01007	--
SON	na	na	40	-0.616	0.5381	+-
KLHL23	na	na	40	-1.675	0.09389	-+
KLHL3	na	na	40	1.096	0.2732	+-
ZNF576	na	na	40	-5.524	3.323e-08	--
TRABD2A	na	na	40	5.221	1.778e-07	++
GLS	na	na	40	-7.92	2.378e-15	--
NUTM1	na	na	40	4.367	1.259e-05	++
ALG12	na	na	40	0.981	0.3265	+-
RBM26	na	na	40	2.929	0.003401	+-
RGS2	na	na	40	-2.423	0.01541	--
FAM192A	na	na	40	-6.282	3.35e-10	--
ANKRD36C	na	na	40	6.314	2.711e-10	++
TUBB4A	na	na	40	4.515	6.329e-06	++
BET1	na	na	40	-0.228	0.8197	+-
ARHGAP9	na	na	40	-4.911	9.072e-07	--
PRO1804	na	na	40	1.943	0.052	++
ARID5B	na	na	40	-3.151	0.001626	--
SDC1	na	na	40	-0.708	0.4792	-+
CORO1C	na	na	40	-5.607	2.064e-08	--
IRS1	na	na	40	6.401	1.545e-10	++
ZNF432	na	na	40	1.104	0.2694	+-
TNFRSF18	na	na	40	-10.543	5.496e-26	--
SULT2B1	na	na	40	4.396	1.104e-05	++
WRAP53	na	na	40	-0.603	0.5465	--
MIS18BP1	na	na	40	1.483	0.1381	+-
SLED1	na	na	40	1.122	0.2617	++
BUB1B	na	na	40	-3.945	7.98e-05	--
TRGV10	na	na	40	-6.046	1.487e-09	--
ATP6AP1	na	na	40	-4.6	4.234e-06	--
CARMIL1	na	na	40	-0.059	0.9531	-+
CCR7	na	na	40	3.562	0.0003681	+-
OTUD5	na	na	40	-6.452	1.1e-10	--
WNT4	na	na	40	-0.256	0.7977	-+
RPS6KA5	na	na	40	-2.703	0.00687	--
HNRNPD	na	na	40	1.339	0.1807	+-
ZNF217	na	na	40	-5.37	7.875e-08	--
ZNF778	na	na	40	1.043	0.297	+-
NBPF1	na	na	40	4.394	1.114e-05	++
DTNA	na	na	40	1.909	0.05631	-+
ZNF461	na	na	40	1.089	0.2763	+-
RHOH	na	na	40	-5.069	4.002e-07	--
MCTP1	na	na	40	-9.884	4.897e-23	--
SH3BP4	na	na	40	7.742	9.765e-15	++
IL17RC	na	na	40	-6.057	1.388e-09	--
CCNF	na	na	40	-4.466	7.958e-06	--
DALRD3	na	na	40	3.587	0.0003351	+-
ZNF251	na	na	40	2.614	0.008946	+-
H1F0	na	na	40	-0.677	0.4984	+-
CCDC126	na	na	40	1.666	0.09569	+-
IGIP	na	na	40	5.572	2.519e-08	++
ZNF585A	na	na	40	4.735	2.196e-06	++
RN7SL138P	na	na	40	3.767	0.0001652	++
RN7SKP23	na	na	40	0.371	0.7109	-+
AC012358.8	na	na	40	-1.325	0.1852	--
OR52N4	na	na	40	-0.37	0.7117	-+
ORC5	na	na	40	1.132	0.2577	+-
TBKBP1	na	na	40	-4.777	1.783e-06	--
ELF4	na	na	40	-8.209	2.24e-16	--
PHACTR4	na	na	40	3.713	0.0002048	++
CC2D2A	na	na	40	3.252	0.001146	++
OGDH	na	na	40	-8.545	1.282e-17	--
TBRG4	na	na	40	-1.77	0.07672	+-
UBTD2	na	na	40	-7.678	1.612e-14	--
ESPN	na	na	40	0.934	0.3505	+-
VLDLR	na	na	40	0.527	0.5984	-+
FCRL6	na	na	40	-7.768	7.946e-15	--
DOC2B	na	na	40	4.901	9.513e-07	++
DIS3L	na	na	40	3.786	0.0001533	+-
SDK2	na	na	40	8.407	4.196e-17	++
TRIM11	na	na	40	1.685	0.09191	+-
EFR3B	na	na	40	1.898	0.05774	-+
HIST1H2BN	na	na	40	-4.532	5.845e-06	--
LINC01410	na	na	40	0.074	0.9409	-+
IVNS1ABP	na	na	40	3.348	0.0008151	+-
TPK1	na	na	40	-4.94	7.801e-07	--
GPR84	na	na	40	-11.283	1.593e-29	--
USP24	na	na	40	1.131	0.2579	+-
SEC22C	na	na	40	-0.249	0.8037	+-
SLC20A2	na	na	40	-0.249	0.8034	+-
HERC4	na	na	40	4.874	1.092e-06	+-
QARS	na	na	40	-5.421	5.923e-08	--
PID1	na	na	40	-5.009	5.483e-07	--
STK10	na	na	40	-4.447	8.716e-06	--
TBCEL	na	na	40	4.274	1.921e-05	+-
FASN	na	na	40	-6.518	7.141e-11	--
NPDC1	na	na	40	2.185	0.02886	++
PLAC9	na	na	40	5.63	1.8e-08	++
YY1	na	na	40	1.492	0.1357	+-
SGO1	na	na	40	-2.566	0.01027	--
TMEM158	na	na	40	-7.821	5.231e-15	--
PRRG4	na	na	40	-2.03	0.04238	--
RFX5	na	na	40	-10.764	5.09e-27	--
ERBIN	na	na	40	-0.223	0.8233	+-
HCG18	na	na	40	1.88	0.06006	+-
BPNT1	na	na	40	-7.673	1.679e-14	--
SESN3	na	na	40	4.239	2.248e-05	+-
PLCE1	na	na	40	0.447	0.655	++
AC004490.1	na	na	40	-3.202	0.001367	--
ATP8A1	na	na	40	5.656	1.551e-08	++
TAS2R64P	na	na	40	1.433	0.1517	+-
GRSF1	na	na	40	-7.166	7.74e-13	--
ATG4A	na	na	40	-7.297	2.936e-13	--
CISD1	na	na	40	-5.929	3.047e-09	--
EMX1	na	na	40	4.012	6.009e-05	++
FCRLA	na	na	40	-8.941	3.868e-19	--
GMDS	na	na	40	2.074	0.03807	++
RASGEF1A	na	na	40	5.82	5.869e-09	++
CHP1	na	na	40	-6.067	1.301e-09	--
AC010976.2	na	na	40	5.124	2.996e-07	++
FPR3	na	na	40	-10.11	4.99e-24	--
PHF20L1	na	na	40	1.502	0.1331	+-
KIAA2026	na	na	40	4.557	5.195e-06	+-
RNF32	na	na	40	11.717	1.045e-31	++
TBC1D25	na	na	40	-2.297	0.02161	--
YEATS4	na	na	40	-3.822	0.0001323	--
ABLIM3	na	na	40	11.697	1.328e-31	++
APOL1	na	na	40	-10.302	6.925e-25	--
MCM9	na	na	40	-1.588	0.1122	+-
COPS4	na	na	40	-6.812	9.61e-12	--
C10orf25	na	na	40	-0.052	0.9583	-+
GNG5	na	na	40	-7.997	1.27e-15	--
ARL5B	na	na	40	-2.866	0.004161	--
NUP205	na	na	40	-6.549	5.796e-11	--
RN7SKP269	na	na	40	0.526	0.5986	+-
TMEM55B	na	na	40	-1.119	0.2632	+-
C15orf62	na	na	40	5.256	1.475e-07	++
LINS1	na	na	40	-6.647	2.999e-11	--
ZNF568	na	na	40	3.725	0.0001956	+-
AGPAT5	na	na	40	-5.985	2.17e-09	--
COL9A2	na	na	40	8.854	8.451e-19	++
TSPAN17	na	na	40	-8.25	1.583e-16	--
SELENOO	na	na	40	-5.153	2.563e-07	--
HSPA6	na	na	40	-0.607	0.544	--
CBX4	na	na	40	1.439	0.1501	+-
SPIN4	na	na	40	-6.894	5.426e-12	--
BLNK	na	na	40	-8.128	4.366e-16	--
MTND1P8	na	na	40	3.792	0.0001493	++
BRD9	na	na	40	1.001	0.3167	+-
PAGR1	na	na	40	-0.906	0.3649	+-
CCDC28A	na	na	40	2.135	0.03279	+-
DPF2	na	na	40	-4.625	3.753e-06	--
DCTN3	na	na	40	-6.347	2.197e-10	--
APOBEC3D	na	na	40	-9.283	1.648e-20	--
FAHD2CP	na	na	40	4.23	2.337e-05	++
GPR137B	na	na	40	-1.637	0.1016	--
COX14	na	na	40	-3.944	8.018e-05	--
CSF1R	na	na	40	-6.813	9.566e-12	--
MCPH1	na	na	40	-5.58	2.404e-08	--
ARFGAP3	na	na	40	-9.604	7.666e-22	--
TRAPPC4	na	na	40	-3.481	0.000499	--
DNAJB6	na	na	40	-9.074	1.151e-19	--
CPLX2	na	na	40	5.32	1.04e-07	++
CRTC3	na	na	40	-5.282	1.28e-07	--
LRR1	na	na	40	-3.93	8.484e-05	--
HPGDS	na	na	40	-0.928	0.3536	-+
WDYHV1	na	na	40	-3.409	0.0006522	--
ZNF649	na	na	40	-2.132	0.03304	--
HES6	na	na	40	-2.61	0.009048	--
KLHL35	na	na	40	3.718	0.0002007	++
C19orf60	na	na	40	-2.187	0.02871	+-
CAP1	na	na	40	-7.29	3.103e-13	--
MXI1	na	na	40	8.495	1.979e-17	++
PKN3	na	na	40	4.839	1.302e-06	++
INSL6	na	na	40	-1.753	0.07953	--
PXDC1	na	na	40	-9.76	1.67e-22	--
PGRMC2	na	na	40	4.478	7.551e-06	+-
C9orf163	na	na	40	4.195	2.728e-05	++
KLHDC3	na	na	40	-2.225	0.02606	--
DAGLA	na	na	40	-10.049	9.297e-24	--
GTF2IP14	na	na	40	2.655	0.007928	++
RLN3	na	na	40	4.191	2.779e-05	++
UBE4A	na	na	40	-2.618	0.00885	--
ALG13	na	na	40	2.7	0.006938	+-
SMPD1	na	na	40	2.817	0.004844	+-
SLC50A1	na	na	40	-10.171	2.675e-24	--
SSU72	na	na	40	-3.878	0.0001052	--
ST3GAL6	na	na	40	-9.017	1.94e-19	--
FAM20A	na	na	40	-3.934	8.362e-05	--
TROVE2	na	na	40	1.633	0.1025	+-
SNRNP35	na	na	40	-7.758	8.641e-15	--
CCNK	na	na	40	0.123	0.9024	+-
MED31	na	na	40	-2.096	0.03608	+-
KRT2	na	na	40	7.521	5.429e-14	++
YIPF5	na	na	40	-8.136	4.084e-16	--
SLC12A8	na	na	40	-7.574	3.609e-14	--
RASGRP1	na	na	40	-9.711	2.708e-22	--
WHAMMP2	na	na	40	-7.638	2.2e-14	--
GNS	na	na	40	-2.671	0.007558	--
SUGT1	na	na	40	1.556	0.1197	+-
BCL10	na	na	40	-7.272	3.543e-13	--
DGKZP1	na	na	40	2.22	0.02643	++
GTF3C3	na	na	40	-3.101	0.001928	--
ZMYND15	na	na	40	-5.3	1.157e-07	-+
PPIB	na	na	40	-7.284	3.236e-13	--
SNX11	na	na	40	-3.92	8.838e-05	--
AC024704.2	na	na	40	1.906	0.05668	+-
KIAA0825	na	na	40	0.446	0.6557	-+
PRKRIP1	na	na	40	-2.84	0.004506	--
FOXN2	na	na	40	5.687	1.293e-08	+-
PIK3AP1	na	na	40	-11.012	3.338e-28	--
MAN1C1	na	na	40	1.571	0.1162	+-
SGSM1	na	na	40	5.08	3.783e-07	++
MIR142	na	na	40	-7.324	2.402e-13	--
KIAA0895	na	na	40	4.252	2.118e-05	++
C2CD5	na	na	40	4.921	8.625e-07	+-
IL17RB	na	na	40	-4.053	5.056e-05	--
FBXO45	na	na	40	-7.324	2.408e-13	--
MTX2	na	na	40	-5.157	2.509e-07	--
FAM60A	na	na	40	-3.189	0.001427	--
TUBA3FP	na	na	40	4.46	8.194e-06	++
LCK	na	na	40	-2.583	0.009789	--
CDH23	na	na	40	-2.027	0.04264	-+
L1TD1	na	na	40	1.04	0.2983	-+
TLDC1	na	na	40	-0.966	0.3338	--
TIMM13	na	na	40	-6.587	4.497e-11	--
UGP2	na	na	40	-7.344	2.078e-13	--
MTX1P1	na	na	40	2.44	0.01467	++
PIP4K2C	na	na	40	-2.33	0.01982	--
ADH5	na	na	40	0.426	0.6698	+-
FGFR2	na	na	40	-0.747	0.4552	-+
TRAF7	na	na	40	-7.471	7.939e-14	--
UNQ6494	na	na	40	-6.698	2.106e-11	--
RIPK2	na	na	40	-6.204	5.505e-10	--
SAXO2	na	na	40	3.48	0.0005022	++
WDR36	na	na	40	-4.781	1.745e-06	--
ZNF229	na	na	40	-0.224	0.8231	-+
MAML3	na	na	40	8.607	7.516e-18	++
MDFIC	na	na	40	1.909	0.05632	+-
C6orf106	na	na	40	-9.633	5.781e-22	--
ACTN4	na	na	40	-8.556	1.164e-17	--
RPSAP18	na	na	40	-0.573	0.5665	--
ELF2	na	na	40	4.2	2.664e-05	+-
RNF41	na	na	40	-8.252	1.553e-16	--
GLDC	na	na	40	-0.496	0.6197	-+
HIST1H2BF	na	na	40	-2.699	0.006962	--
EIF2B1	na	na	40	-7.402	1.344e-13	--
IP6K2	na	na	40	-4.674	2.954e-06	--
ITIH4	na	na	40	1.968	0.04907	++
ZNF746	na	na	40	1.171	0.2415	+-
RUNDC1	na	na	40	-2.424	0.01534	--
ZNF408	na	na	40	-0.709	0.4781	--
ATP13A2	na	na	40	0.265	0.7911	+-
COX7C	na	na	40	-3.083	0.002052	--
ABCD4	na	na	40	2.915	0.003562	+-
FAM109A	na	na	40	5.117	3.109e-07	++
FTSJ3	na	na	40	-7.261	3.84e-13	--
SLC39A4	na	na	40	0.687	0.492	-+
CNTN2	na	na	40	3.032	0.002433	++
TMBIM4	na	na	40	-0.194	0.8463	+-
WDR55	na	na	40	-6.322	2.58e-10	--
PRR16	na	na	40	-0.61	0.542	-+
NUDT1	na	na	40	-7.102	1.229e-12	--
EXOC3L4	na	na	40	-3.433	0.0005969	-+
PPM1M	na	na	40	-12.11	9.373e-34	--
RELA	na	na	40	-6.199	5.692e-10	--
UNC50	na	na	40	1.344	0.179	+-
CTSG	na	na	40	1.776	0.0757	++
RAB3GAP2	na	na	40	-1.74	0.08191	+-
MIR4458HG	na	na	40	-1.329	0.1838	+-
PRNCR1	na	na	40	6.887	5.69e-12	++
PSMA2	na	na	40	-6.343	2.252e-10	--
NUP37	na	na	40	-5.502	3.745e-08	--
LINC00384	na	na	40	4.393	1.116e-05	++
TMCC1	na	na	40	0.438	0.6613	+-
SFMBT2	na	na	40	0.906	0.3649	+-
MPPE1	na	na	40	2.299	0.0215	+-
IFIH1	na	na	40	-11.054	2.097e-28	--
PRSS36	na	na	40	6.554	5.59e-11	++
SLTM	na	na	40	0.332	0.7396	+-
CD177	na	na	40	7.952	1.837e-15	++
HBB	na	na	40	2.397	0.01653	+-
CCT4	na	na	40	-6.84	7.925e-12	--
ENPP7	na	na	40	-0.102	0.9186	-+
LRRC1	na	na	40	4.8	1.588e-06	++
AHI1	na	na	40	-2.551	0.01076	--
C5orf17	na	na	40	1.027	0.3044	+-
GALE	na	na	40	-3.633	0.0002804	--
TRAT1	na	na	40	3.853	0.0001168	+-
CALR	na	na	40	-9.532	1.547e-21	--
SAP130	na	na	40	0.363	0.7169	-+
AKNA	na	na	40	6.38	1.768e-10	+-
CDC42P6	na	na	40	-2.066	0.03878	--
TMEM243	na	na	40	5.567	2.594e-08	+-
KLHDC2	na	na	40	4.396	1.104e-05	+-
PFN4	na	na	40	2.17	0.02998	-+
TCEANC2	na	na	40	5.347	8.919e-08	+-
ATG4D	na	na	40	-3.343	0.0008297	--
CEP290	na	na	40	3.691	0.0002234	+-
CNOT9	na	na	40	-9.198	3.659e-20	--
HIP1	na	na	40	-10.092	5.998e-24	--
PKMYT1	na	na	40	-3.041	0.002358	-+
SPTBN4	na	na	40	-0.47	0.6384	-+
ENTPD1	na	na	40	-8.609	7.386e-18	--
PLTP	na	na	40	7.838	4.562e-15	++
FXR1	na	na	40	2.933	0.003357	+-
DCTN2	na	na	40	-5.424	5.828e-08	--
SRSF6	na	na	40	-6.239	4.393e-10	--
LAMA5	na	na	40	1.035	0.3006	-+
PNPLA4	na	na	40	-1.626	0.104	--
LRRFIP1P1	na	na	40	1.781	0.07484	++
MFSD14B	na	na	40	-8.125	4.479e-16	--
SIRT3	na	na	40	4.007	6.149e-05	+-
BCAP31	na	na	40	-7.724	1.123e-14	--
CUEDC1	na	na	40	1.537	0.1243	+-
OXSM	na	na	40	-2.514	0.01193	+-
PCSK5	na	na	40	-5.805	6.448e-09	--
DAPK3	na	na	40	-5.198	2.016e-07	--
MS4A4E	na	na	40	9.744	1.961e-22	++
LINC01024	na	na	40	4.108	3.987e-05	++
PASK	na	na	40	-1.587	0.1125	+-
NKAP	na	na	40	-0.857	0.3913	+-
PMS2P7	na	na	40	1.672	0.09453	++
TOLLIP	na	na	40	-7.131	9.978e-13	--
FAXDC2	na	na	40	4.49	7.131e-06	++
NOP9	na	na	40	-8.055	7.923e-16	--
LDHAL6B	na	na	40	-6.806	1.007e-11	--
TRBC1	na	na	40	-10.693	1.096e-26	--
AF127577.13	na	na	40	2.355	0.0185	+-
CD101	na	na	40	-2.752	0.005921	--
IQGAP2	na	na	40	8.033	9.504e-16	++
PARL	na	na	40	-6.837	8.09e-12	--
TSPAN18	na	na	40	12.086	1.254e-33	++
TBC1D9	na	na	40	-10.772	4.687e-27	--
RACK1	na	na	40	1.502	0.1332	+-
SRP54	na	na	40	-6.846	7.603e-12	--
RNMT	na	na	40	-1.986	0.04698	+-
GRIPAP1	na	na	40	-9.643	5.238e-22	--
FCRL2	na	na	40	-7.352	1.958e-13	--
WDR5B	na	na	40	3.131	0.001742	+-
MALSU1	na	na	40	-4.324	1.534e-05	--
ITIH2	na	na	40	5.067	4.052e-07	++
FAM86C1	na	na	40	-2.524	0.0116	--
PPP1R26P1	na	na	40	4.432	9.333e-06	++
MAP2	na	na	40	1.877	0.06057	++
IDE	na	na	40	-6.299	2.996e-10	--
TLK2	na	na	40	1.893	0.05837	+-
ZNF76	na	na	40	-1.918	0.05508	--
NSMCE3	na	na	40	-0.58	0.5617	+-
MCRIP2	na	na	40	-7.015	2.3e-12	--
FHIT	na	na	40	0.222	0.8241	+-
TMEM18	na	na	40	-2.44	0.01469	--
SEC1P	na	na	40	4.285	1.828e-05	++
SERP1	na	na	40	2.599	0.009356	+-
MED15	na	na	40	2.369	0.01785	+-
PEX12	na	na	40	3.787	0.0001525	+-
KIF11	na	na	40	-4.92	8.667e-07	--
PRPF40A	na	na	40	-5.437	5.432e-08	--
SH3D21	na	na	40	2.439	0.01474	++
RPL38	na	na	40	1.669	0.09509	+-
ZNF799	na	na	40	3.738	0.0001858	++
SLC23A2	na	na	40	-7.437	1.03e-13	--
AL133243.1	na	na	40	3.21	0.001326	++
STK39	na	na	40	0.881	0.3781	+-
SNORA49	na	na	40	0.141	0.8875	+-
ARHGAP24	na	na	40	5.778	7.553e-09	++
CSNK1A1	na	na	40	-6.61	3.834e-11	--
TRAJ3	na	na	40	-1.936	0.0529	+-
GBF1	na	na	40	-6.853	7.256e-12	--
RPS19BP1	na	na	40	-8.265	1.401e-16	--
MARS	na	na	40	-10.092	5.967e-24	--
CAPN11	na	na	40	-1.434	0.1516	-+
EBF4	na	na	40	3.84	0.0001233	++
HDAC9	na	na	40	-8.803	1.327e-18	--
SCRN2	na	na	40	-0.06	0.952	+-
PDF	na	na	40	-1.812	0.06995	--
ARSG	na	na	40	7.897	2.85e-15	++
C1orf186	na	na	40	-2.143	0.03215	--
PCCB	na	na	40	-7.349	1.992e-13	--
ITPR2	na	na	40	-8.112	4.996e-16	--
CAB39	na	na	40	3.319	0.0009025	+-
NDUFB9	na	na	40	-5.719	1.071e-08	--
NKAPL	na	na	40	1.409	0.159	++
MST1P2	na	na	40	5.587	2.311e-08	++
CGGBP1	na	na	40	2.896	0.003775	+-
SIKE1	na	na	40	2.958	0.0031	+-
TSC22D3	na	na	40	14.607	2.544e-48	++
SLC39A8	na	na	40	-9.614	6.99e-22	--
ALS2	na	na	40	-1.074	0.2829	+-
BPIFB9P	na	na	40	5.098	3.434e-07	++
DGKG	na	na	40	-3.646	0.0002666	-+
SDF2L1	na	na	40	-9.221	2.932e-20	--
LDHA	na	na	40	-7.423	1.147e-13	--
SPG7	na	na	40	1.945	0.0518	+-
USP32	na	na	40	-7.71	1.261e-14	--
TTC39C	na	na	40	-9.272	1.834e-20	--
ZNF235	na	na	40	2.508	0.01214	+-
ZNF92	na	na	40	2.385	0.01708	+-
FTLP3	na	na	40	2.201	0.02771	+-
CLMN	na	na	40	0.585	0.5588	-+
UFM1	na	na	40	-4.267	1.985e-05	--
OVCH1	na	na	40	3.714	0.0002043	++
SUDS3P1	na	na	40	1.513	0.1304	++
WASH6P	na	na	40	-4.708	2.507e-06	--
AP006621.5	na	na	40	4.699	2.615e-06	++
RALGDS	na	na	40	-7.342	2.102e-13	--
SNTA1	na	na	40	6.843	7.763e-12	++
SMAD3	na	na	40	-0.065	0.9478	+-
KCNH4	na	na	40	0.669	0.5037	-+
CPA5	na	na	40	5.042	4.6e-07	++
IRAK2	na	na	40	-11.071	1.732e-28	--
PCDHGA6	na	na	40	4.032	5.54e-05	++
LRRC63	na	na	40	5.347	8.965e-08	++
ERI1	na	na	40	-4.722	2.34e-06	--
KCNA2	na	na	40	-2.009	0.04458	-+
DENND4B	na	na	40	-2.942	0.003264	--
TPBG	na	na	40	2.751	0.00594	++
RTCA	na	na	40	-2.663	0.007751	--
OTUD4P1	na	na	40	-2.048	0.0406	--
IFNG	na	na	40	-8.853	8.494e-19	--
SMAD7	na	na	40	-8.48	2.254e-17	--
SOX6	na	na	40	5.289	1.231e-07	++
ZC3H10	na	na	40	0.245	0.8062	+-
CDH1	na	na	40	-4.508	6.534e-06	-+
MRPL19	na	na	40	-6.09	1.128e-09	--
MYL6B	na	na	40	-4.752	2.016e-06	--
ZNF606	na	na	40	2.191	0.02842	+-
C17orf96	na	na	40	-9.932	3.028e-23	--
ZBTB12BP	na	na	40	0.293	0.7692	+-
PPP1R14C	na	na	40	1.019	0.3083	-+
TBXAS1	na	na	40	5.572	2.519e-08	++
VMA21	na	na	40	-5.036	4.754e-07	--
NIN	na	na	40	-2.609	0.009079	--
SNTB1	na	na	40	4.672	2.978e-06	++
TSTD2	na	na	40	-2.783	0.005394	--
DUSP23	na	na	40	-5.059	4.206e-07	--
MAPK8IP1	na	na	40	2.08	0.03752	++
CBX3	na	na	40	-1.629	0.1032	+-
HIST1H2BJ	na	na	40	-4.11	3.965e-05	--
DCAF13	na	na	40	-8.287	1.159e-16	--
ALDH5A1	na	na	40	5.032	4.855e-07	++
RNPEPL1	na	na	40	1.505	0.1323	+-
UNC93B1	na	na	40	-2.611	0.009039	--
HIST1H3C	na	na	40	-6.567	5.119e-11	--
APOC1	na	na	40	-7.973	1.548e-15	--
GDF9	na	na	40	5.966	2.43e-09	++
CCDC82	na	na	40	1.859	0.06309	+-
MIR4697HG	na	na	40	2.492	0.01269	++
NDUFAF7	na	na	40	1.089	0.2763	+-
DNAJB9	na	na	40	1.571	0.1162	+-
POLR3K	na	na	40	-6.045	1.492e-09	--
TOMM40	na	na	40	-7.821	5.254e-15	--
UTP23	na	na	40	0.086	0.9317	+-
ZMIZ1	na	na	40	-5.943	2.806e-09	--
ZNF469	na	na	40	-2.41	0.01597	-+
MRPS2	na	na	40	-2.53	0.01142	--
SLCO4A1	na	na	40	-2.046	0.04073	-+
IRF2BPL	na	na	40	-2.446	0.01446	--
AC113404.1	na	na	40	-2.312	0.02079	--
CLSTN3	na	na	40	0.403	0.6867	+-
ACSBG1	na	na	40	1.81	0.07029	-+
CYP3A5	na	na	40	1.012	0.3114	++
CCDC144A	na	na	40	2.149	0.03161	++
AC009542.2	na	na	40	5.219	1.799e-07	++
PPM1N	na	na	40	-0.912	0.3615	-+
NDUFAB1	na	na	40	-8.683	3.841e-18	--
PRRT4	na	na	40	5.649	1.612e-08	++
SLC1A5	na	na	40	-5.687	1.296e-08	--
GATA1	na	na	40	-3.914	9.089e-05	--
LRRC40	na	na	40	-0.552	0.5809	+-
EEF1A1P30	na	na	40	2.415	0.01572	++
TTYH2	na	na	40	-6.314	2.713e-10	--
ZNF639	na	na	40	2.84	0.004516	+-
LRPPRC	na	na	40	-5.692	1.256e-08	--
TRIM54	na	na	40	-5.9	3.635e-09	--
ELK4	na	na	40	-1.994	0.04621	+-
SNORD94	na	na	40	0.459	0.6459	+-
RECK	na	na	40	10.29	7.818e-25	++
DNAJC10	na	na	40	-10.191	2.183e-24	--
ZER1	na	na	40	2.596	0.00942	+-
ENDOU	na	na	40	1.04	0.2983	-+
AC008746.12	na	na	40	4.521	6.142e-06	++
MBD3	na	na	40	-6.501	7.997e-11	--
SEC31A	na	na	40	-7.304	2.784e-13	--
RPL39L	na	na	40	-6.551	5.72e-11	--
LINC00852	na	na	40	2.811	0.004941	++
JOSD1	na	na	40	-6.151	7.68e-10	--
CENPC	na	na	40	4.609	4.052e-06	+-
TRIM39	na	na	40	-2.476	0.0133	--
RAVER1	na	na	40	-3.332	0.0008634	--
BTBD7	na	na	40	0.541	0.5884	+-
TTC8	na	na	40	-3.199	0.001381	--
ZNF394	na	na	40	2.282	0.02251	+-
ACOX2	na	na	40	-1.655	0.09784	-+
IGLC2	na	na	40	-6.733	1.656e-11	--
ZFR2	na	na	40	-1.187	0.2352	-+
RABEP2	na	na	40	-10.038	1.034e-23	--
RPL29	na	na	40	1.726	0.08432	+-
ECSIT	na	na	40	-7.271	3.578e-13	--
LIN52	na	na	40	-2.885	0.003911	--
COPG1	na	na	40	-8.321	8.722e-17	--
SMARCA1	na	na	40	4.309	1.641e-05	++
DBT	na	na	40	1.007	0.3141	+-
STAU2	na	na	40	3.93	8.504e-05	+-
C2orf74	na	na	40	3.735	0.0001874	++
ASB3	na	na	40	4.943	7.691e-07	++
CLEC4E	na	na	40	-8.767	1.843e-18	--
SELENOP	na	na	40	7.884	3.175e-15	++
ST20	na	na	40	-4.514	6.35e-06	--
ZMAT3	na	na	40	-1.801	0.07168	+-
TERF2IP	na	na	40	-3.857	0.0001148	--
DNAH3	na	na	40	3.875	0.0001065	++
PPT1	na	na	40	-4.124	3.722e-05	--
EPB42	na	na	40	5.432	5.583e-08	++
RPL13	na	na	40	3.2	0.001372	+-
OLFML2B	na	na	40	7.696	1.399e-14	++
SLC6A16	na	na	40	-1.249	0.2116	-+
RNF167	na	na	40	-6.918	4.567e-12	--
FTL	na	na	40	1.941	0.05227	+-
RASSF4	na	na	40	-9.497	2.152e-21	--
SNX7	na	na	40	1.915	0.05546	++
ASPH	na	na	40	-4.712	2.453e-06	--
C17orf97	na	na	40	0.775	0.4384	-+
HMGN1P8	na	na	40	1.103	0.2699	+-
JAG2	na	na	40	-1.406	0.1598	-+
NDUFV3	na	na	40	-4.905	9.364e-07	--
RNF144B	na	na	40	-3.436	0.0005912	--
SIVA1	na	na	40	-1.513	0.1302	+-
PSTK	na	na	40	4.576	4.734e-06	++
DEDD2	na	na	40	0.035	0.9725	+-
PROSER3	na	na	40	0.956	0.3389	-+
B3GAT1	na	na	40	0.148	0.8823	-+
HYAL3	na	na	40	-3.078	0.002087	--
MTRR	na	na	40	-7.201	5.995e-13	--
ARID3A	na	na	40	-4.956	7.2e-07	--
EFCAB13	na	na	40	5.728	1.019e-08	++
REEP5	na	na	40	-3.51	0.0004473	--
EMD	na	na	40	-2.409	0.01601	--
LRRC14	na	na	40	1.066	0.2865	+-
CEP97	na	na	40	3.378	0.0007292	+-
RSAD1	na	na	40	0.165	0.8687	+-
KIF14	na	na	40	-3.269	0.00108	--
SQSTM1	na	na	40	-9.458	3.131e-21	--
NUDT18	na	na	40	-5.23	1.692e-07	--
NFATC2	na	na	40	-3.449	0.0005623	--
DMKN	na	na	40	7.511	5.883e-14	++
CLCC1	na	na	40	-0.455	0.6492	+-
MTIF2	na	na	40	-4.02	5.826e-05	--
PTPN20	na	na	40	3.874	0.0001069	++
RPL23AP82	na	na	40	-1.154	0.2487	+-
ZNF473	na	na	40	-0.726	0.4676	+-
RHOT2	na	na	40	-0.462	0.6443	+-
SLC29A1	na	na	40	3.155	0.001606	++
ZNF396	na	na	40	3.216	0.001302	++
OSBPL7	na	na	40	3.438	0.0005863	++
MTATP6P1	na	na	40	1.952	0.05098	+-
PUSL1	na	na	40	-0.781	0.4348	+-
TRAF2	na	na	40	-10.902	1.13e-27	--
CHMP1B2P	na	na	40	4.221	2.432e-05	++
MCCC1	na	na	40	-0.734	0.463	+-
ANKRD46	na	na	40	2.667	0.007658	+-
MYEF2	na	na	40	3.812	0.0001377	++
TXNIP	na	na	40	11.641	2.56e-31	++
HIF1AN	na	na	40	-0.726	0.4679	+-
FAM131B	na	na	40	-0.296	0.7669	-+
FAM221A	na	na	40	1.321	0.1864	++
F2RL3	na	na	40	6.944	3.822e-12	++
FBP1	na	na	40	-10.393	2.682e-25	--
HSDL1	na	na	40	3.312	0.0009261	+-
TARS	na	na	40	-9.928	3.14e-23	--
ZNF324	na	na	40	3.929	8.515e-05	+-
RAD9B	na	na	40	1.371	0.1703	++
ZNF257	na	na	40	3.793	0.0001486	++
OXCT1	na	na	40	1.872	0.0612	+-
TNFRSF10C	na	na	40	0.301	0.763	+-
PDE8B	na	na	40	3.692	0.0002221	++
TMEM70	na	na	40	-8.018	1.078e-15	--
MBOAT4	na	na	40	5.69	1.27e-08	++
GREM1	na	na	40	-7.905	2.675e-15	--
RGAG4	na	na	40	-5.441	5.311e-08	--
CD160	na	na	40	-7.992	1.331e-15	--
FZD2	na	na	40	-0.939	0.3479	--
MS4A2	na	na	40	-11.362	6.467e-30	--
ZNF546	na	na	40	3.775	0.0001599	+-
ACD	na	na	40	-2.438	0.01475	--
EXOC6B	na	na	40	5.669	1.434e-08	++
FGD5	na	na	40	-2.232	0.02565	-+
MRPS18C	na	na	40	-2.004	0.04503	+-
SOD2	na	na	40	-10.492	9.442e-26	--
OLFM1	na	na	40	-6.393	1.624e-10	--
CBWD5	na	na	40	0.898	0.369	+-
C5orf15	na	na	40	-9.262	2.011e-20	--
METAP1D	na	na	40	4.4	1.084e-05	++
GSPT1	na	na	40	-1.985	0.04714	--
NAT6	na	na	40	3.367	0.0007601	++
ZNF512B	na	na	40	0.581	0.5611	+-
PPP2R5A	na	na	40	0.135	0.8929	+-
FST	na	na	40	-0.707	0.4795	-+
RBBP4	na	na	40	-5.674	1.394e-08	--
EVC	na	na	40	-2.113	0.03461	-+
GPALPP1	na	na	40	1.171	0.2416	+-
TRAJ23	na	na	40	-0.256	0.798	+-
LINC01291	na	na	40	2.374	0.01759	++
TTC1	na	na	40	-7.434	1.05e-13	--
SNX16	na	na	40	3.313	0.0009241	+-
PTPN14	na	na	40	7.562	3.959e-14	++
AC093642.3	na	na	40	5.504	3.717e-08	++
DCAF8	na	na	40	2.322	0.02024	+-
SRSF7	na	na	40	-3.544	0.0003935	--
ATXN7L3	na	na	40	-7.162	7.962e-13	--
HCG4B	na	na	40	-1.676	0.09382	--
GPHN	na	na	40	3.002	0.002682	++
LRP8	na	na	40	-6.753	1.446e-11	--
NDUFB6	na	na	40	-6.519	7.086e-11	--
MINPP1	na	na	40	-9.179	4.367e-20	--
SAP30L	na	na	40	5.086	3.663e-07	+-
SNHG16	na	na	40	-6.623	3.521e-11	--
SNRPN	na	na	40	2.185	0.02891	+-
AC009133.12	na	na	40	-4.368	1.252e-05	--
STX1A	na	na	40	-1.154	0.2484	-+
TOP3B	na	na	40	2.979	0.002892	++
FBXO9	na	na	40	4.006	6.174e-05	+-
HSPA2	na	na	40	2.749	0.005978	++
MRPS30	na	na	40	0.718	0.473	+-
ERP44	na	na	40	-7.944	1.952e-15	--
HOXB4	na	na	40	-0.366	0.7147	--
MPP3	na	na	40	5.021	5.149e-07	++
ZNF22	na	na	40	1.277	0.2015	+-
C8orf82	na	na	40	-1.419	0.1559	--
GNAZ	na	na	40	0.149	0.8813	-+
MMP8	na	na	40	4.259	2.052e-05	++
CATSPERB	na	na	40	4.849	1.239e-06	++
PAM16	na	na	40	0.351	0.7255	+-
ZNF821	na	na	40	4.904	9.371e-07	++
BDH2	na	na	40	3.996	6.435e-05	+-
AAMP	na	na	40	-7.183	6.801e-13	--
FAM86JP	na	na	40	5.611	2.012e-08	++
MYO5C	na	na	40	-1.031	0.3027	-+
TRNAU1AP	na	na	40	-0.242	0.8088	+-
NOB1	na	na	40	-5.388	7.135e-08	--
SUGP2	na	na	40	2.397	0.01652	+-
ITGAV	na	na	40	-4.172	3.014e-05	--
KANTR	na	na	40	6.836	8.125e-12	++
KLHL36	na	na	40	3.751	0.0001764	+-
SETP14	na	na	40	-3.681	0.0002319	--
ATP2A3	na	na	40	-4.02	5.82e-05	--
TOM1L2	na	na	40	4.792	1.651e-06	++
ACAD10	na	na	40	1.418	0.1563	+-
KIF5B	na	na	40	-6.824	8.837e-12	--
NEIL1	na	na	40	6.987	2.813e-12	++
LIG3	na	na	40	-4.5	6.795e-06	--
CYP26C1	na	na	40	5.052	4.364e-07	++
PSMD9	na	na	40	-2.783	0.005391	--
NGLY1	na	na	40	-1.084	0.2783	+-
NQO2	na	na	40	-1.927	0.054	+-
WDR73	na	na	40	2.679	0.007377	+-
EAPP	na	na	40	-0.052	0.9582	+-
USP2	na	na	40	-2.935	0.003331	-+
CLDN7	na	na	40	5.423	5.866e-08	++
OPA1	na	na	40	-5.616	1.949e-08	--
MNDA	na	na	40	-6.212	5.248e-10	--
ATP8A2	na	na	40	4.224	2.401e-05	++
TIMP3	na	na	40	-11.341	8.248e-30	--
HOPX	na	na	40	-7.463	8.48e-14	--
TAOK3	na	na	40	-9.364	7.683e-21	--
TM6SF1	na	na	40	-3.805	0.0001419	--
FLVCR1	na	na	40	-1.626	0.1039	+-
PLEKHB2	na	na	40	-7.349	1.992e-13	--
SCARNA7	na	na	40	3.009	0.002625	+-
TBX6	na	na	40	1.318	0.1877	++
TVP23A	na	na	40	-2.734	0.006252	-+
APH1B	na	na	40	7.173	7.36e-13	++
PPP6R2	na	na	40	-5.09	3.574e-07	--
ATG3	na	na	40	-9.031	1.701e-19	--
NAMPT	na	na	40	-9.663	4.316e-22	--
ABCG2	na	na	40	-3.428	0.0006086	--
SMC3	na	na	40	2.727	0.006385	+-
FBLN7	na	na	40	9.965	2.178e-23	++
MCM7	na	na	40	-3.286	0.001015	--
LCP2	na	na	40	-6.018	1.766e-09	--
LIG4	na	na	40	-8.884	6.426e-19	--
MAP3K7CL	na	na	40	4.37	1.241e-05	++
SGK223	na	na	40	3.991	6.587e-05	+-
FRMD5	na	na	40	5.241	1.596e-07	++
ZNF487	na	na	40	2.404	0.01623	++
OVOL1	na	na	40	-6.016	1.785e-09	--
HSP90AB2P	na	na	40	1.042	0.2973	-+
CYP11B1	na	na	40	6.752	1.461e-11	++
DUSP11	na	na	40	-0.408	0.6834	+-
EPN3	na	na	40	4.72	2.359e-06	++
HNRNPMP1	na	na	40	4.571	4.865e-06	++
ZBTB41	na	na	40	2.352	0.01867	+-
MED18	na	na	40	-5.932	2.995e-09	--
ZNF114	na	na	40	3.969	7.215e-05	++
TIMM10	na	na	40	-7.989	1.356e-15	--
LTN1	na	na	40	0.769	0.4418	+-
MED30	na	na	40	-1.427	0.1534	+-
GDI1	na	na	40	-5.804	6.488e-09	--
LINC00893	na	na	40	-0.354	0.7235	+-
EVPL	na	na	40	5.813	6.142e-09	++
C22orf42	na	na	40	-5.732	9.927e-09	--
TBC1D14	na	na	40	1.419	0.1558	+-
HRH2	na	na	40	5.591	2.261e-08	++
RERE	na	na	40	3.496	0.000473	++
LRTOMT	na	na	40	5.631	1.789e-08	++
PSMC5	na	na	40	-6.181	6.351e-10	--
THAP12	na	na	40	-0.786	0.432	+-
TIGD7	na	na	40	4.773	1.818e-06	++
CAMK2G	na	na	40	-0.736	0.4615	+-
C16orf74	na	na	40	5.129	2.908e-07	++
CHCHD10	na	na	40	-6.141	8.181e-10	--
OAT	na	na	40	-3.986	6.733e-05	--
TIGD3	na	na	40	7.034	2.007e-12	++
ZNF160	na	na	40	2.798	0.005146	+-
DMPK	na	na	40	2.289	0.02209	++
NRIP1	na	na	40	-0.458	0.6466	+-
KCTD21	na	na	40	0.507	0.6122	+-
MAL	na	na	40	-1.913	0.05569	--
RNF5P1	na	na	40	-0.3	0.7643	-+
BRK1	na	na	40	-5.725	1.032e-08	--
PHLDB3	na	na	40	5.198	2.012e-07	++
RPS12P27	na	na	40	0.889	0.3739	+-
SYP	na	na	40	-6.221	4.935e-10	--
KRT18P37	na	na	40	2.232	0.02565	++
FAM208B	na	na	40	-4.873	1.1e-06	--
GPATCH2L	na	na	40	0.843	0.3991	+-
ICOS	na	na	40	-5.098	3.428e-07	--
GART	na	na	40	-7.611	2.718e-14	--
TERF2	na	na	40	0.184	0.854	+-
KMT5A	na	na	40	-4.789	1.673e-06	--
MICA	na	na	40	-1.09	0.2759	+-
AC005682.6	na	na	40	4.95	7.413e-07	++
LGALS8	na	na	40	-1.72	0.08536	--
ANXA4	na	na	40	-0.799	0.4245	+-
CLIC2	na	na	40	-0.081	0.9353	+-
FGFR1OP	na	na	40	4.871	1.113e-06	++
POU5F1	na	na	40	2.788	0.005298	++
SOX30	na	na	40	1.78	0.07513	++
ZNF677	na	na	40	2.602	0.009267	++
TXLNB	na	na	40	-4.402	1.074e-05	--
KCNAB1	na	na	40	5.884	4.006e-09	++
PAQR4	na	na	40	-0.237	0.8124	+-
ZNF826P	na	na	40	1.225	0.2205	++
REXO1	na	na	40	-4.046	5.219e-05	--
SERPINB8	na	na	40	-7.995	1.294e-15	--
SPATA20	na	na	40	-1.683	0.09245	--
TAS2R31	na	na	40	2.836	0.004573	++
DHCR24	na	na	40	-8.841	9.521e-19	--
CYB561D1	na	na	40	1.724	0.08474	+-
MLANA	na	na	40	5.483	4.171e-08	++
RN7SKP71	na	na	40	-2.462	0.01382	--
CABP4	na	na	40	-1.794	0.07283	-+
RPL10	na	na	40	3.487	0.0004881	+-
C8orf37	na	na	40	-0.487	0.6265	+-
PRIMPOL	na	na	40	3.14	0.001691	+-
MRM2	na	na	40	-4.04	5.334e-05	--
HERC3	na	na	40	4.843	1.282e-06	+-
PPP5C	na	na	40	-7.819	5.334e-15	--
AC007790.4	na	na	40	2.226	0.026	++
CNIH1	na	na	40	-6.801	1.043e-11	--
PAFAH1B3	na	na	40	-3.417	0.0006327	--
HIP1R	na	na	40	0.565	0.5724	+-
OLAH	na	na	40	12.792	1.81e-37	++
LLGL1	na	na	40	-4.882	1.049e-06	--
GTF2A2	na	na	40	-7.306	2.762e-13	--
CORO2A	na	na	40	10.045	9.622e-24	++
BRCA2	na	na	40	-5.14	2.753e-07	--
PPP1R37	na	na	40	-3.566	0.0003622	--
HSH2D	na	na	40	-10.142	3.58e-24	--
RBMX2	na	na	40	-1.754	0.07948	+-
PRMT1P1	na	na	40	2.222	0.0263	++
APBB1IP	na	na	40	4.053	5.054e-05	+-
LAPTM5	na	na	40	-3.268	0.001084	--
METTL5	na	na	40	-1.942	0.05212	--
ABALON	na	na	40	-3.099	0.001944	--
P2RY12	na	na	40	4.999	5.772e-07	++
TBC1D7	na	na	40	-0.57	0.5689	-+
CAHM	na	na	40	-0.239	0.8115	+-
AC019048.1	na	na	40	9.11	8.208e-20	++
[truncated: 13,851 more rows]

## Sheet: Table S4 D
MarkerName	Allele1	Allele2	Weight	Zscore	P-value	Direction
RANBP2	na	na	39	6.731	1.68e-11	++
BAZ2B	na	na	39	6.62	3.58e-11	++
MYH10	na	na	39	6.48	9.2e-11	++
CLIP1	na	na	39	6.402	1.53e-10	++
CHD7	na	na	39	6.39	1.66e-10	++
MYO5A	na	na	39	6.248	4.17e-10	++
ZKSCAN1	na	na	39	6.193	5.89e-10	++
APC	na	na	39	6.178	6.48e-10	++
ANK3	na	na	39	6.014	1.81e-09	++
ARID1B	na	na	39	6.004	1.93e-09	++
TANC2	na	na	39	5.946	2.75e-09	++
PPIB	na	na	39	-5.896	3.72e-09	--
RAB3B	na	na	39	5.885	3.98e-09	++
ARHGAP21	na	na	39	5.882	4.06e-09	++
MYCBP2	na	na	39	5.83	5.56e-09	++
ANK2	na	na	39	5.82	5.88e-09	++
UGGT1	na	na	39	5.819	5.91e-09	++
EP300	na	na	39	5.797	6.73e-09	++
NIPBL	na	na	39	5.793	6.92e-09	++
BSN	na	na	39	5.788	7.14e-09	++
EIF3A	na	na	39	5.758	8.53e-09	++
BOD1L1	na	na	39	5.72	1.06e-08	++
CKAP5	na	na	39	5.716	1.09e-08	++
PRR14L	na	na	39	5.707	1.15e-08	++
IPO9	na	na	39	5.683	1.32e-08	++
ANKRD12	na	na	39	5.647	1.63e-08	++
PRDX5	na	na	39	-5.624	1.87e-08	--
HERC1	na	na	39	5.62	1.91e-08	++
TP53BP1	na	na	39	5.612	2e-08	++
NCOA6	na	na	39	5.553	2.82e-08	++
ATRX	na	na	39	5.55	2.85e-08	++
HDLBP	na	na	39	5.538	3.06e-08	++
DYNC1H1	na	na	39	5.537	3.07e-08	++
SSH2	na	na	39	5.526	3.27e-08	++
NAV3	na	na	39	5.496	3.89e-08	++
DST	na	na	39	5.488	4.07e-08	++
ADCY1	na	na	39	5.486	4.12e-08	++
ZNF791	na	na	39	5.473	4.42e-08	++
CDK5	na	na	39	-5.472	4.44e-08	--
REV3L	na	na	39	5.462	4.71e-08	++
ANKRD17	na	na	39	5.449	5.06e-08	++
MYO9A	na	na	39	5.443	5.23e-08	++
TPR	na	na	39	5.427	5.75e-08	++
NAV1	na	na	39	5.418	6.02e-08	++
PCM1	na	na	39	5.413	6.21e-08	++
OAZ1	na	na	39	-5.409	6.34e-08	--
NR2C2	na	na	39	5.394	6.91e-08	++
RPL27A	na	na	39	-5.333	9.66e-08	--
DCTN3	na	na	39	-5.33	9.83e-08	--
EEF1A1P12	na	na	30	-5.298	1.17e-07	-?
YLPM1	na	na	39	5.28	1.29e-07	++
EPB41L1	na	na	39	5.274	1.34e-07	++
HUWE1	na	na	39	5.272	1.35e-07	++
MACF1	na	na	39	5.263	1.42e-07	++
UBR4	na	na	39	5.228	1.71e-07	++
MPRIP	na	na	39	5.224	1.75e-07	++
MRPL28	na	na	39	-5.217	1.82e-07	--
MYL6	na	na	39	-5.217	1.82e-07	--
PIN1	na	na	39	-5.211	1.88e-07	--
ANAPC11	na	na	39	-5.175	2.28e-07	--
DNAJC19P9	na	na	39	-5.157	2.51e-07	--
TNIK	na	na	39	5.144	2.69e-07	++
ATP6V0B	na	na	39	-5.132	2.87e-07	--
PHF3	na	na	39	5.125	2.98e-07	++
RPS7	na	na	39	-5.091	3.56e-07	--
ZNF629	na	na	39	5.09	3.57e-07	++
R3HDM1	na	na	39	5.089	3.61e-07	++
PEAK1	na	na	39	5.087	3.63e-07	++
PSMD8	na	na	39	-5.08	3.78e-07	--
ILVBL	na	na	39	-5.076	3.85e-07	--
FAU	na	na	39	-5.075	3.87e-07	--
TAGLN3	na	na	39	-5.072	3.94e-07	--
BCLAF1	na	na	39	5.068	4.01e-07	++
MTOR	na	na	39	5.061	4.17e-07	++
ZMIZ1	na	na	39	5.055	4.3e-07	++
ASXL3	na	na	39	5.052	4.37e-07	++
CAMSAP1	na	na	39	5.047	4.49e-07	++
COX6A1P2	na	na	39	-5.04	4.65e-07	--
MAGI3	na	na	39	5.035	4.77e-07	++
CCDC88A	na	na	39	5.031	4.87e-07	++
RPS5	na	na	39	-5.031	4.88e-07	--
NCOA2	na	na	39	5.026	5e-07	++
HECTD4	na	na	39	5.026	5.02e-07	++
RP11-357C3.3	na	na	30	5.004	5.62e-07	+?
ITSN1	na	na	39	5.003	5.65e-07	++
RFC1	na	na	39	4.987	6.14e-07	++
MAP1A	na	na	39	4.983	6.27e-07	++
ROMO1	na	na	39	-4.981	6.31e-07	--
ERC2	na	na	39	4.98	6.36e-07	++
NCAM1	na	na	39	4.958	7.12e-07	++
AKAP6	na	na	39	4.957	7.17e-07	++
ERG28	na	na	9	-4.947	7.54e-07	?-
NDUFB7	na	na	39	-4.943	7.69e-07	--
FTL	na	na	39	-4.935	8.01e-07	--
RPL35	na	na	39	-4.93	8.22e-07	--
RPS9	na	na	39	-4.915	8.86e-07	--
RPS11	na	na	39	-4.914	8.94e-07	--
RPS16	na	na	39	-4.906	9.31e-07	--
RBM6	na	na	39	4.906	9.32e-07	++
SSR4	na	na	39	-4.904	9.41e-07	--
UQCRQ	na	na	39	-4.897	9.71e-07	--
CHGB	na	na	30	4.896	9.8e-07	+?
GREB1L	na	na	39	4.895	9.83e-07	++
POLR2F	na	na	39	-4.895	9.85e-07	--
C12orf57	na	na	39	-4.894	9.86e-07	--
CEP170	na	na	39	4.894	9.9e-07	++
NOSIP	na	na	39	-4.893	9.93e-07	--
RPS24	na	na	39	-4.892	9.97e-07	--
EIF4G1	na	na	39	4.889	1.02e-06	++
GPRASP1	na	na	39	4.886	1.03e-06	++
AIP	na	na	39	-4.883	1.04e-06	--
HAX1	na	na	39	-4.883	1.04e-06	--
MIA3	na	na	39	4.88	1.06e-06	++
RPL18	na	na	39	-4.88	1.06e-06	--
YWHAE	na	na	39	-4.88	1.06e-06	--
SPTAN1	na	na	39	4.876	1.08e-06	++
CLIP3	na	na	39	4.871	1.11e-06	++
TOMM22	na	na	39	-4.865	1.15e-06	--
SPINT2	na	na	39	-4.861	1.17e-06	--
UNC13A	na	na	39	4.852	1.23e-06	++
MRPL55	na	na	39	-4.849	1.24e-06	--
TMEM120A	na	na	39	-4.841	1.29e-06	--
KIAA1211	na	na	39	4.838	1.32e-06	++
CEP350	na	na	39	4.826	1.39e-06	++
RPLP0	na	na	39	-4.82	1.44e-06	--
PLEKHA6	na	na	39	4.819	1.44e-06	++
KIF5A	na	na	39	4.81	1.51e-06	++
IFI27L2	na	na	39	-4.809	1.52e-06	--
RNF5	na	na	39	-4.807	1.53e-06	--
RPS3AP5	na	na	39	-4.807	1.53e-06	--
SMIM12	na	na	39	-4.798	1.61e-06	--
TUT7	na	na	9	4.796	1.62e-06	?+
TRRAP	na	na	30	4.796	1.62e-06	+?
DNAH10OS	na	na	39	4.792	1.66e-06	++
GAB2	na	na	39	4.788	1.69e-06	++
PHPT1	na	na	39	-4.785	1.71e-06	--
DNAH10	na	na	39	4.777	1.78e-06	++
RPL32	na	na	39	-4.777	1.78e-06	--
SMG1	na	na	39	4.774	1.8e-06	++
FRY	na	na	39	4.774	1.8e-06	++
PSMA7	na	na	39	-4.765	1.89e-06	--
CHD8	na	na	39	4.76	1.94e-06	++
UPF3B	na	na	39	4.759	1.94e-06	++
KIAA0195	na	na	30	4.759	1.94e-06	+?
AGAP1	na	na	39	4.756	1.97e-06	++
ZNF471	na	na	39	4.754	1.99e-06	++
ZNF106	na	na	39	4.746	2.08e-06	++
ASNA1	na	na	39	-4.746	2.08e-06	--
RPS21	na	na	39	-4.745	2.08e-06	--
RP11-592N21.1	na	na	30	-4.743	2.1e-06	-?
SORBS2	na	na	39	4.742	2.11e-06	++
POLE4	na	na	39	-4.736	2.18e-06	--
ZC3H13	na	na	30	4.73	2.25e-06	+?
GCC2	na	na	39	4.723	2.33e-06	++
RPS3	na	na	39	-4.72	2.36e-06	--
SRRM1	na	na	39	4.72	2.36e-06	++
STAG3	na	na	39	4.719	2.37e-06	++
SPTBN1	na	na	39	4.713	2.44e-06	++
SRRM4	na	na	30	4.706	2.52e-06	+?
ACOT8	na	na	39	-4.698	2.63e-06	--
GPATCH8	na	na	39	4.696	2.65e-06	++
DNAJB1	na	na	39	-4.693	2.7e-06	--
EIF3K	na	na	39	-4.686	2.79e-06	--
PRPF8	na	na	39	4.681	2.86e-06	++
ABL1	na	na	39	4.679	2.88e-06	++
ZNF480	na	na	39	4.679	2.88e-06	++
RYR2	na	na	39	4.678	2.89e-06	++
FAM168A	na	na	39	4.678	2.9e-06	++
VHL	na	na	39	4.678	2.9e-06	++
CLASP1	na	na	39	4.673	2.97e-06	++
RBX1	na	na	39	-4.672	2.99e-06	--
RPS7P11	na	na	39	-4.668	3.04e-06	--
KIF1B	na	na	39	4.666	3.07e-06	++
NTHL1	na	na	39	-4.663	3.12e-06	--
RPL18A	na	na	39	-4.657	3.21e-06	--
MAML3	na	na	39	4.657	3.22e-06	++
YIF1A	na	na	39	-4.656	3.23e-06	--
MAP4K4	na	na	39	4.654	3.26e-06	++
NEFM	na	na	39	4.653	3.26e-06	++
SCAND1	na	na	39	-4.653	3.27e-06	--
XKR4	na	na	39	4.65	3.32e-06	++
PDE4DIP	na	na	39	4.643	3.43e-06	++
RPL13A	na	na	39	-4.642	3.45e-06	--
PFDN5	na	na	39	-4.641	3.46e-06	--
KMT2C	na	na	39	4.637	3.54e-06	++
TALDO1	na	na	39	-4.63	3.66e-06	--
ENAH	na	na	39	4.63	3.66e-06	++
TMED1	na	na	39	-4.624	3.76e-06	--
ERC1	na	na	39	4.621	3.82e-06	++
PHACTR4	na	na	39	4.616	3.92e-06	++
CHCHD6	na	na	39	-4.612	3.99e-06	--
KIDINS220	na	na	39	4.61	4.03e-06	++
PPIAP22	na	na	39	-4.61	4.03e-06	--
SUPT6H	na	na	39	4.603	4.17e-06	++
RPL31	na	na	39	-4.593	4.37e-06	--
ZNF608	na	na	30	4.589	4.45e-06	+?
SERF2	na	na	39	-4.589	4.46e-06	--
CACNA2D2	na	na	39	4.588	4.48e-06	++
MRPL20	na	na	39	-4.588	4.48e-06	--
MAP1B	na	na	30	4.581	4.62e-06	+?
PCLO	na	na	30	4.578	4.7e-06	+?
MKL2	na	na	30	4.577	4.72e-06	+?
NDUFB11	na	na	39	-4.571	4.86e-06	--
GIGYF2	na	na	39	4.569	4.89e-06	++
MRPL34	na	na	39	-4.568	4.92e-06	--
UBB	na	na	39	-4.565	5.01e-06	--
SMC1A	na	na	39	4.563	5.04e-06	++
SLC50A1	na	na	39	-4.561	5.1e-06	--
PRDX2	na	na	39	-4.551	5.35e-06	--
NIN	na	na	39	4.546	5.46e-06	++
RPL8	na	na	39	-4.546	5.47e-06	--
HINT1	na	na	39	-4.545	5.49e-06	--
LSM4	na	na	39	-4.543	5.54e-06	--
TNRC6B	na	na	39	4.539	5.66e-06	++
TMSB10	na	na	39	-4.536	5.74e-06	--
NDUFAB1	na	na	39	-4.535	5.76e-06	--
MLXIP	na	na	39	4.533	5.81e-06	++
GABBR2	na	na	39	4.531	5.87e-06	++
CLSTN2	na	na	39	4.529	5.92e-06	++
TMSB4X	na	na	39	-4.529	5.93e-06	--
RPLP0P6	na	na	39	-4.526	6e-06	--
RBM25	na	na	39	4.517	6.27e-06	++
ELP6	na	na	39	-4.511	6.45e-06	--
NDUFB10	na	na	39	-4.509	6.51e-06	--
SNRPD3	na	na	39	4.503	6.7e-06	++
RPSA	na	na	39	-4.499	6.84e-06	--
RP11-465N4.4	na	na	30	4.496	6.91e-06	+?
RPL15P3	na	na	39	-4.496	6.91e-06	--
TBCB	na	na	39	-4.494	7e-06	--
MAVS	na	na	39	4.487	7.22e-06	++
SACS	na	na	39	4.486	7.25e-06	++
NFASC	na	na	39	4.484	7.34e-06	++
NSD1	na	na	39	4.479	7.51e-06	++
CUX1	na	na	39	4.478	7.54e-06	++
UBE2T	na	na	39	-4.476	7.61e-06	--
SPEN	na	na	39	4.476	7.61e-06	++
NUBP2	na	na	39	-4.467	7.93e-06	--
C19orf53	na	na	39	-4.466	7.97e-06	--
TMEM178B	na	na	39	4.465	8.03e-06	++
ADAR	na	na	39	4.456	8.34e-06	++
ASAP1	na	na	39	4.454	8.44e-06	++
RPL27	na	na	39	-4.453	8.46e-06	--
RPS15	na	na	39	-4.453	8.47e-06	--
MIR600HG	na	na	39	4.453	8.48e-06	++
CD63	na	na	39	-4.448	8.68e-06	--
BRK1	na	na	39	-4.447	8.7e-06	--
ERGIC3	na	na	39	-4.446	8.76e-06	--
SHISA7	na	na	39	4.444	8.85e-06	++
TNRC6C	na	na	39	4.437	9.11e-06	++
TMEM131	na	na	39	4.434	9.24e-06	++
CUTA	na	na	39	-4.43	9.43e-06	--
RPL13AP5	na	na	39	-4.427	9.56e-06	--
KMT2A	na	na	39	4.422	9.77e-06	++
FDPS	na	na	39	-4.416	1.01e-05	--
LAMTOR4	na	na	39	-4.415	1.01e-05	--
RPL38	na	na	39	-4.413	1.02e-05	--
MDN1	na	na	39	4.411	1.03e-05	++
DGCR6L	na	na	39	-4.409	1.04e-05	--
VPS13D	na	na	39	4.409	1.04e-05	++
RP11-343B5.1	na	na	30	-4.406	1.05e-05	-?
ROBO2	na	na	39	4.404	1.07e-05	++
PPP1CA	na	na	39	-4.403	1.07e-05	--
FIS1	na	na	39	-4.4	1.08e-05	--
ARHGEF12	na	na	39	4.399	1.09e-05	++
PRDX4	na	na	39	-4.394	1.12e-05	--
NDUFB2	na	na	39	-4.391	1.13e-05	--
ZNF43	na	na	39	4.386	1.15e-05	++
INSR	na	na	39	4.385	1.16e-05	++
SMDT1	na	na	39	-4.38	1.19e-05	--
MYL6B	na	na	39	-4.38	1.19e-05	--
EEF1A1P11	na	na	39	-4.379	1.19e-05	--
TMEM219	na	na	39	-4.377	1.2e-05	--
EIF4G3	na	na	39	4.374	1.22e-05	++
PLEKHJ1	na	na	39	-4.373	1.23e-05	--
PRDM2	na	na	39	4.371	1.24e-05	++
CTU2	na	na	39	-4.366	1.26e-05	--
GPX4	na	na	39	-4.366	1.27e-05	--
TIMM8B	na	na	39	-4.363	1.28e-05	--
KMT2E	na	na	39	4.362	1.29e-05	++
ZNF532	na	na	39	4.36	1.3e-05	++
FBXO11	na	na	39	4.358	1.31e-05	++
UBBP4	na	na	39	-4.358	1.31e-05	--
RPL35A	na	na	39	-4.353	1.34e-05	--
SETD5	na	na	39	4.351	1.36e-05	++
AP2S1	na	na	39	-4.344	1.4e-05	--
SON	na	na	39	4.338	1.44e-05	++
LSM2	na	na	39	-4.334	1.46e-05	--
RPL24P8	na	na	39	-4.333	1.47e-05	--
RP11-619L12.4	na	na	30	4.328	1.51e-05	+?
KIAA1549	na	na	39	4.323	1.54e-05	++
BCAP31	na	na	39	-4.323	1.54e-05	--
CYB5B	na	na	39	-4.318	1.57e-05	--
NUMA1	na	na	39	4.313	1.61e-05	++
EPHB2	na	na	39	4.31	1.63e-05	++
NDUFS7	na	na	39	-4.308	1.65e-05	--
NDUFA6	na	na	39	-4.307	1.66e-05	--
AFF3	na	na	39	4.302	1.69e-05	++
SETD2	na	na	39	4.302	1.69e-05	++
BAZ1B	na	na	39	4.301	1.7e-05	++
SLC9A7	na	na	39	4.301	1.7e-05	++
CCT7	na	na	39	-4.296	1.74e-05	--
TSC1	na	na	39	4.291	1.78e-05	++
RPS18P12	na	na	39	-4.29	1.78e-05	--
HIPK2	na	na	39	4.289	1.8e-05	+-
ATP9A	na	na	39	4.286	1.82e-05	++
COX5B	na	na	39	-4.285	1.83e-05	--
TMSB4XP4	na	na	39	-4.284	1.84e-05	--
ALKBH2	na	na	39	-4.283	1.84e-05	--
UCHL1	na	na	39	-4.282	1.85e-05	--
MRPS12	na	na	39	-4.281	1.86e-05	--
DTYMK	na	na	39	-4.278	1.89e-05	--
SOGA1	na	na	39	4.274	1.92e-05	++
SLU7	na	na	39	4.272	1.94e-05	++
MECP2	na	na	39	4.268	1.98e-05	++
NUDT16L1	na	na	39	-4.267	1.98e-05	--
SLX4	na	na	39	4.262	2.02e-05	++
EEF1A1P13	na	na	39	-4.262	2.03e-05	--
UROD	na	na	39	-4.258	2.06e-05	--
EEF1B2	na	na	39	-4.254	2.1e-05	--
ASTN1	na	na	39	4.254	2.1e-05	++
KIAA1731	na	na	30	4.253	2.11e-05	+?
KAT6A	na	na	39	4.253	2.11e-05	++
SNRNP200	na	na	39	4.251	2.13e-05	++
RPS19	na	na	39	-4.248	2.16e-05	--
APBA1	na	na	39	4.247	2.16e-05	++
CREBBP	na	na	39	4.247	2.17e-05	++
TPPP	na	na	39	4.247	2.17e-05	++
ZCCHC6	na	na	30	4.246	2.18e-05	+?
ZNF69	na	na	39	4.245	2.18e-05	++
MRPS15	na	na	39	-4.245	2.19e-05	--
GOLGA3	na	na	39	4.244	2.2e-05	++
KIAA0319L	na	na	30	4.243	2.2e-05	+?
C12orf44	na	na	30	-4.241	2.22e-05	-?
RPS6KB2	na	na	39	-4.239	2.24e-05	--
TCOF1	na	na	39	4.238	2.25e-05	++
FAM96B	na	na	30	-4.237	2.27e-05	-?
RPL18AP3	na	na	39	-4.234	2.3e-05	--
LARP1	na	na	39	4.231	2.33e-05	++
NDUFS3	na	na	39	-4.228	2.36e-05	--
RPL39P3	na	na	39	-4.228	2.36e-05	--
RBFOX2	na	na	39	4.227	2.37e-05	++
POP7	na	na	39	-4.225	2.39e-05	--
ZMYND8	na	na	39	4.221	2.43e-05	++
UBE4B	na	na	39	4.219	2.45e-05	++
C19orf25	na	na	39	-4.219	2.45e-05	--
ZNF37A	na	na	39	4.219	2.46e-05	++
ARHGEF7	na	na	39	4.218	2.46e-05	++
CETN2	na	na	39	-4.217	2.48e-05	--
PMM1	na	na	39	-4.216	2.48e-05	--
WDR54	na	na	39	-4.214	2.51e-05	--
RPL13	na	na	39	-4.212	2.53e-05	--
CTB-79E8.3	na	na	30	-4.212	2.53e-05	-?
IFT172	na	na	30	4.211	2.54e-05	+?
RPL12	na	na	39	-4.209	2.57e-05	--
MRPL52	na	na	39	-4.208	2.58e-05	--
PPIAP11	na	na	39	-4.202	2.64e-05	--
C1orf43	na	na	39	-4.199	2.68e-05	--
MED15	na	na	39	4.191	2.78e-05	++
PPIAP29	na	na	39	-4.191	2.78e-05	--
NCOA1	na	na	39	4.19	2.79e-05	++
LSM10	na	na	39	-4.188	2.81e-05	--
NOP10	na	na	39	-4.188	2.81e-05	--
ZNF594	na	na	39	4.187	2.82e-05	++
PRRC2C	na	na	39	4.186	2.84e-05	++
CELSR2	na	na	39	4.185	2.85e-05	++
BAZ2A	na	na	39	4.184	2.86e-05	++
MPHOSPH8	na	na	39	4.183	2.88e-05	++
MAATS1	na	na	39	4.183	2.88e-05	++
TRAPPC2L	na	na	39	-4.178	2.94e-05	--
RPS3AP47	na	na	39	-4.178	2.94e-05	--
PSMB7	na	na	39	-4.172	3.02e-05	--
TIMM17B	na	na	39	-4.17	3.05e-05	--
EHBP1	na	na	39	4.167	3.09e-05	++
RPL34	na	na	39	-4.167	3.09e-05	--
BANF1	na	na	39	-4.164	3.13e-05	--
RPS18	na	na	39	-4.162	3.15e-05	--
SPAG9	na	na	39	4.158	3.21e-05	++
NOL8	na	na	39	4.155	3.25e-05	++
KIAA1109	na	na	39	4.153	3.28e-05	++
UHRF1BP1	na	na	39	4.151	3.31e-05	++
PDE6D	na	na	39	-4.14	3.47e-05	--
KPTN	na	na	39	-4.138	3.51e-05	--
SLC35B2	na	na	39	-4.136	3.53e-05	--
GFAP	na	na	9	-4.136	3.53e-05	?-
CCDC167	na	na	39	-4.136	3.54e-05	--
RPS27A	na	na	39	-4.135	3.54e-05	--
ZFHX3	na	na	39	4.135	3.55e-05	++
DBI	na	na	39	-4.134	3.57e-05	--
RPS13	na	na	39	-4.132	3.6e-05	--
UBE2D3P1	na	na	39	-4.13	3.63e-05	--
RAB33A	na	na	39	-4.127	3.68e-05	--
AKAP9	na	na	30	4.126	3.69e-05	+?
FBL	na	na	39	-4.126	3.7e-05	--
NRXN1	na	na	39	4.121	3.78e-05	++
GBF1	na	na	39	4.12	3.79e-05	++
SSH1	na	na	39	4.116	3.85e-05	++
KIF21B	na	na	39	4.115	3.88e-05	++
MYO7A	na	na	39	4.114	3.89e-05	++
FBXO41	na	na	39	4.113	3.91e-05	++
TIMP3	na	na	39	4.111	3.93e-05	++
PSPH	na	na	39	-4.111	3.94e-05	--
AC079250.1	na	na	39	-4.107	4.02e-05	--
CYFIP2	na	na	30	4.105	4.04e-05	+?
LSMD1	na	na	30	-4.105	4.05e-05	-?
POLR2G	na	na	39	-4.103	4.08e-05	--
UQCR11	na	na	39	-4.102	4.1e-05	--
RIF1	na	na	39	4.098	4.17e-05	++
EIF5B	na	na	39	4.098	4.18e-05	++
RPL29	na	na	39	-4.097	4.18e-05	--
RP11-209D14.2	na	na	30	-4.096	4.21e-05	-?
RPL15P18	na	na	39	-4.094	4.24e-05	--
PTMA	na	na	39	-4.093	4.26e-05	--
ZNF836	na	na	39	4.09	4.32e-05	++
CCT2	na	na	39	-4.087	4.37e-05	--
RP3-375P9.2	na	na	30	-4.086	4.39e-05	-?
RPL13AP25	na	na	39	-4.086	4.4e-05	--
COA3	na	na	39	-4.083	4.44e-05	--
C19orf70	na	na	30	-4.077	4.57e-05	-?
TXN	na	na	39	-4.076	4.58e-05	--
MTCO1P40	na	na	9	-4.076	4.59e-05	?-
NMNAT2	na	na	30	4.075	4.59e-05	+?
WDFY3	na	na	39	4.075	4.61e-05	++
EIF6	na	na	39	-4.075	4.61e-05	--
ARHGAP17	na	na	39	4.07	4.7e-05	++
HIST1H2BG	na	na	9	-4.066	4.79e-05	?-
TENM4	na	na	30	4.062	4.87e-05	+?
NDUFB1	na	na	39	-4.062	4.87e-05	--
PFDN2	na	na	39	-4.061	4.89e-05	--
MAP7D2	na	na	39	4.06	4.92e-05	++
RAPH1	na	na	39	4.057	4.97e-05	++
RP11-475C16.1	na	na	30	-4.057	4.97e-05	-?
NSD2	na	na	9	4.057	4.97e-05	?+
ZNF142	na	na	39	4.055	5.01e-05	+-
PKIG	na	na	39	-4.053	5.06e-05	--
SMC3	na	na	39	4.052	5.07e-05	++
CLSTN1	na	na	39	4.052	5.08e-05	++
GPS1	na	na	39	-4.047	5.19e-05	--
MICALL1	na	na	39	4.046	5.21e-05	++
RPS8	na	na	39	-4.046	5.22e-05	--
RPRD2	na	na	39	4.044	5.26e-05	++
CTC-429P9.3	na	na	30	4.042	5.3e-05	+?
COX7A2L	na	na	39	-4.042	5.31e-05	--
PQBP1	na	na	39	-4.04	5.35e-05	--
TULP4	na	na	39	4.04	5.36e-05	++
RNF181	na	na	30	-4.039	5.37e-05	-?
ATP8A2	na	na	39	4.039	5.38e-05	++
UBA52	na	na	39	-4.033	5.52e-05	--
COX6B1	na	na	39	-4.032	5.52e-05	--
RPS26P6	na	na	39	-4.032	5.53e-05	--
ATP5O	na	na	30	-4.029	5.59e-05	-?
IGBP1	na	na	39	-4.026	5.67e-05	--
APOOL	na	na	39	4.024	5.72e-05	++
TOP2B	na	na	39	4.023	5.75e-05	++
CTB-63M22.1	na	na	30	-4.022	5.76e-05	-?
SUCLG1	na	na	39	-4.021	5.81e-05	--
JAKMIP2	na	na	30	4.018	5.86e-05	+?
ALKBH7	na	na	30	-4.018	5.87e-05	-?
NME3	na	na	39	-4.017	5.91e-05	--
RASAL2	na	na	39	4.016	5.92e-05	++
DHX38	na	na	39	4.009	6.1e-05	++
TMEM14A	na	na	39	-4.008	6.14e-05	--
PNKD	na	na	39	-4.003	6.27e-05	--
SCAF11	na	na	39	4.002	6.29e-05	++
EBP	na	na	39	-3.999	6.36e-05	--
CACHD1	na	na	39	3.997	6.42e-05	++
ZNF146	na	na	39	3.995	6.46e-05	++
SRGAP1	na	na	39	3.995	6.47e-05	++
TUBA1C	na	na	39	-3.993	6.52e-05	--
RPLP1	na	na	39	-3.993	6.52e-05	--
R3HDM2	na	na	39	3.992	6.56e-05	++
DCTPP1	na	na	39	-3.989	6.64e-05	--
TTC37	na	na	39	3.989	6.65e-05	++
KLHDC9	na	na	39	-3.985	6.76e-05	--
ZNF33A	na	na	39	3.982	6.85e-05	++
NHP2	na	na	39	-3.981	6.85e-05	--
NDUFA11	na	na	39	-3.977	6.97e-05	--
TBC1D5	na	na	39	3.976	7e-05	++
ERH	na	na	39	-3.973	7.09e-05	--
RPL35P1	na	na	39	-3.972	7.12e-05	--
SETBP1	na	na	39	3.97	7.18e-05	++
EML4	na	na	39	3.97	7.2e-05	++
LRRC42	na	na	39	-3.968	7.25e-05	--
FGD3	na	na	39	3.965	7.33e-05	++
CEP162	na	na	9	3.965	7.33e-05	?+
SEPW1	na	na	30	-3.965	7.35e-05	-?
BEND5	na	na	39	-3.963	7.39e-05	--
AIMP2	na	na	39	-3.963	7.39e-05	--
SEC16A	na	na	39	3.959	7.53e-05	++
RABEPK	na	na	39	-3.957	7.58e-05	--
MAD2L1BP	na	na	39	-3.956	7.64e-05	--
RP11-254B13.1	na	na	30	-3.952	7.74e-05	-?
RNF113A	na	na	39	-3.952	7.74e-05	--
SEC63	na	na	39	3.951	7.79e-05	++
MDM4	na	na	39	3.949	7.86e-05	+-
STARD3NL	na	na	39	-3.945	7.97e-05	--
HCN4	na	na	39	3.945	7.97e-05	++
ARID1A	na	na	39	3.945	7.97e-05	++
FAM228B	na	na	39	3.944	8.02e-05	++
LMAN2	na	na	39	-3.944	8.02e-05	--
RP11-884K10.7	na	na	30	3.944	8.02e-05	+?
KCNB1	na	na	39	3.943	8.04e-05	++
RPS2P55	na	na	39	-3.943	8.04e-05	--
ABCF1	na	na	39	3.941	8.13e-05	++
KDM3B	na	na	39	3.94	8.13e-05	++
EEF1A1P9	na	na	30	-3.939	8.17e-05	-?
GON4L	na	na	39	3.938	8.21e-05	++
TMEM9	na	na	39	-3.938	8.22e-05	--
HIVEP2	na	na	39	3.932	8.42e-05	++
DCTN1	na	na	39	3.93	8.5e-05	++
KIF5C	na	na	39	3.917	8.95e-05	++
CCDC107	na	na	39	-3.917	8.95e-05	--
PPIA	na	na	39	-3.917	8.97e-05	--
FAM222B	na	na	39	3.916	8.99e-05	+-
FTLP3	na	na	39	-3.915	9.03e-05	--
PSMC4	na	na	39	-3.915	9.04e-05	--
RP11-617F23.1	na	na	30	3.913	9.11e-05	+?
RP11-253I19.3	na	na	30	3.913	9.11e-05	+?
SMG7	na	na	39	3.913	9.12e-05	++
ADNP	na	na	39	3.906	9.37e-05	++
RPL26L1	na	na	39	-3.904	9.45e-05	--
SETX	na	na	39	3.904	9.48e-05	++
NDUFB9	na	na	39	-3.897	9.73e-05	--
DCLRE1C	na	na	39	3.897	9.73e-05	++
TEX264	na	na	39	-3.897	9.74e-05	--
GOLGA4	na	na	39	3.895	9.82e-05	++
GAPDHP63	na	na	39	-3.893	9.91e-05	--
ARID4B	na	na	39	3.889	0.0001005	++
ATG4B	na	na	39	-3.889	0.0001007	--
RPL10A	na	na	39	-3.889	0.0001007	--
RPL39	na	na	39	-3.889	0.0001008	--
ASH1L	na	na	39	3.888	0.0001013	++
RPS3AP6	na	na	39	-3.886	0.000102	--
RPS27	na	na	39	-3.884	0.0001028	--
CACNG8	na	na	30	3.881	0.0001039	+?
MRPL11	na	na	39	-3.877	0.000106	--
CYP51A1P1	na	na	9	-3.876	0.0001062	?-
AC093106.7	na	na	30	-3.876	0.0001063	-?
STOML1	na	na	39	-3.87	0.0001087	--
AKAP13	na	na	39	3.87	0.0001088	++
NAV2	na	na	39	3.868	0.0001096	++
KCND3	na	na	39	3.866	0.0001107	++
RP11-627K11.1	na	na	30	-3.866	0.0001108	-?
RP11-100N21.1	na	na	30	-3.863	0.0001119	-?
C11orf31	na	na	30	-3.862	0.0001123	-?
PARL	na	na	39	-3.862	0.0001124	--
PLXNA4	na	na	39	3.862	0.0001124	++
WIPF2	na	na	30	3.862	0.0001125	+?
RP11-65J21.3	na	na	30	3.861	0.0001127	+?
MEA1	na	na	39	-3.861	0.0001129	--
GOLGA7	na	na	39	-3.86	0.0001134	--
PHF23	na	na	39	-3.858	0.0001141	--
MGA	na	na	39	3.857	0.0001146	++
HDHD3	na	na	39	-3.853	0.0001167	--
RPL36	na	na	30	-3.853	0.0001167	-?
DCXR	na	na	39	-3.851	0.0001174	--
SIPA1L2	na	na	39	3.85	0.0001181	++
RPL21P28	na	na	39	-3.847	0.0001198	--
MRPL40	na	na	39	-3.844	0.000121	--
RPL12P4	na	na	39	-3.842	0.0001222	--
COX14	na	na	39	-3.841	0.0001223	--
LCMT1	na	na	39	-3.841	0.0001223	--
PMVK	na	na	39	-3.84	0.0001229	--
OCIAD2	na	na	39	-3.838	0.0001238	--
CAMSAP2	na	na	39	3.832	0.0001271	++
COPE	na	na	39	-3.829	0.0001286	--
MDC1	na	na	39	3.828	0.0001293	++
CNOT4	na	na	30	3.826	0.0001303	+?
RP11-212P7.1	na	na	30	-3.826	0.0001305	-?
FAM21A	na	na	30	3.826	0.0001305	+?
DYNLL1	na	na	39	-3.825	0.0001309	--
LYPLA2P1	na	na	39	-3.822	0.0001324	--
FIBP	na	na	39	-3.822	0.0001325	--
MTR	na	na	39	3.821	0.0001328	++
PYCR1	na	na	39	-3.821	0.0001329	--
ZSCAN30	na	na	39	3.82	0.0001337	++
GLG1	na	na	39	3.819	0.0001339	++
RPS26	na	na	39	-3.817	0.0001351	--
TCEB2	na	na	30	-3.817	0.0001352	-?
COMMD6	na	na	39	-3.815	0.000136	--
TIMMDC1	na	na	39	-3.815	0.0001361	--
SEC61B	na	na	39	-3.815	0.0001362	--
PSMA6	na	na	39	-3.813	0.0001375	--
HTT	na	na	39	3.809	0.0001395	++
AMOTL1	na	na	39	3.807	0.0001408	++
AC010468.1	na	na	39	-3.806	0.0001413	--
ZNF573	na	na	39	3.806	0.0001414	++
ATP6V1F	na	na	39	-3.805	0.0001418	--
CTNND2	na	na	30	3.804	0.0001425	+?
BCR	na	na	39	3.801	0.0001441	++
KLF6	na	na	39	-3.801	0.0001442	--
UQCRH	na	na	39	-3.798	0.0001459	--
RPL13AP20	na	na	39	-3.797	0.0001463	--
RP11-112L6.4	na	na	30	-3.797	0.0001464	-?
RP11-321E8.1	na	na	30	-3.796	0.0001469	-?
LAPTM4A	na	na	39	-3.793	0.000149	--
HERC2	na	na	39	3.792	0.0001496	++
CDKN2AIPNL	na	na	39	-3.791	0.0001499	--
SNRPD2	na	na	39	-3.789	0.0001511	--
TXN2	na	na	39	-3.785	0.0001539	--
SPARCL1	na	na	9	-3.784	0.0001546	?-
CDK4	na	na	39	-3.783	0.0001551	--
PPP4C	na	na	39	-3.781	0.0001564	--
CCDC51	na	na	39	-3.781	0.0001565	--
PTPRJ	na	na	39	3.78	0.0001569	++
TMEM191A	na	na	30	-3.779	0.0001572	-?
EEF1B2P3	na	na	39	-3.779	0.0001573	--
SORBS1	na	na	39	3.779	0.0001575	++
HSPA8P5	na	na	39	-3.777	0.0001585	--
SAMM50	na	na	39	-3.777	0.0001589	--
AC009245.3	na	na	30	-3.776	0.0001596	-?
HNRNPA2B1	na	na	39	3.775	0.00016	++
ARHGEF11	na	na	39	3.775	0.0001601	++
AKR1C1	na	na	39	-3.774	0.0001604	--
RPL19	na	na	39	-3.77	0.0001635	--
EXOSC5	na	na	39	-3.767	0.000165	--
MAGEH1	na	na	39	-3.766	0.0001656	--
CHD6	na	na	39	3.766	0.0001658	++
GRIK3	na	na	39	3.764	0.0001669	++
RPP25L	na	na	39	-3.762	0.0001687	--
ZNF197	na	na	39	3.758	0.0001714	++
PHAX	na	na	39	3.749	0.0001779	++
YIF1B	na	na	39	-3.746	0.0001799	--
VPS53	na	na	39	3.744	0.0001811	++
SBNO1	na	na	39	3.743	0.0001816	++
ZNF570	na	na	39	3.742	0.0001825	++
ZNF445	na	na	39	3.74	0.0001837	++
OTUB1	na	na	39	-3.74	0.0001839	--
ARHGAP26	na	na	39	3.74	0.000184	++
HIST1H4C	na	na	39	-3.739	0.0001848	--
EIF3G	na	na	39	-3.739	0.000185	--
RPL24	na	na	30	-3.737	0.0001861	-?
ATP6V0D1	na	na	39	-3.737	0.0001864	--
CCDC88C	na	na	39	3.737	0.0001864	++
H3F3AP6	na	na	39	-3.737	0.0001865	--
NPIPB5	na	na	39	3.735	0.0001874	++
2021-03-01	na	na	9	3.735	0.0001877	?+
FDFT1	na	na	39	-3.734	0.0001884	--
KIF26B	na	na	39	3.733	0.0001892	++
UQCRC1	na	na	39	-3.732	0.0001901	--
COX7A2	na	na	39	-3.732	0.0001902	--
PTMAP5	na	na	39	-3.729	0.0001924	--
RAB11FIP4	na	na	39	3.729	0.0001924	++
ENTPD4	na	na	30	3.728	0.0001926	+?
RBM19	na	na	39	3.727	0.0001934	++
PDCD11	na	na	39	3.727	0.0001939	++
FBXW9	na	na	39	-3.727	0.0001941	--
ADD2	na	na	39	3.726	0.0001947	++
CACNG2	na	na	39	3.721	0.0001984	++
C9orf16	na	na	39	-3.721	0.0001985	--
GPAA1	na	na	39	-3.721	0.0001988	--
UBXN7	na	na	39	3.719	0.0001998	++
ARMCX6	na	na	39	-3.719	0.0002	--
MADD	na	na	30	3.717	0.0002016	+?
CTD-2024P10.2	na	na	30	3.714	0.0002041	+?
APEX1	na	na	39	-3.714	0.0002043	--
LONP2	na	na	30	3.713	0.0002048	+?
DYNC2H1	na	na	39	3.712	0.0002056	++
ZBTB8A	na	na	39	3.712	0.0002059	++
GPX1	na	na	30	-3.712	0.0002059	-?
UQCRC2	na	na	39	-3.712	0.000206	--
SUMO2P1	na	na	39	-3.711	0.0002068	--
AUP1	na	na	39	-3.71	0.000207	--
ZNF462	na	na	39	3.708	0.000209	+-
MIEN1	na	na	39	-3.707	0.0002095	--
BDP1	na	na	39	3.705	0.0002111	++
RPS6	na	na	39	-3.704	0.0002124	--
DPM3	na	na	39	-3.704	0.0002125	--
RP11-82O19.2	na	na	30	3.703	0.000213	+?
MRPL27	na	na	30	-3.702	0.0002137	-?
DENND5B	na	na	39	3.701	0.0002148	++
AL139082.1	na	na	9	3.701	0.0002148	?+
SAP130	na	na	39	3.7	0.0002153	++
SLC12A6	na	na	39	3.7	0.0002156	++
FARP1	na	na	39	3.697	0.000218	++
ST8SIA5	na	na	39	3.697	0.0002181	++
GLA	na	na	39	-3.696	0.000219	--
RPL41P2	na	na	39	-3.696	0.000219	--
CDK12	na	na	39	3.695	0.0002195	++
ST5	na	na	39	3.694	0.0002205	++
SDK2	na	na	39	3.694	0.0002207	++
ABL2	na	na	39	3.694	0.0002207	++
BCOR	na	na	39	3.694	0.0002208	++
TMEM223	na	na	39	-3.692	0.0002226	--
PLXNC1	na	na	39	3.692	0.0002228	++
TWF2	na	na	39	-3.691	0.0002234	--
RP11-270C12.3	na	na	30	-3.69	0.0002245	-?
RPL5P1	na	na	39	-3.69	0.0002245	--
RP11-566E18.3	na	na	30	3.688	0.0002258	+?
HIVEP1	na	na	30	3.688	0.0002259	+?
SNCG	na	na	39	-3.687	0.0002266	--
GALK1	na	na	39	-3.687	0.0002267	--
CCDC28B	na	na	39	-3.686	0.0002279	--
AC007969.5	na	na	30	-3.685	0.0002289	-?
TTLL5	na	na	39	3.684	0.0002292	++
SF3B5	na	na	30	-3.683	0.0002303	-?
NTPCR	na	na	39	-3.683	0.0002306	--
MGST3	na	na	39	-3.682	0.0002312	--
C7orf50	na	na	39	-3.682	0.0002317	--
AC008608.2	na	na	9	-3.68	0.0002331	?-
VPS28	na	na	39	-3.68	0.0002336	--
SAFB	na	na	39	3.679	0.0002343	++
KALRN	na	na	39	3.679	0.0002345	++
CTD-2192J16.15	na	na	30	-3.673	0.0002397	-?
MRPL54	na	na	39	-3.673	0.00024	--
SOBP	na	na	39	3.671	0.0002415	++
R3HCC1	na	na	39	-3.671	0.0002419	--
DOPEY1	na	na	30	3.668	0.0002445	+?
CELF5	na	na	39	3.668	0.0002446	++
TIMM50	na	na	39	-3.668	0.0002447	--
RP11-31F15.1	na	na	30	3.667	0.000245	+?
EEF1A1P5	na	na	39	-3.666	0.0002461	--
RP11-887P2.3	na	na	30	-3.66	0.0002524	-?
RPL15P2	na	na	39	-3.659	0.0002535	--
ARIH1	na	na	39	3.655	0.0002574	++
C5orf42	na	na	30	3.655	0.0002576	+?
NME2P1	na	na	39	-3.654	0.0002583	--
TRAPPC4	na	na	39	-3.653	0.000259	--
SFXN4	na	na	39	-3.65	0.0002621	--
TMEM147	na	na	39	-3.649	0.0002634	--
NDUFA3	na	na	39	-3.646	0.0002666	--
UBL5	na	na	39	-3.645	0.0002672	--
PPP1R12A	na	na	39	3.645	0.0002673	++
EMC7	na	na	39	-3.644	0.0002683	--
CBX3P9	na	na	39	-3.644	0.0002687	--
MAGI1	na	na	39	3.644	0.0002689	++
RUSC2	na	na	39	3.644	0.0002689	++
SC22CB-1E7.1	na	na	30	-3.643	0.0002694	-?
RPS3AP26	na	na	39	-3.643	0.00027	--
RPS26P47	na	na	39	-3.642	0.0002709	--
PHF12	na	na	39	3.641	0.0002714	++
PGD	na	na	39	-3.64	0.0002729	--
MRPS7	na	na	39	-3.638	0.0002743	--
TRAK1	na	na	39	3.638	0.0002748	++
KIF1A	na	na	39	3.636	0.0002766	+-
WDR61	na	na	39	-3.636	0.0002769	--
MAPT	na	na	39	3.636	0.0002771	++
RP11-578F5.1	na	na	30	-3.636	0.0002771	-?
TMEM134	na	na	39	-3.636	0.0002772	--
RP11-1018J11.1	na	na	30	-3.636	0.0002774	-?
PSMB1	na	na	39	-3.635	0.0002776	--
PHF21A	na	na	39	3.635	0.0002776	++
RPS3A	na	na	30	-3.634	0.0002787	-?
AKR1A1	na	na	39	-3.634	0.0002794	--
RPL37A	na	na	39	-3.633	0.0002798	--
CHD3	na	na	39	3.633	0.0002804	++
HIP1	na	na	30	3.633	0.0002806	+?
COX4I1	na	na	30	-3.629	0.0002842	-?
KIAA1244	na	na	30	3.629	0.0002843	+?
WNK1	na	na	39	3.627	0.0002864	++
KLHDC3	na	na	39	-3.627	0.0002872	--
TMED3	na	na	39	-3.626	0.0002878	--
UNC13B	na	na	39	3.626	0.0002881	++
BSG	na	na	39	-3.626	0.0002882	--
RFXANK	na	na	39	-3.625	0.0002887	--
C12orf10	na	na	39	-3.625	0.0002887	--
GOLGB1	na	na	39	3.625	0.000289	++
ATP5G1	na	na	30	-3.624	0.0002901	-?
TMSB4XP2	na	na	39	-3.624	0.0002904	--
SNCAIP	na	na	39	3.623	0.0002916	++
IFT43	na	na	39	-3.622	0.0002926	--
KIAA0226	na	na	30	3.621	0.0002933	+?
ZNHIT1	na	na	39	-3.62	0.0002943	--
POLR1A	na	na	39	3.618	0.0002964	++
FASTK	na	na	30	-3.617	0.0002979	-?
TNRC6A	na	na	39	3.616	0.0002988	++
PEX5L	na	na	39	3.611	0.0003049	++
PYM1	na	na	9	-3.61	0.0003059	?-
MRPL14	na	na	39	-3.61	0.0003061	--
LSM12	na	na	39	-3.605	0.0003121	--
WHSC1	na	na	30	3.603	0.0003147	+?
RPSAP8	na	na	39	-3.603	0.000315	--
RESF1	na	na	9	3.601	0.0003164	?+
HBQ1	na	na	39	-3.601	0.0003167	--
ACTL6B	na	na	39	-3.6	0.0003184	--
PTPRD	na	na	39	3.598	0.0003203	++
MRPL21	na	na	39	-3.598	0.0003206	--
UBAC2	na	na	39	-3.598	0.0003211	--
LHFPL6	na	na	9	-3.597	0.0003214	?-
MRPL44	na	na	39	-3.596	0.0003229	--
DAD1	na	na	30	-3.595	0.0003239	-?
TRMT112	na	na	39	-3.594	0.000326	--
PSMA5	na	na	39	-3.592	0.0003287	--
NMRAL1	na	na	39	-3.591	0.0003294	--
STOML2	na	na	30	-3.591	0.0003298	-?
MIR4720	na	na	30	3.59	0.0003302	+?
ZC3H4	na	na	30	3.59	0.0003305	+?
AP2M1	na	na	39	-3.59	0.0003306	--
WASHC2A	na	na	9	3.59	0.0003307	?+
ANAPC16	na	na	39	-3.587	0.0003343	--
TMEM222	na	na	39	-3.586	0.0003359	--
STAU1	na	na	39	3.586	0.0003364	++
BUD31	na	na	39	-3.584	0.000339	--
RPS19BP1	na	na	39	-3.583	0.0003398	--
DPY30	na	na	39	-3.574	0.000352	--
BRPF1	na	na	39	3.573	0.0003524	++
RAB3IP	na	na	39	3.573	0.0003529	++
TRNAU1AP	na	na	39	-3.573	0.000353	--
NR4A1	na	na	39	3.573	0.0003533	++
CTR9	na	na	39	3.572	0.0003546	++
RPL13P12	na	na	39	-3.572	0.0003547	--
MAP3K9	na	na	39	3.569	0.0003579	++
UBR5	na	na	39	3.569	0.0003583	++
MYL12B	na	na	39	-3.569	0.0003588	--
ZFAND2A	na	na	39	-3.566	0.0003627	--
EEF1A1P10	na	na	39	-3.566	0.0003627	--
HIST3H2A	na	na	39	-3.564	0.0003646	--
ARMC6	na	na	39	-3.563	0.000366	--
WASHC2C	na	na	9	3.563	0.0003669	?+
TMEM205	na	na	39	-3.562	0.0003684	--
PLCB4	na	na	39	3.561	0.000369	++
RP11-761N21.2	na	na	30	-3.561	0.000369	-?
TTC28	na	na	39	3.56	0.0003707	++
RPSAP9	na	na	39	-3.559	0.0003729	--
COX7C	na	na	39	-3.558	0.0003731	--
HSPA8P7	na	na	39	-3.558	0.0003741	--
RNF7	na	na	39	-3.557	0.0003748	--
APOC1	na	na	39	-3.557	0.0003755	--
SCNM1	na	na	39	-3.555	0.0003784	--
CHID1	na	na	39	-3.555	0.0003785	--
INPP5J	na	na	39	3.554	0.0003789	+-
SMG6	na	na	39	3.552	0.0003819	++
NME1	na	na	30	-3.552	0.0003825	-?
TMA16	na	na	39	-3.551	0.0003837	--
RP1-40G4P.1	na	na	30	-3.55	0.0003853	-?
PER2	na	na	30	3.55	0.0003856	+?
TIMM13	na	na	39	-3.544	0.0003937	--
PIK3C2B	na	na	39	3.543	0.0003954	+-
GABPB1-AS1	na	na	39	3.543	0.0003961	++
H3F3BP1	na	na	39	-3.542	0.0003974	--
CLPB	na	na	39	3.54	0.0004008	++
RP11-234A1.1	na	na	30	-3.535	0.0004076	-?
DNAJB12	na	na	39	3.533	0.0004104	++
ATRAID	na	na	39	-3.532	0.0004129	--
GNAL	na	na	39	3.531	0.0004138	++
RPL3	na	na	39	-3.53	0.0004159	--
ASGR1	na	na	39	-3.53	0.0004163	--
ARF1	na	na	39	-3.53	0.0004163	--
DGUOK	na	na	39	-3.529	0.0004178	--
NSD3	na	na	9	3.527	0.0004207	?+
PLPPR1	na	na	9	-3.526	0.0004218	?-
SLIRP	na	na	30	-3.525	0.0004237	-?
GSTP1	na	na	39	-3.524	0.0004251	--
SMIM4	na	na	39	-3.523	0.0004267	--
MAP3K3	na	na	39	3.523	0.0004268	++
UQCR10	na	na	39	-3.522	0.0004281	--
NRN1	na	na	39	-3.522	0.0004291	--
PMS2P1	na	na	39	-3.521	0.0004292	--
NSUN5	na	na	30	-3.521	0.0004294	-?
STOX2	na	na	39	3.519	0.000433	++
ATP11A	na	na	39	3.519	0.0004337	++
ZNF814	na	na	39	3.518	0.0004348	+-
PRMT1	na	na	39	-3.515	0.0004391	--
DDOST	na	na	39	-3.515	0.0004392	--
FAM195B	na	na	30	-3.515	0.0004401	-?
QRICH1	na	na	39	3.514	0.0004414	++
TTC3P1	na	na	39	3.514	0.0004419	++
TSC22D2	na	na	39	3.514	0.0004421	++
RB1CC1	na	na	39	3.514	0.0004422	++
CBR1	na	na	39	-3.512	0.0004441	--
SLC3A2	na	na	39	-3.511	0.000446	--
TARBP2	na	na	39	-3.511	0.0004461	--
SLC25A4	na	na	39	-3.511	0.000447	--
RPUSD3	na	na	39	-3.51	0.0004489	--
GOLGA1	na	na	39	3.507	0.0004531	++
COX8A	na	na	39	-3.507	0.0004535	--
MAK	na	na	39	3.506	0.0004552	++
THSD7A	na	na	39	3.505	0.0004558	++
RP11-587D21.1	na	na	30	-3.505	0.0004562	-?
DHX8	na	na	39	3.505	0.0004566	++
CIAPIN1	na	na	39	-3.504	0.0004583	--
TRIAP1	na	na	39	-3.503	0.0004592	--
TXNDC12	na	na	39	-3.503	0.0004603	--
CYP2R1	na	na	39	-3.502	0.0004624	--
MDGA1	na	na	39	3.499	0.0004677	++
AP000936.1	na	na	30	-3.499	0.0004678	-?
RANP1	na	na	39	-3.497	0.000471	--
BRD4	na	na	39	3.497	0.0004713	++
ZSCAN22	na	na	30	3.496	0.0004726	+?
MVB12B	na	na	39	3.495	0.0004741	++
MINAR1	na	na	9	3.494	0.0004757	?+
PFDN1	na	na	39	-3.493	0.0004781	--
MAP3K13	na	na	39	3.492	0.0004796	++
RP11-864N7.2	na	na	30	-3.49	0.0004823	-?
PRKDC	na	na	30	3.49	0.0004833	+?
GATS	na	na	30	3.49	0.0004836	+?
ALDH8A1	na	na	30	3.488	0.0004862	+?
ECSIT	na	na	39	-3.488	0.0004866	--
GCN1L1	na	na	30	3.488	0.000487	+?
RPL23	na	na	39	-3.487	0.0004892	--
RNASEH2C	na	na	30	-3.483	0.000495	-?
RAI14	na	na	39	3.483	0.0004964	++
ERP29	na	na	39	-3.482	0.0004975	--
AP000766.1	na	na	9	3.482	0.0004975	?+
AGO1	na	na	39	3.48	0.0005006	++
BCL9	na	na	39	3.479	0.0005026	++
AC141586.5	na	na	30	3.479	0.0005034	+?
ARHGAP1	na	na	39	3.478	0.0005045	++
KIF3B	na	na	39	3.478	0.0005046	++
ASXL1	na	na	39	3.477	0.0005062	++
RPS4X	na	na	39	-3.477	0.0005068	--
RP11-620J15.3	na	na	30	-3.476	0.0005096	-?
KIAA2018	na	na	30	3.474	0.0005133	+?
RPL14P1	na	na	39	-3.471	0.0005178	--
TWNK	na	na	9	3.47	0.00052	?+
TENM2	na	na	39	3.469	0.0005215	++
AURKAIP1	na	na	39	-3.469	0.0005228	--
DRAXIN	na	na	39	3.469	0.000523	++
ABCC1	na	na	39	3.468	0.0005244	++
TRIM67	na	na	39	3.467	0.000527	++
ZNF335	na	na	39	3.465	0.00053	++
RP11-121L10.3	na	na	30	-3.464	0.0005326	-?
TUFM	na	na	39	-3.463	0.0005341	--
AAK1	na	na	39	3.463	0.0005341	++
ONECUT2	na	na	39	3.463	0.0005346	++
KIF9	na	na	39	-3.462	0.000536	--
NAA10	na	na	39	-3.462	0.0005366	--
HNRNPKP4	na	na	39	-3.459	0.0005414	--
NELFE	na	na	39	-3.459	0.0005425	--
IGF2BP2	na	na	39	3.458	0.0005449	++
VPS72	na	na	39	-3.457	0.0005461	--
KDM5C	na	na	39	3.457	0.0005462	++
MYO18A	na	na	39	3.456	0.0005478	++
RPS29	na	na	30	-3.455	0.0005494	-?
DDX51	na	na	39	3.454	0.0005526	++
NKAIN4	na	na	39	-3.454	0.000553	--
C2CD3	na	na	39	3.453	0.0005541	++
RP11-553P9.1	na	na	30	-3.452	0.0005561	-?
ANKRD11	na	na	39	3.452	0.0005563	++
MLX	na	na	39	-3.452	0.0005563	--
TOM1L2	na	na	39	3.451	0.0005588	++
PSMB4	na	na	39	-3.451	0.0005595	--
USP47	na	na	39	3.448	0.0005657	++
SNHG6	na	na	39	-3.448	0.0005658	--
KCNQ2	na	na	39	3.447	0.0005678	++
MLST8	na	na	39	-3.446	0.0005682	--
RPSAP15	na	na	39	-3.445	0.0005719	--
RP11-543P15.1	na	na	30	-3.444	0.0005732	-?
RNFT2	na	na	39	3.444	0.0005735	+-
KAT6B	na	na	39	3.444	0.000574	++
FUNDC2	na	na	39	-3.442	0.0005769	--
AC111200.7	na	na	30	-3.442	0.0005782	-?
DNPH1	na	na	30	-3.442	0.0005785	-?
HNRNPF	na	na	39	-3.441	0.0005804	--
CNPY3	na	na	39	-3.439	0.0005835	--
CHCHD1	na	na	39	-3.438	0.0005852	--
YBX1P2	na	na	39	-3.437	0.0005878	--
NSDHL	na	na	39	-3.434	0.0005945	--
HSPA8P1	na	na	39	-3.434	0.0005954	--
SESTD1	na	na	39	3.433	0.0005964	++
HIC2	na	na	39	3.432	0.0005998	++
CREB5	na	na	39	3.429	0.000605	++
MTFMT	na	na	39	-3.429	0.0006062	--
DCAF16	na	na	39	3.429	0.0006063	++
MDH2	na	na	39	-3.428	0.0006084	--
TMEM59	na	na	39	-3.428	0.0006092	--
DCHS1	na	na	39	3.427	0.0006095	++
CASP8AP2	na	na	39	3.427	0.0006113	++
CD320	na	na	39	-3.426	0.0006134	--
CAD	na	na	30	3.422	0.0006217	+?
RPS4Y1	na	na	39	-3.421	0.000623	--
ADAM23	na	na	39	3.421	0.0006243	++
RP11-1094M14.11	na	na	30	-3.419	0.0006274	-?
CHD9	na	na	39	3.419	0.0006287	++
DDTL	na	na	39	-3.419	0.0006289	--
KDM4A	na	na	39	3.418	0.0006311	+-
SYT1	na	na	39	3.418	0.0006311	++
RAPGEF1	na	na	39	3.417	0.0006321	++
DTNBP1	na	na	39	-3.415	0.0006383	--
SEC11C	na	na	39	-3.414	0.0006401	--
GPANK1	na	na	39	-3.412	0.0006446	--
ARHGAP32	na	na	39	3.41	0.0006504	++
UXT	na	na	39	-3.409	0.0006529	--
MSMO1	na	na	39	-3.408	0.0006535	--
CASZ1	na	na	39	3.408	0.0006551	+-
FAM229B	na	na	39	-3.404	0.000664	--
ZNF638	na	na	39	3.404	0.0006646	++
EIF4A1P2	na	na	39	-3.403	0.0006672	--
RPL7P6	na	na	9	-3.401	0.0006718	?-
ZNF605	na	na	39	3.4	0.0006748	++
IFI27L1	na	na	39	-3.399	0.0006763	--
PSME2P2	na	na	39	-3.398	0.0006776	--
RTCB	na	na	39	-3.398	0.0006781	--
TIMM22	na	na	39	-3.396	0.0006839	--
AC012313.3	na	na	9	3.396	0.000685	?+
USH1G	na	na	39	3.393	0.0006917	++
ATCAY	na	na	30	3.392	0.0006933	+?
OST4	na	na	39	-3.392	0.0006935	--
KIAA1551	na	na	30	3.392	0.0006947	+?
DUOX1	na	na	39	3.391	0.0006976	++
RPL26P30	na	na	39	-3.39	0.0006981	--
C20orf112	na	na	30	3.389	0.0007013	+?
MEGF8	na	na	39	3.389	0.0007014	+-
MAP2	na	na	39	3.384	0.0007151	++
PUSL1	na	na	39	-3.383	0.0007173	--
ATF7	na	na	39	3.38	0.0007256	++
TIMM8BP2	na	na	39	-3.38	0.0007259	--
STX8	na	na	39	-3.379	0.0007266	--
PCDH7	na	na	39	3.378	0.0007293	++
ENTPD1	na	na	39	3.377	0.0007322	++
LGALS1	na	na	39	-3.377	0.0007334	--
SMARCC2	na	na	39	3.377	0.0007338	++
RNH1	na	na	39	-3.376	0.0007344	--
MPC1	na	na	39	-3.376	0.0007364	--
PPIAP31	na	na	30	-3.373	0.0007445	-?
AKR1B1	na	na	39	-3.372	0.000745	--
TCF20	na	na	39	3.371	0.000749	++
ZFAND2B	na	na	39	-3.371	0.0007494	--
CHMP2A	na	na	39	-3.369	0.0007555	--
PIAS3	na	na	39	3.368	0.0007579	++
TRIM26	na	na	39	3.366	0.000762	++
MYEOV2	na	na	30	-3.365	0.0007648	-?
LONRF2	na	na	39	3.364	0.0007688	++
HELZ	na	na	39	3.361	0.0007757	++
NLGN4Y	na	na	39	3.361	0.0007761	++
RP5-1104E15.6	na	na	30	3.361	0.0007763	+?
NDUFAF2	na	na	39	-3.361	0.0007772	--
TMSB4XP8	na	na	39	-3.361	0.0007778	--
ATF7IP	na	na	39	3.361	0.0007779	++
WDR34	na	na	39	-3.361	0.0007779	--
MPDU1	na	na	39	-3.36	0.0007782	--
PEPD	na	na	30	-3.36	0.0007801	-?
NEMF	na	na	39	3.36	0.0007808	++
SRP9P1	na	na	39	-3.359	0.0007826	--
CTD-2647L4.4	na	na	30	3.359	0.0007829	+?
PLPP1	na	na	9	-3.359	0.0007833	?-
NEB	na	na	39	3.359	0.0007835	++
ANKS1A	na	na	39	3.358	0.0007858	+-
HSD17B10	na	na	39	-3.356	0.0007917	--
MDH1	na	na	39	-3.356	0.0007921	--
LUZP1	na	na	39	3.355	0.0007936	++
HNRNPUL2	na	na	39	3.354	0.0007963	++
SEC61A2	na	na	39	-3.353	0.0007994	--
RPL4P5	na	na	39	-3.352	0.0008021	--
ZNF318	na	na	39	3.351	0.0008053	++
GOLGA2	na	na	39	3.35	0.0008073	++
ATP6V0E1	na	na	39	-3.349	0.0008104	--
AC138123.2	na	na	30	-3.349	0.000811	-?
SNHG29	na	na	9	-3.348	0.0008125	?-
RP11-40C6.2	na	na	30	-3.348	0.0008138	-?
PSMA6P1	na	na	39	-3.347	0.0008175	--
EEF1A1	na	na	39	-3.345	0.0008243	--
JAGN1	na	na	39	-3.344	0.0008251	--
RP11-490G8.1	na	na	30	-3.343	0.0008297	-?
RNF41	na	na	39	-3.342	0.0008329	--
GRIPAP1	na	na	30	3.341	0.0008355	+?
MFSD10	na	na	39	-3.34	0.0008379	--
AL157778.1	na	na	9	-3.34	0.0008388	?-
ZNF704	na	na	30	3.339	0.00084	+?
PIGU	na	na	39	-3.338	0.000843	--
TM7SF2	na	na	39	-3.336	0.0008515	--
RPL21	na	na	30	-3.335	0.0008521	-?
AC138035.2	na	na	30	3.334	0.0008558	+?
ACTBP11	na	na	39	-3.332	0.0008608	--
LINC00641	na	na	39	3.329	0.0008716	++
KIF3A	na	na	39	3.329	0.0008729	++
RASGRP1	na	na	39	3.328	0.0008745	+-
CHIC2	na	na	39	-3.326	0.0008806	--
AC073072.7	na	na	30	-3.326	0.0008817	-?
EDF1	na	na	39	-3.325	0.0008854	--
RNF40	na	na	39	3.323	0.0008916	++
SDF2L1	na	na	39	-3.321	0.0008962	--
CAMK2B	na	na	39	3.321	0.0008968	++
GAPDHP1	na	na	39	-3.321	0.0008969	--
MPHOSPH10	na	na	39	3.321	0.0008978	++
RASL10A	na	na	9	3.32	0.000899	?+
VPS39	na	na	39	3.32	0.0009014	++
CPLX2	na	na	39	3.319	0.0009019	++
PPIAP19	na	na	39	-3.317	0.0009088	--
LYPLA2	na	na	39	-3.313	0.000923	--
DOLK	na	na	39	-3.312	0.000925	--
RPS14	na	na	30	-3.312	0.0009261	-?
ATG2B	na	na	39	3.311	0.000931	++
ASH1L-AS1	na	na	39	-3.31	0.0009313	--
YIPF2	na	na	39	-3.309	0.0009376	--
TMUB2	na	na	39	-3.306	0.0009468	--
C17orf76-AS1	na	na	30	-3.305	0.0009495	-?
RPN1	na	na	39	-3.305	0.0009498	--
RP11-1114A5.4	na	na	30	3.302	0.0009612	+?
ANOS1	na	na	9	3.301	0.0009633	?+
EGFR	na	na	39	3.3	0.0009673	++
STARD9	na	na	39	3.299	0.00097	++
MAST4	na	na	39	3.299	0.0009703	++
ARL16	na	na	39	-3.299	0.0009712	--
CALM2P3	na	na	39	-3.299	0.0009716	--
RRP9	na	na	39	-3.298	0.0009724	--
IWS1	na	na	39	3.297	0.0009769	++
PSMD13	na	na	39	-3.296	0.0009793	--
PCBD1	na	na	39	-3.296	0.0009806	--
WBP1L	na	na	39	-3.295	0.000983	--
CNOT1	na	na	30	3.294	0.0009871	+?
PRADC1	na	na	39	-3.294	0.0009893	--
TPGS2	na	na	39	-3.294	0.0009894	--
YWHAZP4	na	na	39	-3.293	0.0009923	--
TET3	na	na	39	3.292	0.0009963	+-
NCAPH2	na	na	30	-3.29	0.001002	-?
EIF2AK2	na	na	39	3.289	0.001005	++
YBX1P1	na	na	39	-3.287	0.001013	--
MRPL32	na	na	39	-3.287	0.001014	--
HIVEP3	na	na	39	3.286	0.001017	++
NCOR1	na	na	39	3.285	0.001021	++
CCT3	na	na	39	-3.284	0.001023	--
THOC2	na	na	30	3.283	0.001025	+?
RP13-88F20.1	na	na	30	-3.283	0.001026	-?
TRIP12	na	na	39	3.283	0.001028	++
RP11-819C21.1	na	na	30	3.281	0.001034	+?
VRK2	na	na	39	3.28	0.001039	++
TMSB15B	na	na	39	-3.278	0.001045	--
RPL11	na	na	30	-3.277	0.00105	-?
ATG101	na	na	9	-3.276	0.001054	?-
PATL1	na	na	39	3.275	0.001057	+-
DNAJC7	na	na	39	3.275	0.001058	++
CDK5RAP2	na	na	39	3.274	0.00106	++
FAM115B	na	na	30	3.274	0.00106	+?
SEMA4G	na	na	39	3.274	0.001062	++
PKM	na	na	39	-3.274	0.001062	--
PSME1	na	na	39	-3.273	0.001064	--
RPS2	na	na	39	-3.273	0.001066	--
PPP1R9A	na	na	39	3.272	0.001069	++
GAPDHP65	na	na	39	-3.271	0.001071	--
DOLPP1	na	na	39	-3.271	0.001072	--
RPL6P27	na	na	39	-3.269	0.001078	--
ARID3B	na	na	39	3.269	0.00108	++
RPL41	na	na	30	-3.266	0.001091	-?
BLVRA	na	na	39	-3.266	0.001091	--
RPLP2	na	na	30	-3.265	0.001095	-?
TMED2	na	na	39	-3.263	0.001101	--
C19orf54	na	na	39	3.263	0.001102	++
CALM2P2	na	na	30	-3.263	0.001102	-?
TMEM63B	na	na	30	3.262	0.001107	+?
RP11-159D12.2	na	na	30	3.261	0.00111	+?
AC126474.2	na	na	9	3.261	0.001112	?+
PTTG1IP	na	na	39	-3.26	0.001113	--
ELOF1	na	na	39	-3.259	0.001119	--
PCDH9	na	na	39	3.259	0.001119	++
MGAT5	na	na	39	3.259	0.00112	++
GABRA3	na	na	39	3.257	0.001125	++
TPI1P1	na	na	39	-3.257	0.001125	--
LPP	na	na	39	3.257	0.001128	++
ZNF470	na	na	39	3.256	0.001129	++
RN7SL5P	na	na	39	-3.256	0.00113	--
FAM86C2P	na	na	39	-3.256	0.001131	--
MRPL4	na	na	39	-3.255	0.001132	--
PGK1	na	na	39	-3.255	0.001135	--
EPS8L1	na	na	39	-3.254	0.001138	--
STXBP1	na	na	39	3.253	0.001141	++
FUT11	na	na	39	3.251	0.001151	++
TRIP11	na	na	39	3.251	0.001151	++
NDUFV3	na	na	39	-3.249	0.001157	--
RPL39L	na	na	39	-3.249	0.001158	--
RP11-51O6.1	na	na	30	-3.248	0.001162	-?
AC021054.1	na	na	9	3.248	0.001163	?+
SLTM	na	na	39	3.248	0.001164	++
ELP5	na	na	39	-3.246	0.00117	--
VASP	na	na	39	-3.246	0.00117	--
PTDSS1	na	na	39	-3.246	0.001172	--
BAD	na	na	30	-3.246	0.001172	-?
DAO	na	na	30	3.245	0.001174	+?
PPP1R12B	na	na	30	3.244	0.001179	+?
ARL3	na	na	39	-3.244	0.001179	--
CRADD	na	na	39	-3.242	0.001186	--
LYPLA1P3	na	na	39	-3.242	0.001187	--
NRCAM	na	na	39	3.242	0.001188	++
TOX3	na	na	39	3.239	0.001199	++
NDUFA8	na	na	39	-3.239	0.001201	--
G3BP1	na	na	39	-3.238	0.001204	--
SUMO1P3	na	na	9	-3.237	0.001208	?-
GLRX3	na	na	39	-3.237	0.001209	--
NEU1	na	na	39	-3.236	0.001212	--
ZNF618	na	na	39	3.236	0.001213	++
FTLP2	na	na	39	-3.235	0.001215	--
KIAA1683	na	na	30	3.235	0.001215	+?
MICOS13	na	na	9	-3.233	0.001223	?-
PKD1P6	na	na	30	3.233	0.001223	+?
LINC01201	na	na	9	-3.232	0.00123	?-
RPL6	na	na	30	-3.231	0.001232	-?
TMEM258	na	na	39	-3.23	0.001239	--
RP11-452L6.1	na	na	30	3.23	0.00124	+?
DLG5	na	na	39	3.229	0.001242	++
RPL10AP6	na	na	39	-3.229	0.001243	--
ZNF70	na	na	39	3.229	0.001244	++
ECE1	na	na	39	3.227	0.00125	++
COMMD9	na	na	39	-3.227	0.001253	--
KSR2	na	na	30	3.224	0.001264	+?
CHD1	na	na	39	3.223	0.00127	++
SLC1A3	na	na	9	-3.219	0.001284	?-
SEMA4D	na	na	39	3.219	0.001286	++
CREB3	na	na	39	-3.218	0.001289	--
ZHX3	na	na	39	3.217	0.001297	++
SLC22A23	na	na	30	3.217	0.001298	+?
DLGAP4	na	na	39	3.216	0.0013	++
SNX17	na	na	39	-3.216	0.001302	--
RGAG1	na	na	30	3.215	0.001305	+?
DMTF1	na	na	39	3.212	0.001319	++
ZNF41	na	na	39	3.21	0.001327	++
PEF1	na	na	39	-3.21	0.001327	--
DNMT3A	na	na	39	3.208	0.001337	++
HSPE1P4	na	na	9	-3.207	0.001341	?-
ZNF891	na	na	39	3.207	0.001341	++
TET2	na	na	39	3.206	0.001344	++
RP11-425L10.1	na	na	30	-3.206	0.001345	-?
MRPL17	na	na	39	-3.206	0.001347	--
TRIOBP	na	na	39	3.205	0.001351	++
RP3-340B19.2	na	na	30	-3.204	0.001353	-?
FBXL19-AS1	na	na	39	3.204	0.001357	++
RPL4P4	na	na	39	-3.203	0.001359	--
EEF1A1P19	na	na	30	-3.202	0.001363	-?
NDUFA4	na	na	39	-3.202	0.001366	--
SMYD3	na	na	39	-3.201	0.001369	--
TMEM63C	na	na	39	3.199	0.001378	++
HECW2	na	na	39	3.199	0.00138	++
RERE	na	na	39	3.199	0.00138	++
IQSEC1	na	na	39	3.199	0.00138	++
ARID2	na	na	39	3.199	0.001381	++
SAT2	na	na	39	-3.198	0.001385	--
AC016739.2	na	na	30	-3.197	0.001386	-?
HSPA8P9	na	na	30	-3.197	0.001387	-?
RN7SL4P	na	na	39	-3.197	0.00139	--
EDEM2	na	na	39	-3.196	0.001394	--
C1orf174	na	na	39	-3.195	0.001396	--
MMP17	na	na	39	3.195	0.001399	++
LPHN3	na	na	30	3.194	0.001402	+?
ZNF135	na	na	30	3.194	0.001403	+?
AC130689.1	na	na	9	-3.194	0.001404	?-
C9orf116	na	na	39	-3.194	0.001404	--
KATNA1	na	na	30	-3.194	0.001405	-?
ILF3	na	na	39	3.193	0.001406	++
RP3-406P24.1	na	na	30	-3.193	0.001407	-?
RNF20	na	na	39	3.193	0.001407	++
SBF1	na	na	39	3.192	0.001412	++
CAPN15	na	na	39	3.192	0.001413	++
PABPC5	na	na	39	-3.192	0.001415	--
NUP155	na	na	39	3.192	0.001415	++
UPF2	na	na	39	3.191	0.001416	++
BLVRB	na	na	39	-3.191	0.001416	--
AC022431.1	na	na	30	-3.19	0.001422	-?
TSTA3	na	na	39	-3.189	0.001427	--
CTD-2530N21.4	na	na	30	3.188	0.001433	+?
RUNDC3A	na	na	39	-3.188	0.001434	--
OSBPL7	na	na	30	3.187	0.00144	+?
RP5-1112D6.4	na	na	30	3.187	0.00144	+?
RPL7A	na	na	39	-3.185	0.001448	--
NCL	na	na	39	3.183	0.001459	++
PRXL2A	na	na	9	-3.183	0.001459	?-
RP11-223I10.1	na	na	30	-3.182	0.001462	-?
PIPSL	na	na	39	-3.179	0.001479	--
SH3PXD2B	na	na	39	3.178	0.001484	++
SBK1	na	na	39	3.178	0.001485	++
USP34	na	na	39	3.174	0.001503	++
GPBP1L1	na	na	39	-3.174	0.001504	--
CDC42BPA	na	na	39	3.173	0.001507	++
FABP5P1	na	na	39	-3.172	0.001516	--
DNM3	na	na	39	3.171	0.001518	++
FARSA	na	na	39	-3.17	0.001522	--
ABT1	na	na	39	-3.17	0.001523	--
SCUBE1	na	na	30	3.17	0.001524	+?
MRPL41	na	na	39	-3.17	0.001525	--
KB-1460A1.5	na	na	30	3.169	0.001527	+?
CBL	na	na	39	3.169	0.001529	+-
MAP7D1	na	na	30	3.169	0.00153	+?
NPTXR	na	na	39	3.169	0.001531	++
NUP214	na	na	39	3.168	0.001533	++
COX6A1	na	na	39	-3.168	0.001533	--
MCRS1	na	na	39	-3.167	0.001538	--
ARFIP2	na	na	39	-3.167	0.001539	--
MRPL18	na	na	30	-3.167	0.001541	-?
RP11-169K16.7	na	na	30	-3.167	0.001541	-?
MAP4	na	na	39	-3.166	0.001543	--
LRP8	na	na	39	3.166	0.001545	++
MAX	na	na	39	-3.165	0.001549	--
CASK	na	na	39	3.165	0.001549	++
PSMG3	na	na	39	-3.165	0.001552	--
USP9X	na	na	39	3.165	0.001553	++
H2AFZ	na	na	39	-3.164	0.001554	--
SUMO1	na	na	39	-3.164	0.001555	--
DUSP23	na	na	39	-3.164	0.001555	--
BIRC6	na	na	30	3.163	0.001561	+?
HTRA2	na	na	39	-3.163	0.001562	--
RP11-231C14.4	na	na	30	3.162	0.001567	+?
FAM155B	na	na	39	3.162	0.001569	++
SNHG15	na	na	39	-3.161	0.00157	--
KLF7	na	na	39	3.161	0.001571	+-
NUP210	na	na	39	3.161	0.001572	++
FBXW8	na	na	39	3.16	0.001577	++
ANKRD26	na	na	39	3.16	0.001579	++
AUTS2	na	na	39	3.159	0.001581	++
RP11-516A11.1	na	na	30	-3.158	0.001588	-?
WDR45	na	na	39	-3.158	0.00159	--
ICE1	na	na	9	3.157	0.001593	?+
RPS12	na	na	30	-3.157	0.001594	-?
JMJD1C	na	na	39	3.156	0.001601	++
FRMPD1	na	na	39	3.153	0.001615	++
IMP4	na	na	39	-3.153	0.001615	--
ODF2	na	na	39	3.152	0.001619	++
APRT	na	na	39	-3.152	0.001622	--
DTX4	na	na	39	3.152	0.001622	++
PRRC2B	na	na	39	3.152	0.001623	++
CDK1	na	na	9	-3.148	0.001641	?-
DCX	na	na	39	3.148	0.001643	++
APEH	na	na	39	-3.148	0.001645	--
CTD-2144E22.10	na	na	30	-3.147	0.001649	-?
COA1	na	na	39	-3.147	0.001652	--
NCOR2	na	na	39	3.145	0.00166	++
AL627402.1	na	na	9	-3.145	0.001661	?-
ECHS1	na	na	39	-3.144	0.001665	--
WWP2	na	na	39	3.144	0.001666	++
WNK3	na	na	39	3.143	0.001671	++
PAFAH1B3	na	na	30	-3.143	0.001671	-?
RP11-349N19.2	na	na	30	-3.143	0.001675	-?
PORCN	na	na	39	-3.142	0.001676	--
ALDH16A1	na	na	39	-3.142	0.001676	--
TRNP1	na	na	30	-3.142	0.001677	-?
AP3D1	na	na	39	3.141	0.001683	++
TMBIM6	na	na	39	-3.137	0.001707	--
NSG1	na	na	39	-3.137	0.001709	--
ATAT1	na	na	30	3.136	0.001712	+?
GNL3L	na	na	39	3.136	0.001712	++
ZDHHC4	na	na	39	-3.134	0.001727	--
AKAP12	na	na	39	3.133	0.001733	++
PFDN4	na	na	39	-3.132	0.001734	--
RNF150	na	na	39	3.13	0.001747	++
ZNF557	na	na	39	3.13	0.001749	++
NXT1	na	na	39	-3.129	0.001752	--
USMG5	na	na	30	-3.129	0.001756	-?
MYL12A	na	na	39	-3.128	0.001757	--
RPS23P8	na	na	30	-3.128	0.001758	-?
PMFBP1	na	na	30	3.128	0.00176	+?
FRRS1L	na	na	9	3.126	0.00177	?+
MCRIP1	na	na	9	-3.125	0.001776	?-
NDUFB8P2	na	na	9	-3.125	0.001779	?-
PTP4A3	na	na	39	-3.124	0.001783	--
SASH1	na	na	39	3.123	0.001788	++
UNC79	na	na	39	3.122	0.001799	+-
VPS54	na	na	39	3.121	0.001803	++
CCAR1	na	na	39	3.12	0.001806	++
MYT1L	na	na	39	3.119	0.001814	++
KBTBD11	na	na	39	3.119	0.001814	++
EIF3I	na	na	39	-3.119	0.001815	--
SLC17A7	na	na	39	3.118	0.001823	++
MTMR1	na	na	39	3.116	0.001832	++
RPL4	na	na	39	-3.115	0.001842	--
LRRC14	na	na	39	-3.114	0.001845	--
BTF3	na	na	39	-3.112	0.001861	--
DMXL2	na	na	30	3.111	0.001863	+?
AL031118.1	na	na	9	3.11	0.001872	?+
USE1	na	na	39	-3.11	0.001872	--
PSME2	na	na	39	-3.108	0.001885	--
CAMTA1	na	na	30	3.107	0.00189	+?
STK19	na	na	39	-3.107	0.001891	--
CCDC93	na	na	39	3.106	0.001895	++
SOS1-IT1	na	na	39	3.106	0.001899	++
MT-TL1	na	na	39	3.106	0.001899	++
GTF3C1	na	na	39	3.105	0.001904	++
HIKESHI	na	na	9	-3.102	0.001919	?-
POLR2C	na	na	39	-3.102	0.00192	--
RPS15A	na	na	39	-3.102	0.00192	--
TBP	na	na	39	-3.102	0.001924	--
BEX2	na	na	39	-3.102	0.001924	--
KPNB1	na	na	39	3.101	0.001927	++
GDAP1L1	na	na	39	-3.101	0.00193	--
SAMD15	na	na	39	3.098	0.001951	++
RP11-734J24.1	na	na	30	-3.097	0.001953	-?
CNBP	na	na	39	-3.097	0.001954	--
ADCK5	na	na	39	-3.097	0.001956	--
RPS26P31	na	na	39	-3.097	0.001958	--
AL034548.1	na	na	30	-3.096	0.00196	-?
TMEM256	na	na	39	-3.096	0.001961	--
MIS18A	na	na	39	-3.095	0.001965	--
PPOX	na	na	39	-3.095	0.001965	--
CWC15	na	na	39	-3.095	0.001968	--
AC099336.2	na	na	9	-3.094	0.001972	?-
VIMP	na	na	30	-3.094	0.001975	-?
PDZD11	na	na	39	-3.093	0.001978	--
ZNF510	na	na	39	3.093	0.001983	++
SPTBN2	na	na	39	3.093	0.001983	++
ADGRL3	na	na	9	3.093	0.001984	?+
ZSWIM3	na	na	39	-3.093	0.001985	--
ZNF33B	na	na	39	3.092	0.001986	++
COX17	na	na	39	-3.09	0.002002	--
ZSCAN1	na	na	39	-3.09	0.002004	--
ZNF292	na	na	39	3.089	0.002006	++
AARS2	na	na	39	3.089	0.002008	++
EIF4A2P4	na	na	39	-3.089	0.002008	--
SHC3	na	na	39	3.087	0.00202	++
YWHAZP5	na	na	39	-3.087	0.002023	--
FAM193A	na	na	39	3.087	0.002023	+-
YWHAZP3	na	na	39	-3.087	0.002025	--
TBCC	na	na	30	-3.086	0.002026	-?
MRPS33	na	na	39	-3.086	0.002026	--
TBC1D16	na	na	39	3.086	0.002027	++
SLC25A11	na	na	39	-3.086	0.002028	--
SNRNP40	na	na	39	-3.085	0.002034	--
LSM7	na	na	30	-3.085	0.002035	-?
EXOC6B	na	na	39	3.085	0.002037	++
KATNAL2	na	na	39	3.085	0.002039	++
AC099850.1	na	na	39	3.084	0.002041	++
EEF1GP5	na	na	39	-3.083	0.002049	--
IFT52	na	na	39	-3.083	0.00205	--
SALL2	na	na	39	3.083	0.002051	++
FAM3A	na	na	39	-3.079	0.002079	--
TUBA1A	na	na	39	-3.079	0.00208	--
GALNT16	na	na	30	3.077	0.002088	+?
NOVA2	na	na	39	3.076	0.002097	++
RIPOR2	na	na	9	3.076	0.002098	?+
ATAD2B	na	na	39	3.076	0.002099	++
RPL13AP7	na	na	30	-3.075	0.002102	-?
CHMP5	na	na	39	-3.075	0.002108	--
HN1	na	na	30	-3.074	0.002111	-?
SPOP	na	na	39	-3.074	0.002115	--
SPDYE2	na	na	30	3.073	0.002116	+?
RPS10P3	na	na	39	-3.073	0.002117	--
NDUFA2	na	na	39	-3.073	0.00212	--
COX5BP6	na	na	39	3.073	0.002121	++
EMC3	na	na	39	-3.072	0.002125	--
SF3A3P2	na	na	9	-3.072	0.002126	?-
C17orf85	na	na	30	3.072	0.002128	+?
CASKIN2	na	na	39	3.071	0.00213	++
RPS11P5	na	na	39	-3.07	0.00214	--
NFKBID	na	na	30	3.07	0.002141	+?
MANBAL	na	na	30	-3.069	0.002149	-?
CHMP1A	na	na	39	-3.069	0.002149	--
TSEN34	na	na	39	-3.069	0.00215	--
ZNF576	na	na	39	-3.068	0.002154	--
MRPL51	na	na	39	-3.068	0.002155	--
PSMD12	na	na	39	3.068	0.002155	++
VPS13B	na	na	39	3.068	0.002158	++
FH	na	na	39	-3.067	0.002161	--
EXOSC1	na	na	39	-3.066	0.002172	--
DDI2	na	na	39	3.065	0.002177	++
RP11-384K6.6	na	na	30	3.065	0.00218	+?
DYNLT1	na	na	39	-3.063	0.002194	--
TMEM60	na	na	39	-3.062	0.002201	--
RP11-442A13.1	na	na	30	-3.061	0.002204	-?
CHD2	na	na	39	3.06	0.002214	++
DECR2	na	na	39	-3.06	0.002214	--
POLD2	na	na	39	-3.059	0.002219	--
PACS2	na	na	30	3.059	0.002221	+?
CLEC16A	na	na	39	3.059	0.002223	++
ESF1	na	na	30	3.059	0.002224	+?
RPL24P2	na	na	39	-3.057	0.002234	--
GPR89A	na	na	39	-3.057	0.002238	--
HECTD1	na	na	39	3.055	0.002247	++
SOD1	na	na	39	-3.054	0.002256	--
ACAT2	na	na	39	-3.054	0.00226	--
LAMTOR1	na	na	39	-3.054	0.002261	--
PCK2	na	na	39	-3.053	0.002265	--
FTH1P12	na	na	39	-3.053	0.002266	--
KCNA2	na	na	39	3.052	0.00227	++
PPL	na	na	39	3.051	0.002284	++
RC3H1	na	na	39	3.05	0.002288	++
MYBBP1A	na	na	30	3.05	0.002292	+?
SUMO2P20	na	na	9	-3.047	0.002314	?-
IAH1	na	na	39	-3.047	0.002314	--
ITPA	na	na	39	-3.046	0.002315	--
NISCH	na	na	39	3.046	0.002317	++
PPRC1	na	na	39	3.046	0.002323	+-
KIAA1009	na	na	30	3.045	0.002325	+?
NTMT1	na	na	39	-3.045	0.002326	--
ZNF500	na	na	39	3.045	0.002329	+-
DHRS7	na	na	39	-3.044	0.002337	--
RWDD1	na	na	39	-3.043	0.002342	--
NAP1L4	na	na	39	-3.043	0.002345	--
FAT3	na	na	30	3.042	0.002348	+?
BIRC5	na	na	9	-3.042	0.00235	?-
FLYWCH2	na	na	39	-3.042	0.002352	--
CTD-2323K18.1	na	na	30	3.042	0.002353	+?
MRPL58	na	na	9	-3.041	0.002359	?-
SULF2	na	na	39	3.039	0.002372	++
RPS25	na	na	30	-3.039	0.002373	-?
ASB7	na	na	39	-3.037	0.002388	--
NUDT22	na	na	39	-3.036	0.0024	--
AC006504.5	na	na	9	-3.034	0.002416	?-
STARD3	na	na	39	-3.033	0.002418	--
FAR2P3	na	na	9	3.032	0.002427	?+
HNRNPCP6	na	na	9	-3.032	0.002431	?-
ITSN2	na	na	39	3.031	0.002436	++
RPS2P5	na	na	39	-3.031	0.002439	--
GABPB2	na	na	30	3.031	0.00244	+?
FAM207A	na	na	39	-3.03	0.002448	--
CTD-2161E19.1	na	na	30	-3.03	0.002449	-?
PSMC1P9	na	na	9	-3.028	0.002465	?-
RP4-657E11.10	na	na	30	3.027	0.002469	+?
C22orf23	na	na	30	3.026	0.002475	+?
HHIPL1	na	na	30	3.026	0.002481	+?
MAP6	na	na	39	3.025	0.002484	++
FAM174A	na	na	39	-3.023	0.002502	--
AC012358.8	na	na	30	3.021	0.002518	+?
SHANK2	na	na	39	3.02	0.002528	++
MANF	na	na	39	-3.019	0.002533	--
NUTF2	na	na	39	-3.019	0.002536	--
MED19	na	na	39	-3.018	0.002542	--
2021-09-03	na	na	9	3.018	0.002548	?+
MAN1C1	na	na	39	3.017	0.002552	++
ABCA2	na	na	39	3.016	0.002559	++
MCM3AP-AS1	na	na	39	3.016	0.002563	++
DDX39A	na	na	39	-3.016	0.002564	--
TMOD2	na	na	39	3.016	0.002565	++
PCBP1	na	na	39	-3.014	0.002578	--
GAS8	na	na	39	3.014	0.00258	+-
ZNF544	na	na	39	3.014	0.002582	++
VN1R1	na	na	30	3.013	0.002584	+?
IDH1	na	na	39	-3.013	0.002585	--
LAMTOR2	na	na	39	-3.012	0.002592	--
RPL37	na	na	39	-3.01	0.002615	--
SUPT16H	na	na	39	3.009	0.002619	++
ELOB	na	na	9	-3.009	0.00262	?-
RPS20	na	na	30	-3.008	0.002627	-?
TCERG1	na	na	39	3.007	0.002641	++
CCNK	na	na	39	3.007	0.002642	++
KHK	na	na	39	-3.006	0.002644	--
TRAF3	na	na	39	3.004	0.002669	++
ASXL2	na	na	39	3.003	0.00267	++
INSYN2A	na	na	9	3.002	0.002684	?+
CTD-2210P15.2	na	na	30	3.001	0.002695	+?
MYT1	na	na	39	3	0.002696	++
CCDC92	na	na	30	2.999	0.002709	+?
UBE2I	na	na	39	-2.999	0.002709	--
RHOA	na	na	39	-2.999	0.002711	--
MRPS17	na	na	39	-2.998	0.002714	--
RPP40	na	na	39	-2.998	0.002719	--
HNRNPM	na	na	39	2.997	0.002726	++
POLB	na	na	39	-2.997	0.002729	--
FAM171A1	na	na	39	2.996	0.002735	++
RHEBL1	na	na	39	-2.996	0.002736	--
AL592293.1	na	na	9	-2.996	0.002738	?-
AP001000.1	na	na	9	-2.996	0.002739	?-
RP11-890B15.3	na	na	30	2.994	0.002755	+?
FNDC3B	na	na	39	2.994	0.002756	++
AL031658.2	na	na	9	2.994	0.002756	?+
SAE1	na	na	39	-2.994	0.002757	--
TMEM208	na	na	39	-2.993	0.002759	--
ATP5J2	na	na	30	-2.993	0.00276	-?
ZNF326	na	na	39	2.993	0.002764	++
YY1AP1	na	na	39	2.992	0.002769	++
GSE1	na	na	39	2.992	0.002775	++
NASP	na	na	30	2.991	0.002776	+?
AKAP14	na	na	39	-2.991	0.002782	--
TNS1	na	na	39	2.991	0.002783	++
AC005000.1	na	na	9	-2.99	0.002792	?-
COX7CP1	na	na	39	-2.989	0.002796	--
DDX54	na	na	30	2.989	0.002801	+?
YIPF3	na	na	39	-2.989	0.002802	--
TBC1D7	na	na	39	-2.988	0.002807	--
MEF2BNB	na	na	30	-2.988	0.00281	-?
MAPKBP1	na	na	39	2.985	0.002832	++
FAM47E	na	na	39	2.985	0.002833	++
MRFAP1	na	na	39	-2.985	0.002835	--
GADD45GIP1	na	na	39	-2.983	0.002855	--
RP11-793H13.11	na	na	30	-2.982	0.002862	-?
CAMLG	na	na	39	-2.982	0.002868	--
SYN3	na	na	39	2.981	0.002871	++
LYRM4	na	na	39	-2.981	0.002876	--
PPP1R10	na	na	39	2.981	0.002878	++
RPL24P4	na	na	39	-2.98	0.00288	--
SF3A1	na	na	39	2.98	0.002884	++
RIMS2	na	na	39	2.98	0.002887	++
PRDX3	na	na	39	-2.98	0.002887	--
PSMB6	na	na	30	-2.979	0.002896	-?
RER1	na	na	39	-2.977	0.002912	--
DIP2B	na	na	39	2.977	0.002913	++
AC079834.2	na	na	9	-2.976	0.002916	?-
DCAF8	na	na	39	2.976	0.002921	++
LIPE-AS1	na	na	39	2.976	0.002923	++
BRCC3	na	na	39	2.976	0.002925	++
NDUFS5	na	na	39	-2.975	0.002931	--
ZNF786	na	na	39	2.975	0.002932	+-
CTD-2349P21.5	na	na	30	2.973	0.002951	+?
MFSD6	na	na	39	2.972	0.002955	++
SNX11	na	na	39	-2.972	0.002956	--
HNRNPH3	na	na	39	2.971	0.002968	++
RPS29P5	na	na	9	-2.97	0.002974	?-
UBN1	na	na	39	2.97	0.002976	++
GAPDHP38	na	na	9	-2.969	0.002985	?-
CFLAR	na	na	39	2.968	0.002996	++
UBP1	na	na	39	2.967	0.003009	++
AC015911.1	na	na	9	-2.965	0.003027	?-
RPL30	na	na	30	-2.965	0.003031	-?
RP4-555D20.4	na	na	30	-2.964	0.003033	-?
CRELD1	na	na	39	-2.963	0.003046	--
RPL10AP2	na	na	39	-2.963	0.003047	--
ACTG1P9	na	na	39	-2.963	0.003047	--
BMS1	na	na	30	2.963	0.003051	+?
RP11-36C20.1	na	na	30	-2.962	0.003055	-?
DROSHA	na	na	39	2.962	0.00306	++
AC090498.1	na	na	9	-2.96	0.003072	?-
ZFHX4	na	na	39	2.96	0.003074	++
CPLANE1	na	na	9	2.96	0.003076	?+
CDHR2	na	na	39	2.96	0.003079	+-
PEBP1	na	na	39	-2.959	0.003081	--
ZFP62	na	na	39	2.957	0.003107	++
ARPC2	na	na	39	-2.957	0.003109	--
ZMPSTE24	na	na	39	-2.957	0.00311	--
MRPL33	na	na	39	-2.956	0.003117	--
NDUFB1P1	na	na	39	-2.953	0.003142	--
MTRNR2L12	na	na	39	-2.953	0.003149	--
POLR2L	na	na	39	-2.952	0.003153	--
GPR108	na	na	39	-2.951	0.003167	--
SMCHD1	na	na	39	2.95	0.003179	++
INSIG1	na	na	39	-2.949	0.003189	--
KDM2A	na	na	39	2.949	0.003189	++
DIP2C	na	na	39	2.949	0.003193	++
TRAPPC6A	na	na	39	-2.947	0.003212	--
MVD	na	na	39	-2.946	0.003217	--
SMCR7	na	na	30	-2.945	0.003234	-?
NYNRIN	na	na	39	2.945	0.003235	++
PSD3	na	na	39	2.944	0.003237	++
SDHDP6	na	na	30	-2.942	0.003263	-?
EBNA1BP2	na	na	39	-2.942	0.003264	--
RP11-556K13.1	na	na	30	-2.942	0.003266	-?
SDHC	na	na	39	-2.941	0.003272	--
TGOLN2	na	na	39	2.94	0.00328	++
TRPT1	na	na	39	-2.939	0.00329	--
C14orf119	na	na	39	-2.939	0.003291	--
KTN1	na	na	39	2.939	0.003295	++
SQLE	na	na	39	-2.939	0.003297	--
MAIP1	na	na	9	-2.938	0.0033	?-
MRPL43	na	na	30	-2.936	0.003326	-?
CYP4A22	na	na	30	2.936	0.00333	+?
VAMP2	na	na	39	2.935	0.003332	++
FABP3	na	na	39	-2.934	0.003346	--
CTD-2619J13.17	na	na	30	2.934	0.003351	+?
AL162171.4	na	na	9	-2.933	0.003358	?-
SELENOM	na	na	9	-2.932	0.003371	?-
ANKFY1	na	na	39	2.931	0.003383	++
TTF1	na	na	30	2.93	0.00339	+?
PEX16	na	na	39	-2.93	0.003392	--
PTRHD1	na	na	39	-2.929	0.003396	--
SIVA1	na	na	39	-2.929	0.003396	--
DFFA	na	na	39	2.929	0.003404	++
ADCY10P1	na	na	39	2.928	0.003412	++
ETHE1	na	na	39	-2.927	0.003418	--
MIR4426	na	na	30	-2.926	0.003432	-?
ST8SIA2	na	na	39	2.926	0.003439	++
MAMDC4	na	na	30	2.925	0.003441	+?
OLA1P1	na	na	39	-2.925	0.003441	--
MAD2L2	na	na	39	-2.925	0.003442	--
ZNF397	na	na	39	2.924	0.00345	++
POTEE	na	na	39	-2.924	0.00345	--
RP11-318M2.2	na	na	30	2.923	0.003466	+?
SCG3	na	na	39	2.923	0.003469	++
MIR940	na	na	30	2.922	0.003474	+?
PRKAG1	na	na	39	-2.921	0.003485	--
NOLC1	na	na	30	2.921	0.003493	+?
ZNF426	na	na	39	2.92	0.003495	++
AGAP2	na	na	39	2.919	0.003508	++
RP1-265C24.9	na	na	30	-2.919	0.003511	-?
TRIM17	na	na	30	2.919	0.003514	+?
RP11-999E24.3	na	na	30	2.919	0.003515	+?
HMGN2P5	na	na	39	-2.918	0.003522	--
PCDHGB5	na	na	9	2.917	0.003529	?+
LY6E	na	na	39	-2.917	0.003529	--
RPL28	na	na	39	-2.916	0.003549	--
SERBP1P1	na	na	39	-2.914	0.003563	--
RBBP6	na	na	39	2.914	0.003573	++
GSTO1	na	na	30	-2.913	0.003585	-?
LARP4B	na	na	30	2.912	0.003591	+?
USP8	na	na	39	2.912	0.003596	++
AC026979.4	na	na	9	2.912	0.003596	?+
CTNNA2	na	na	39	2.911	0.003597	++
KIF7	na	na	39	2.912	0.003597	++
TSSK4	na	na	39	2.911	0.003604	++
OSBPL1A	na	na	39	2.911	0.003606	++
ISOC2	na	na	39	-2.91	0.00361	-+
SDHAP3	na	na	39	2.91	0.003618	++
SMTN	na	na	39	2.91	0.00362	++
CLTA	na	na	39	-2.909	0.003622	--
MRPS21	na	na	9	-2.909	0.003628	?-
SERTAD2	na	na	39	2.909	0.003628	+-
ZNF440	na	na	39	2.908	0.003642	++
ATP2B1	na	na	39	2.908	0.003643	++
DPP8	na	na	39	2.907	0.003645	++
ZFYVE20	na	na	30	2.906	0.003656	+?
PSMG4	na	na	39	-2.906	0.003657	--
HOOK3	na	na	39	2.905	0.003678	++
C2orf68	na	na	39	2.904	0.003686	++
NEO1	na	na	39	2.903	0.00369	++
C6orf226	na	na	39	-2.903	0.003699	--
C16orf91	na	na	39	-2.902	0.003711	--
POGZ	na	na	39	2.901	0.003721	++
UBN2	na	na	30	2.899	0.003747	+?
RP11-169K16.9	na	na	30	-2.898	0.003751	-?
ZNF382	na	na	39	2.897	0.003764	++
ENO1	na	na	30	-2.896	0.003774	-?
EIF4G2	na	na	39	2.896	0.003778	++
RPS20P14	na	na	39	-2.896	0.003781	--
RPL9P32	na	na	39	-2.896	0.003783	--
SNRNP25	na	na	39	-2.896	0.003784	--
NTRK3	na	na	39	2.896	0.003785	++
COX17P1	na	na	39	-2.895	0.003786	--
RP11-466H18.1	na	na	30	-2.895	0.003788	-?
NDUFS8	na	na	39	-2.895	0.00379	--
C14orf2	na	na	30	-2.894	0.0038	-?
HMGB1P5	na	na	39	-2.894	0.0038	--
PRRT2	na	na	39	2.894	0.003805	++
RP11-440L14.1	na	na	30	2.893	0.003817	+?
VASH1	na	na	39	2.893	0.003818	++
ATP2B4	na	na	39	2.893	0.003821	++
ZNF782	na	na	39	2.892	0.003834	++
EP400	na	na	39	2.891	0.003839	+-
ZNF451-AS1	na	na	9	-2.891	0.003842	?-
ATP6V1D	na	na	39	-2.891	0.003843	--
ANXA2P2	na	na	39	-2.89	0.003856	--
SMAD9	na	na	39	2.89	0.003858	++
USP36	na	na	30	2.889	0.00386	+?
RPL9P3	na	na	39	-2.889	0.003861	--
BACH2	na	na	39	2.889	0.003869	++
LRRC66	na	na	30	2.888	0.00388	+?
ASCC3	na	na	39	2.887	0.003895	++
YIPF1	na	na	39	-2.886	0.003897	--
SLC35B1	na	na	30	-2.886	0.003899	-?
HSPBP1	na	na	39	-2.886	0.003901	--
RPAP2	na	na	39	2.886	0.003902	++
PEG10	na	na	39	2.886	0.003904	++
LRRK1	na	na	39	2.885	0.003914	++
ZNF432	na	na	39	2.885	0.003917	++
HSP90B1	na	na	39	2.883	0.003939	++
TFDP1	na	na	30	-2.883	0.003941	-?
RBM28	na	na	39	2.883	0.003941	+-
RN7SL1	na	na	9	-2.883	0.003942	?-
PHF24	na	na	9	2.883	0.003945	?+
MRPL23	na	na	39	-2.882	0.003948	--
SLC12A2	na	na	39	2.882	0.003956	++
ACVR2B-AS1	na	na	39	2.88	0.003971	++
CTD-2033A16.2	na	na	30	-2.88	0.003975	-?
PFN1P1	na	na	39	-2.88	0.003982	--
JTB	na	na	39	-2.88	0.003983	--
RP11-815I9.4	na	na	30	2.878	0.004001	+?
MMP16	na	na	39	2.878	0.004005	++
NUDT2	na	na	39	-2.876	0.004033	--
LCAT	na	na	30	2.875	0.004035	+?
ARG2	na	na	39	-2.875	0.004036	--
ZNF879	na	na	39	2.875	0.004039	++
C11orf74	na	na	39	-2.875	0.004046	--
TMEM9B	na	na	30	-2.874	0.004048	-?
IMP3	na	na	39	-2.874	0.004051	--
ZBTB10	na	na	39	2.874	0.004052	++
RP5-821D11.7	na	na	30	2.873	0.004065	+?
DRAP1	na	na	39	-2.873	0.004072	--
TUB	na	na	39	2.872	0.004075	++
CHCHD2P6	na	na	39	-2.871	0.004087	--
TCP1P1	na	na	39	-2.87	0.0041	--
RAN	na	na	39	-2.868	0.004129	--
RP4-740C4.7	na	na	30	2.868	0.004134	+?
UFD1	na	na	9	-2.868	0.004135	?-
SNX6	na	na	39	-2.866	0.004152	--
SDF2	na	na	39	-2.866	0.004153	--
ZNF138	na	na	39	2.866	0.004156	++
GGH	na	na	39	-2.864	0.004186	--
PSAP	na	na	39	-2.864	0.004187	--
UFC1	na	na	39	-2.863	0.004203	--
TRAF3IP2-AS1	na	na	39	-2.862	0.004214	--
RPL10	na	na	39	-2.861	0.004218	--
SCAPER	na	na	30	2.859	0.004252	+?
CRAMP1L	na	na	30	2.859	0.004255	+?
RPL7AP6	na	na	39	-2.859	0.004256	--
QARS	na	na	39	-2.858	0.004265	--
USP24	na	na	39	2.858	0.00427	++
CAP1P2	na	na	30	-2.857	0.004273	-?
RPS27AP16	na	na	9	-2.857	0.004273	?-
LRP1	na	na	39	2.857	0.004276	++
COPS9	na	na	9	-2.857	0.004277	?-
ANXA9	na	na	30	2.857	0.004282	+?
GPR162	na	na	39	-2.856	0.004285	--
ANAPC15	na	na	39	-2.855	0.004298	--
RBBP4P1	na	na	39	-2.855	0.004298	--
RP11-166P13.3	na	na	30	-2.854	0.004322	-?
RFPL1S	na	na	39	2.853	0.004331	++
AC010654.1	na	na	9	-2.852	0.004341	?-
SRI	na	na	39	-2.852	0.004347	--
SORL1	na	na	39	2.851	0.004352	++
AC107956.1	na	na	9	-2.851	0.004354	?-
ATXN2	na	na	39	2.85	0.004376	++
HIATL2	na	na	30	2.848	0.004399	+?
TMEM69	na	na	39	-2.848	0.004405	--
WDR70	na	na	39	-2.847	0.004411	--
AMBRA1	na	na	39	2.847	0.004414	++
OLIG2	na	na	9	2.846	0.004426	?+
ATXN2L	na	na	39	2.845	0.004435	++
ZMYM3	na	na	39	2.844	0.004456	++
RP1-292B18.1	na	na	30	-2.843	0.004462	-?
ISCA2	na	na	39	-2.843	0.004463	--
LAMA5	na	na	39	2.842	0.00449	++
TOMM7	na	na	39	-2.841	0.004502	--
POLR2A	na	na	39	2.84	0.004506	++
NBPF26	na	na	9	2.84	0.004507	?+
RPS6P25	na	na	9	-2.84	0.004508	?-
RPS15P5	na	na	9	-2.84	0.004513	?-
CYSTM1	na	na	39	-2.84	0.004514	--
HAUS1	na	na	39	-2.839	0.004524	--
B3GNT8	na	na	39	-2.838	0.004533	--
DYNLL1P1	na	na	39	-2.838	0.004547	--
GUK1	na	na	39	-2.836	0.004575	--
RPS27L	na	na	39	-2.835	0.004587	--
ERCC6L2	na	na	39	2.835	0.00459	++
DAAM1	na	na	39	2.834	0.004593	++
AFF4	na	na	39	2.834	0.004599	++
RHOBTB2	na	na	39	2.833	0.004606	++
C15orf41	na	na	39	-2.833	0.004616	--
ANKHD1-EIF4EBP3	na	na	30	2.832	0.00463	+?
KDR	na	na	30	2.831	0.004644	+?
HIST1H2AG	na	na	30	-2.831	0.004645	-?
RP11-295P9.3	na	na	30	2.83	0.004651	+?
APOA1BP	na	na	30	-2.829	0.004662	-?
CYB5A	na	na	39	-2.829	0.004669	--
GAPDHP71	na	na	9	-2.827	0.004702	?-
DISP2	na	na	39	2.826	0.004707	++
SH2B3	na	na	39	2.826	0.004714	++
B3GAT3	na	na	39	-2.826	0.004715	--
ALAS1	na	na	39	-2.825	0.004721	--
TTC5	na	na	39	-2.825	0.004723	--
USP49	na	na	39	2.825	0.004725	++
AFAP1	na	na	39	2.825	0.004732	++
RP11-192C21.1	na	na	30	-2.825	0.004733	-?
ZNF154	na	na	39	2.824	0.00475	+-
IMPG2	na	na	39	2.823	0.004754	++
MLF2	na	na	39	-2.823	0.00476	--
IK	na	na	39	2.823	0.004763	++
TOPORS-AS1	na	na	30	-2.823	0.004765	-?
NHP2P1	na	na	39	-2.822	0.004767	--
FAM241B	na	na	9	-2.821	0.004786	?-
EFNA5	na	na	39	2.821	0.004788	++
C11orf73	na	na	30	-2.82	0.004795	-?
GRK3	na	na	9	2.82	0.004805	?+
SYT7	na	na	39	2.82	0.004808	++
FAM222A	na	na	39	2.819	0.00481	++
ZFYVE19	na	na	39	-2.819	0.004811	--
WDR25	na	na	39	-2.819	0.004812	--
AC012507.3	na	na	30	2.819	0.004815	+?
THOC6	na	na	39	-2.816	0.00486	--
PCA3	na	na	39	2.816	0.004868	++
SMIM29	na	na	9	-2.816	0.00487	?-
BACE1	na	na	39	2.815	0.004871	++
EGFL7	na	na	39	-2.814	0.004889	--
PLPBP	na	na	9	-2.813	0.004908	?-
ARL6IP5	na	na	39	-2.812	0.004926	--
ZNF2	na	na	9	-2.812	0.004926	?-
SYNE1	na	na	39	2.811	0.004933	++
EXOC7	na	na	30	2.809	0.004971	+?
XPNPEP3	na	na	39	2.808	0.004981	++
LRBA	na	na	39	2.808	0.004985	++
TMEM101	na	na	39	-2.807	0.004995	--
RPL5	na	na	39	-2.807	0.004995	--
TBRG4	na	na	39	-2.807	0.004997	--
ROCK2	na	na	39	2.807	0.005	++
BMPR2	na	na	39	2.807	0.005002	++
SIN3A	na	na	39	2.805	0.005028	++
ORMDL2	na	na	39	-2.805	0.005031	--
MLF1	na	na	39	-2.805	0.005032	--
IKZF4	na	na	39	2.803	0.005055	++
EEF1A1P6	na	na	39	-2.803	0.005058	--
ANKRD10-IT1	na	na	39	2.803	0.005065	+-
RPL26	na	na	39	-2.802	0.005075	--
BLOC1S2	na	na	39	-2.802	0.005079	--
ATP5C1	na	na	30	-2.802	0.005081	-?
AC012513.3	na	na	9	2.801	0.005088	?+
CABLES1	na	na	39	2.801	0.005094	++
RNF5P1	na	na	39	-2.8	0.005105	--
DOK5	na	na	39	-2.8	0.005105	--
TSPAN15	na	na	39	-2.8	0.005116	--
LGMN	na	na	39	-2.798	0.005143	--
BID	na	na	39	-2.797	0.005161	--
COMMD1	na	na	39	-2.795	0.005184	--
MAGI2	na	na	39	2.795	0.005186	++
GCC1	na	na	39	2.795	0.005188	++
CARHSP1	na	na	39	-2.795	0.00519	--
STAMBPL1	na	na	39	-2.795	0.005193	--
RACK1	na	na	9	-2.795	0.005198	?-
BRD2	na	na	39	2.794	0.005208	++
NDUFB8	na	na	39	-2.791	0.005254	--
POLE3	na	na	30	-2.791	0.005261	-?
TBC1D1	na	na	39	2.79	0.005271	++
KCNMA1	na	na	39	2.79	0.005279	++
ZNF329	na	na	39	2.789	0.005287	++
ETFB	na	na	39	-2.789	0.005289	--
CRYL1	na	na	39	-2.788	0.005296	--
PEBP1P2	na	na	39	-2.788	0.005298	--
ZADH2	na	na	39	2.788	0.005304	++
CTC-429P9.5	na	na	30	2.788	0.005311	+?
RPL7L1	na	na	39	2.787	0.005324	++
PHYHIP	na	na	39	2.787	0.005325	++
NLGN4X	na	na	39	2.786	0.00534	++
RPP30	na	na	39	-2.785	0.005348	--
SIK2	na	na	39	2.785	0.005349	++
FAM184A	na	na	39	2.784	0.005365	++
AL353719.1	na	na	9	-2.784	0.005374	?-
AC079600.1	na	na	9	-2.783	0.005387	?-
PHACTR2	na	na	39	2.783	0.00539	++
EBF1	na	na	39	2.782	0.005398	++
WDR31	na	na	39	2.782	0.005405	++
HCG18	na	na	30	2.782	0.005407	+?
DENND2A	na	na	39	2.781	0.005418	++
CCDC110	na	na	9	2.78	0.005435	?+
DUSP12	na	na	39	-2.78	0.005436	--
ERBIN	na	na	9	2.778	0.005465	?+
RP11-4O1.2	na	na	30	2.778	0.005466	+?
NPM1P27	na	na	39	-2.778	0.005467	--
FER	na	na	39	2.778	0.005475	++
TFPT	na	na	39	-2.778	0.005477	--
KIAA0513	na	na	39	2.777	0.005478	++
DDIT4	na	na	39	-2.777	0.005492	--
PKDCC	na	na	30	2.775	0.005521	+?
NBPF12	na	na	9	2.775	0.005528	?+
FOXO3	na	na	39	2.774	0.005534	++
RP11-126K1.6	na	na	30	-2.774	0.005539	-?
PSMB3	na	na	9	-2.773	0.005551	?-
STK36	na	na	39	2.773	0.005558	++
RPL9	na	na	39	-2.772	0.005574	--
BCL6	na	na	30	2.771	0.005581	+?
THAP7	na	na	39	-2.77	0.005604	--
RP11-676M6.1	na	na	30	-2.77	0.005608	-?
ARFGAP1	na	na	39	-2.77	0.005609	--
MAGED2	na	na	39	-2.768	0.005645	--
NSMCE1	na	na	39	-2.767	0.005656	--
TENM1	na	na	39	2.767	0.005666	++
AC023509.3	na	na	9	-2.766	0.005674	?-
SCARF2	na	na	9	2.765	0.005692	?+
SDK1	na	na	39	2.765	0.005699	++
GCAT	na	na	39	-2.764	0.005701	--
CORO2B	na	na	30	2.764	0.005702	+?
NPAS1	na	na	39	-2.764	0.005709	--
SEZ6L2	na	na	39	2.764	0.005713	++
POLR1C	na	na	39	-2.764	0.005716	--
LL22NC03-86G7.1	na	na	30	2.764	0.005717	+?
TBC1D10B	na	na	39	2.763	0.005724	++
FADS2	na	na	39	-2.762	0.005737	--
CTD-3035D6.1	na	na	30	-2.762	0.005747	-?
TATDN1P1	na	na	39	-2.762	0.005751	--
AC012640.2	na	na	9	-2.761	0.005759	?-
LPAR4	na	na	39	-2.761	0.005763	--
MORC2-AS1	na	na	39	2.761	0.005764	++
PPM1K	na	na	39	2.761	0.005769	++
AC092661.1	na	na	39	2.761	0.005769	++
SHMT2	na	na	39	-2.76	0.005771	--
SUMO3	na	na	39	-2.76	0.005782	--
RP11-663P9.2	na	na	30	-2.758	0.005816	-?
BICD1	na	na	39	2.758	0.005818	++
ARFGAP2	na	na	39	-2.758	0.005824	--
RPL29P11	na	na	39	-2.757	0.005825	--
KIAA1644	na	na	30	2.757	0.005836	+?
IL17RB	na	na	39	2.755	0.005865	++
TRIM44	na	na	30	2.755	0.005871	+?
NFYA	na	na	39	2.754	0.00588	++
CCDC155	na	na	39	2.754	0.005887	++
RPL41P5	na	na	9	-2.754	0.005888	?-
CCDC137	na	na	39	2.754	0.005895	++
RP11-473M20.7	na	na	30	2.753	0.005902	+?
UBE2L6	na	na	39	-2.753	0.005914	--
ZDHHC12	na	na	39	-2.752	0.005932	--
DNAJC13	na	na	39	2.751	0.005947	++
OSTC	na	na	39	-2.75	0.005955	--
APOPT1	na	na	39	-2.75	0.005962	--
CCS	na	na	39	-2.75	0.005968	--
RGPD6	na	na	30	2.749	0.00597	+?
SPECC1L	na	na	39	2.749	0.005971	++
UPP1	na	na	30	-2.749	0.005971	-?
SMC6	na	na	39	2.748	0.005989	++
ALS2CR11	na	na	30	-2.748	0.005991	-?
KMT5B	na	na	9	2.747	0.006023	?+
AC092614.1	na	na	9	2.746	0.006024	?+
QPRT	na	na	39	-2.746	0.006029	--
NEDD4L	na	na	39	2.744	0.006061	++
CISD1	na	na	39	-2.744	0.006065	--
AC016717.2	na	na	9	2.744	0.006065	?+
MED12	na	na	39	2.743	0.006091	+-
HCFC1R1	na	na	39	-2.742	0.006101	--
STX10	na	na	30	-2.742	0.006108	-?
ERBB2	na	na	39	2.741	0.006126	++
FAM115A	na	na	30	2.739	0.006172	+?
HS6ST3	na	na	39	2.738	0.006179	++
AC159540.1	na	na	30	2.737	0.006204	+?
PHF10	na	na	39	2.737	0.006209	++
CAVIN4	na	na	9	2.736	0.006222	?+
CACNA1E	na	na	39	2.736	0.006226	+-
PRPS1	na	na	39	-2.735	0.006247	--
OGA	na	na	9	2.733	0.006282	?+
AC000089.3	na	na	30	-2.732	0.006302	-?
TMEM14C	na	na	30	-2.73	0.006334	-?
PHLDB1	na	na	39	2.73	0.006334	++
PACRG	na	na	39	-2.73	0.006335	--
HMGN4	na	na	39	-2.729	0.006349	--
AL353763.2	na	na	9	2.729	0.006351	?+
MED14	na	na	39	2.728	0.006369	++
ECH1	na	na	39	-2.728	0.00637	--
CDC42BPB	na	na	39	2.728	0.006374	++
CYP51A1P2	na	na	9	-2.727	0.006384	?-
ENY2	na	na	39	-2.727	0.006386	--
C6orf1	na	na	30	-2.727	0.006396	-?
TRMT1	na	na	39	-2.726	0.006401	--
NAA60	na	na	39	2.724	0.006447	+-
UQCRHL	na	na	9	-2.724	0.00645	?-
AP1G2	na	na	39	2.723	0.006463	++
TAX1BP3	na	na	39	-2.723	0.006475	--
SLC25A5	na	na	39	-2.722	0.006483	--
UCP2	na	na	39	-2.722	0.006486	--
IRF2BP2	na	na	39	2.721	0.0065	++
APBA2	na	na	39	2.721	0.006507	++
SAMD4B	na	na	39	2.721	0.006508	++
RP3-475N16.1	na	na	30	2.72	0.00653	+?
RP1-239B22.5	na	na	30	2.72	0.006533	+?
MGAT5B	na	na	30	2.72	0.006537	+?
[truncated: 16,463 more rows]

## Sheet: Table S4 E
MarkerName	Allele1	Allele2	Weight	Zscore	P-value	Direction
MYH10	na	na	39	10.246	1.23e-24	++
CHD7	na	na	39	9.985	1.78e-23	++
MAP1A	na	na	39	9.686	3.44e-22	++
EP300	na	na	39	9.543	1.39e-21	++
DYNC1H1	na	na	39	9.535	1.5e-21	++
HUWE1	na	na	39	9.505	2e-21	++
CLIP3	na	na	39	9.482	2.5e-21	++
TANC2	na	na	39	9.459	3.11e-21	++
ITSN1	na	na	39	9.38	6.59e-21	++
ANK3	na	na	39	9.266	1.93e-20	++
DST	na	na	39	9.229	2.74e-20	++
YLPM1	na	na	39	9.212	3.19e-20	++
NAV1	na	na	39	9.186	4.08e-20	++
BAZ2B	na	na	39	9.167	4.88e-20	++
ANK2	na	na	39	9.167	4.89e-20	++
EIF3A	na	na	39	9.165	4.97e-20	++
SON	na	na	39	9.137	6.4e-20	++
R3HDM1	na	na	39	9.043	1.53e-19	++
CLIP1	na	na	39	9.034	1.65e-19	++
MYO5A	na	na	39	9.031	1.7e-19	++
BOD1L1	na	na	39	8.998	2.3e-19	++
HECTD4	na	na	39	8.965	3.09e-19	++
PRRC2C	na	na	39	8.959	3.26e-19	++
ZMIZ1	na	na	39	8.901	5.51e-19	++
SPTAN1	na	na	39	8.878	6.81e-19	++
BSN	na	na	39	8.853	8.49e-19	++
NEFM	na	na	39	8.826	1.08e-18	++
ZKSCAN1	na	na	39	8.814	1.2e-18	++
MYCBP2	na	na	39	8.75	2.13e-18	++
ADCY1	na	na	39	8.745	2.24e-18	++
RAB3B	na	na	39	8.707	3.11e-18	++
PHACTR4	na	na	39	8.679	3.98e-18	++
YWHAE	na	na	39	-8.65	5.13e-18	--
PRR14L	na	na	39	8.602	7.83e-18	++
CREBBP	na	na	39	8.597	8.16e-18	++
AGAP1	na	na	39	8.59	8.67e-18	++
GPATCH8	na	na	39	8.576	9.79e-18	++
CELSR2	na	na	39	8.567	1.06e-17	++
TPR	na	na	39	8.566	1.07e-17	++
ANKRD12	na	na	39	8.562	1.11e-17	++
KMT2A	na	na	39	8.55	1.23e-17	++
MACF1	na	na	39	8.549	1.24e-17	++
KIF1A	na	na	39	8.538	1.37e-17	++
TNRC6C	na	na	39	8.534	1.41e-17	++
ZNF629	na	na	39	8.497	1.95e-17	++
APC	na	na	39	8.474	2.38e-17	++
ARID1A	na	na	39	8.471	2.44e-17	++
ARID1B	na	na	39	8.454	2.81e-17	++
EIF4G1	na	na	39	8.39	4.85e-17	++
SRRM1	na	na	39	8.39	4.87e-17	++
LARP1	na	na	39	8.381	5.25e-17	++
ATRX	na	na	39	8.376	5.48e-17	++
HDLBP	na	na	39	8.363	6.1e-17	++
ZNF142	na	na	39	8.305	9.98e-17	++
ANKRD17	na	na	39	8.28	1.23e-16	++
HERC1	na	na	39	8.277	1.26e-16	++
SHISA7	na	na	39	8.273	1.31e-16	++
NSD1	na	na	39	8.273	1.31e-16	++
MPHOSPH8	na	na	39	8.252	1.56e-16	++
NCOA6	na	na	39	8.251	1.57e-16	++
PEAK1	na	na	39	8.245	1.65e-16	++
UBR4	na	na	39	8.243	1.67e-16	++
MLXIP	na	na	39	8.228	1.9e-16	++
ARHGAP21	na	na	39	8.205	2.31e-16	++
FAM222B	na	na	39	8.146	3.76e-16	++
KCNB1	na	na	39	8.141	3.91e-16	++
AAK1	na	na	39	8.134	4.14e-16	++
EPB41L1	na	na	39	8.131	4.25e-16	++
HIPK2	na	na	39	8.129	4.34e-16	++
CHD6	na	na	39	8.123	4.55e-16	++
CAMSAP1	na	na	39	8.114	4.9e-16	++
PCM1	na	na	39	8.067	7.22e-16	++
MPRIP	na	na	39	8.053	8.11e-16	++
SPEN	na	na	39	8.041	8.91e-16	++
SOBP	na	na	39	8.004	1.2e-15	++
IQSEC1	na	na	39	7.999	1.26e-15	++
EIF5B	na	na	39	7.988	1.37e-15	++
PLEKHA6	na	na	39	7.973	1.55e-15	++
TNIK	na	na	39	7.947	1.92e-15	++
ARHGEF12	na	na	39	7.934	2.13e-15	++
GOLGA3	na	na	39	7.927	2.25e-15	++
GBF1	na	na	39	7.917	2.44e-15	++
MT-ND5	na	na	39	7.914	2.48e-15	++
SORBS2	na	na	39	7.903	2.71e-15	++
STOX2	na	na	39	7.899	2.8e-15	++
SOGA1	na	na	39	7.898	2.83e-15	++
MED15	na	na	39	7.879	3.3e-15	++
NFASC	na	na	39	7.876	3.38e-15	++
KIAA1211	na	na	39	7.872	3.49e-15	++
SPTBN1	na	na	39	7.864	3.72e-15	++
NUP214	na	na	39	7.835	4.67e-15	++
BRD4	na	na	39	7.826	5.02e-15	++
RNF5	na	na	39	-7.826	5.05e-15	--
NUMA1	na	na	39	7.825	5.06e-15	++
HERC2	na	na	39	7.821	5.22e-15	++
ARHGAP1	na	na	39	7.818	5.37e-15	++
KAT6B	na	na	39	7.817	5.42e-15	++
KIAA1549	na	na	39	7.808	5.8e-15	++
CUX1	na	na	39	7.794	6.51e-15	++
RANBP2	na	na	39	7.762	8.35e-15	++
LRP1	na	na	39	7.739	1e-14	++
STAU1	na	na	39	7.735	1.04e-14	++
KMT2D	na	na	39	7.725	1.12e-14	++
GAB2	na	na	39	7.724	1.13e-14	++
CCDC88A	na	na	39	7.721	1.15e-14	++
CEP350	na	na	39	7.712	1.24e-14	++
SMC1A	na	na	39	7.711	1.25e-14	++
KIF1B	na	na	39	7.701	1.35e-14	++
EIF4G3	na	na	39	7.698	1.38e-14	++
WNK1	na	na	39	7.671	1.71e-14	++
NCAM1	na	na	39	7.664	1.8e-14	++
NIPBL	na	na	39	7.655	1.93e-14	++
CHGB	na	na	30	7.655	1.94e-14	+?
ZMYND8	na	na	39	7.624	2.46e-14	++
MAPT	na	na	39	7.618	2.57e-14	++
MYO9A	na	na	39	7.611	2.73e-14	++
SMG6	na	na	39	7.605	2.85e-14	++
GOLGB1	na	na	39	7.591	3.19e-14	++
TNRC6B	na	na	39	7.585	3.33e-14	++
CHD3	na	na	39	7.578	3.5e-14	++
KMT2C	na	na	39	7.578	3.5e-14	++
FRY	na	na	39	7.572	3.68e-14	++
ZNF462	na	na	39	7.546	4.5e-14	++
ZFHX3	na	na	39	7.535	4.89e-14	++
UGGT1	na	na	39	7.52	5.47e-14	++
BPTF	na	na	39	7.519	5.51e-14	++
MAML3	na	na	39	7.512	5.84e-14	++
RUSC2	na	na	39	7.51	5.89e-14	++
CLEC16A	na	na	39	7.504	6.21e-14	++
KIF26B	na	na	39	7.503	6.23e-14	++
FAM193A	na	na	39	7.496	6.55e-14	++
UNC13A	na	na	39	7.475	7.72e-14	++
GOLGA7	na	na	39	-7.468	8.11e-14	--
DCTN3	na	na	39	-7.462	8.5e-14	--
MIR600HG	na	na	39	7.461	8.57e-14	++
RERE	na	na	39	7.459	8.75e-14	++
SAP130	na	na	39	7.437	1.03e-13	++
NCOA2	na	na	39	7.437	1.03e-13	++
CKAP5	na	na	39	7.431	1.08e-13	++
STAG3	na	na	39	7.423	1.15e-13	++
SETD5	na	na	39	7.415	1.21e-13	++
PRDM2	na	na	39	7.399	1.37e-13	++
GIGYF2	na	na	39	7.399	1.38e-13	++
GABBR2	na	na	39	7.398	1.38e-13	++
MEGF8	na	na	39	7.396	1.41e-13	++
CHD4	na	na	39	7.392	1.45e-13	++
TRRAP	na	na	30	7.376	1.63e-13	+?
FBXO41	na	na	39	7.368	1.73e-13	++
REV3L	na	na	39	7.363	1.8e-13	++
KIF21B	na	na	39	7.361	1.82e-13	++
TMEM131	na	na	39	7.352	1.95e-13	++
HID1	na	na	39	7.344	2.07e-13	++
ZNF532	na	na	39	7.338	2.17e-13	++
SETD2	na	na	39	7.338	2.17e-13	++
ASAP1	na	na	39	7.317	2.53e-13	++
PHF3	na	na	39	7.316	2.56e-13	++
BCR	na	na	39	7.305	2.77e-13	++
ATP9A	na	na	39	7.279	3.36e-13	++
AKAP13	na	na	39	7.277	3.41e-13	++
MECP2	na	na	39	7.265	3.72e-13	++
TP53BP1	na	na	39	7.256	3.99e-13	++
USB1	na	na	39	7.252	4.11e-13	++
STARD3NL	na	na	39	-7.25	4.18e-13	--
NAV3	na	na	39	7.245	4.33e-13	++
ABL1	na	na	39	7.238	4.54e-13	++
SBK1	na	na	39	7.232	4.75e-13	++
AUTS2	na	na	39	7.231	4.8e-13	++
CCT2	na	na	39	-7.229	4.88e-13	--
MAP4K4	na	na	39	7.216	5.36e-13	++
GCC2	na	na	39	7.215	5.4e-13	++
UQCRC2	na	na	39	-7.214	5.42e-13	--
SUPT6H	na	na	39	7.21	5.59e-13	++
TMED2	na	na	39	-7.209	5.62e-13	--
MAST4	na	na	39	7.205	5.81e-13	++
PRPF8	na	na	39	7.203	5.89e-13	++
GOLGA4	na	na	39	7.202	5.94e-13	++
ABCF1	na	na	39	7.197	6.14e-13	++
ATP6V0B	na	na	39	-7.197	6.17e-13	--
ASXL3	na	na	39	7.196	6.21e-13	++
HNRNPUL2	na	na	39	7.195	6.25e-13	++
BCOR	na	na	39	7.195	6.25e-13	++
DISP2	na	na	39	7.187	6.64e-13	++
WNK2	na	na	39	7.179	7.01e-13	++
ZNF827	na	na	39	7.155	8.34e-13	++
ZNF106	na	na	39	7.14	9.36e-13	++
TPPP	na	na	39	7.132	9.9e-13	++
MICALL1	na	na	39	7.131	9.94e-13	++
GSE1	na	na	39	7.124	1.05e-12	++
PLXNA4	na	na	39	7.121	1.07e-12	++
CASZ1	na	na	39	7.118	1.1e-12	++
MDN1	na	na	39	7.113	1.13e-12	++
ERC1	na	na	39	7.109	1.17e-12	++
POLR1A	na	na	39	7.106	1.19e-12	++
KCNQ2	na	na	39	7.106	1.19e-12	++
CORO7	na	na	39	7.102	1.23e-12	++
ULK1	na	na	39	7.096	1.28e-12	++
BDP1	na	na	39	7.096	1.28e-12	++
TCOF1	na	na	39	7.084	1.4e-12	++
NLGN2	na	na	39	7.083	1.42e-12	++
NCOR2	na	na	39	7.08	1.44e-12	++
TULP4	na	na	39	7.061	1.65e-12	++
VHL	na	na	39	7.061	1.65e-12	++
FBXL5	na	na	39	-7.054	1.74e-12	--
MAVS	na	na	39	7.05	1.79e-12	++
POLR2A	na	na	39	7.046	1.85e-12	++
EP400	na	na	39	7.036	1.98e-12	++
CACNA2D2	na	na	39	7.015	2.31e-12	++
SEC16A	na	na	39	7.011	2.36e-12	++
TOMM22	na	na	39	-7.011	2.37e-12	--
DLGAP4	na	na	39	7.011	2.37e-12	++
NAV2	na	na	39	7.003	2.51e-12	++
GTF3C1	na	na	39	6.998	2.6e-12	++
UBAP1	na	na	39	-6.996	2.64e-12	--
TET3	na	na	39	6.995	2.65e-12	++
AFF3	na	na	39	6.99	2.75e-12	++
TMEM178B	na	na	39	6.986	2.82e-12	++
RAPH1	na	na	39	6.98	2.96e-12	++
SAFB	na	na	39	6.979	2.97e-12	++
NISCH	na	na	39	6.976	3.04e-12	++
CHD8	na	na	39	6.97	3.17e-12	++
PRDX3	na	na	39	-6.968	3.23e-12	--
SYT7	na	na	39	6.954	3.56e-12	++
NMNAT2	na	na	30	6.951	3.64e-12	+?
DCTN1	na	na	39	6.942	3.88e-12	++
IGF2BP2	na	na	39	6.94	3.92e-12	++
ANKRD11	na	na	39	6.94	3.92e-12	++
RAB11FIP4	na	na	39	6.933	4.12e-12	++
RAPGEF1	na	na	39	6.93	4.19e-12	++
GON4L	na	na	39	6.917	4.61e-12	++
ZC3H13	na	na	30	6.913	4.74e-12	+?
SORBS1	na	na	39	6.913	4.75e-12	++
ARHGEF11	na	na	39	6.913	4.76e-12	++
PRRC2A	na	na	39	6.911	4.81e-12	++
SH3PXD2A	na	na	39	6.9	5.21e-12	++
RBX1	na	na	39	-6.895	5.38e-12	--
ILVBL	na	na	39	-6.894	5.44e-12	--
SSH1	na	na	39	6.872	6.35e-12	++
TRIO	na	na	39	6.869	6.45e-12	++
SMARCC2	na	na	39	6.866	6.59e-12	++
AHNAK2	na	na	39	6.865	6.65e-12	++
ATN1	na	na	39	6.864	6.71e-12	++
TUBA1A	na	na	39	-6.863	6.73e-12	--
SMG7	na	na	39	6.863	6.75e-12	++
KLHDC3	na	na	39	-6.852	7.27e-12	--
HCN4	na	na	39	6.851	7.36e-12	++
CELSR3	na	na	39	6.837	8.06e-12	++
MED12	na	na	39	6.836	8.13e-12	++
PCID2	na	na	39	-6.828	8.64e-12	--
PSMA5	na	na	39	-6.826	8.71e-12	--
ATCAY	na	na	30	6.825	8.82e-12	+?
PHAX	na	na	39	6.824	8.87e-12	++
KMT2E	na	na	39	6.82	9.11e-12	++
MYL6	na	na	39	-6.814	9.52e-12	--
EBP	na	na	39	-6.813	9.53e-12	--
SETBP1	na	na	39	6.809	9.86e-12	++
KIAA0319L	na	na	30	6.799	1.05e-11	+?
CELF5	na	na	39	6.799	1.05e-11	++
ZHX3	na	na	39	6.787	1.15e-11	++
SETD1A	na	na	39	6.776	1.24e-11	++
EPHB2	na	na	39	6.775	1.25e-11	++
CEP170	na	na	39	6.774	1.25e-11	++
PCLO	na	na	30	6.751	1.47e-11	+?
C1orf43	na	na	39	-6.748	1.5e-11	--
DLG5	na	na	39	6.746	1.53e-11	++
ADAR	na	na	39	6.743	1.55e-11	++
MAP7D2	na	na	39	6.741	1.58e-11	++
MAGED1	na	na	39	6.74	1.59e-11	++
MDC1	na	na	39	6.734	1.65e-11	++
BAZ2A	na	na	39	6.729	1.71e-11	++
NDUFAB1	na	na	39	-6.728	1.72e-11	--
CIAPIN1	na	na	39	-6.715	1.89e-11	--
SALL2	na	na	39	6.703	2.04e-11	++
WDFY3	na	na	39	6.691	2.21e-11	++
MTOR	na	na	39	6.689	2.24e-11	++
HIVEP1	na	na	30	6.688	2.27e-11	+?
CLSTN1	na	na	39	6.684	2.32e-11	++
SUCLG1	na	na	39	-6.683	2.34e-11	--
AP3D1	na	na	39	6.679	2.4e-11	++
CTNND2	na	na	30	6.679	2.41e-11	+?
SBF1	na	na	39	6.667	2.61e-11	++
HTT	na	na	39	6.666	2.63e-11	++
SLC39A9	na	na	39	-6.665	2.65e-11	--
UBAC2	na	na	39	-6.661	2.72e-11	--
RP11-357C3.3	na	na	30	6.659	2.76e-11	+?
KIAA0195	na	na	30	6.657	2.8e-11	+?
ASNA1	na	na	39	-6.655	2.83e-11	--
TSC1	na	na	39	6.653	2.86e-11	++
TRAK1	na	na	39	6.648	2.97e-11	++
BAZ1B	na	na	39	6.646	3.01e-11	++
SMIM12	na	na	39	-6.644	3.05e-11	--
UBAP2	na	na	39	6.641	3.13e-11	++
MAGEH1	na	na	39	-6.637	3.19e-11	--
KIF5A	na	na	39	6.635	3.24e-11	++
MT-CYB	na	na	39	6.634	3.27e-11	++
MYO18A	na	na	39	6.632	3.32e-11	++
UPF3B	na	na	39	6.627	3.42e-11	++
TMEM120A	na	na	39	-6.627	3.43e-11	--
VPS53	na	na	39	6.622	3.54e-11	++
DDX54	na	na	30	6.615	3.71e-11	+?
RNF216	na	na	39	6.614	3.75e-11	++
CHMP5	na	na	39	-6.613	3.76e-11	--
CDK4	na	na	39	-6.611	3.82e-11	--
CCT7	na	na	39	-6.593	4.31e-11	--
RBM33	na	na	39	6.593	4.32e-11	++
LUZP1	na	na	39	6.592	4.34e-11	++
ERC2	na	na	39	6.589	4.44e-11	++
MDM4	na	na	39	6.573	4.95e-11	++
KIF5C	na	na	39	6.572	4.96e-11	++
HIVEP2	na	na	39	6.572	4.97e-11	++
RBM25	na	na	39	6.57	5.02e-11	++
MAD2L1BP	na	na	39	-6.57	5.03e-11	--
RPRD2	na	na	39	6.568	5.11e-11	++
HIC2	na	na	39	6.56	5.37e-11	++
PTTG1IP	na	na	39	-6.559	5.4e-11	--
NCOR1	na	na	39	6.558	5.46e-11	++
BUD31	na	na	39	-6.558	5.47e-11	--
ST8SIA2	na	na	39	6.556	5.52e-11	++
WDR61	na	na	39	-6.554	5.59e-11	--
MT-ND4	na	na	39	6.554	5.61e-11	++
FAM168A	na	na	39	6.553	5.63e-11	++
SLC35B2	na	na	39	-6.553	5.63e-11	--
FAM171A1	na	na	39	6.552	5.66e-11	++
PSMB4	na	na	39	-6.551	5.71e-11	--
CEP250	na	na	39	6.549	5.81e-11	++
NCOA1	na	na	39	6.548	5.82e-11	++
GABRA3	na	na	39	6.547	5.88e-11	++
LAPTM4A	na	na	39	-6.546	5.9e-11	--
IPO9	na	na	39	6.542	6.05e-11	++
INPP5J	na	na	39	6.541	6.13e-11	++
GLG1	na	na	39	6.54	6.14e-11	++
CNOT8	na	na	39	-6.54	6.14e-11	--
NPTXR	na	na	39	6.537	6.29e-11	++
TENM2	na	na	39	6.534	6.4e-11	++
TMBIM6	na	na	39	-6.533	6.43e-11	--
C19orf54	na	na	39	6.526	6.74e-11	++
MDH1	na	na	39	-6.518	7.13e-11	--
SIPA1L2	na	na	39	6.517	7.17e-11	++
SRRM4	na	na	30	6.509	7.54e-11	+?
APC2	na	na	39	6.509	7.56e-11	++
ALMS1	na	na	39	6.505	7.76e-11	++
NRXN2	na	na	39	6.495	8.3e-11	++
DCTPP1	na	na	39	-6.479	9.2e-11	--
SH3PXD2B	na	na	39	6.479	9.25e-11	++
PRRT2	na	na	39	6.477	9.33e-11	++
VAMP2	na	na	39	6.472	9.67e-11	++
SEZ6L2	na	na	39	6.47	9.82e-11	++
R3HDM2	na	na	39	6.47	9.83e-11	++
SNRNP40	na	na	39	-6.469	9.85e-11	--
UQCRC1	na	na	39	-6.465	1.01e-10	--
HAX1	na	na	39	-6.463	1.03e-10	--
ABL2	na	na	39	6.463	1.03e-10	++
MAP1B	na	na	30	6.462	1.03e-10	+?
CAMK2B	na	na	39	6.457	1.07e-10	++
CDK12	na	na	39	6.457	1.07e-10	++
ADCY9	na	na	39	6.452	1.1e-10	++
CYFIP2	na	na	30	6.451	1.11e-10	+?
PGK1	na	na	39	-6.442	1.18e-10	--
PLXNA1	na	na	39	6.44	1.19e-10	++
FAM115A	na	na	30	6.44	1.2e-10	+?
EVL	na	na	39	6.422	1.35e-10	++
BCLAF1	na	na	39	6.417	1.39e-10	++
CDC42BPB	na	na	39	6.417	1.39e-10	++
PRMT1	na	na	39	-6.417	1.39e-10	--
AKAP6	na	na	39	6.416	1.4e-10	++
TAGLN3	na	na	39	-6.409	1.47e-10	--
THRAP3	na	na	39	6.408	1.48e-10	++
TRIAP1	na	na	39	-6.4	1.55e-10	--
SMPD4	na	na	39	6.397	1.58e-10	++
RFC1	na	na	39	6.389	1.67e-10	++
TCF20	na	na	39	6.389	1.67e-10	++
OAZ1	na	na	39	-6.387	1.7e-10	--
DAB2IP	na	na	39	6.378	1.79e-10	++
CD63	na	na	39	-6.377	1.81e-10	--
KDM3B	na	na	39	6.37	1.89e-10	++
BRK1	na	na	39	-6.37	1.89e-10	--
JARID2	na	na	39	6.369	1.91e-10	++
DFFA	na	na	39	6.368	1.91e-10	++
POLR2F	na	na	39	-6.366	1.94e-10	--
TCEA1	na	na	39	-6.358	2.04e-10	--
TUBB4A	na	na	39	6.358	2.04e-10	++
GRIPAP1	na	na	30	6.358	2.05e-10	+?
MSMO1	na	na	39	-6.352	2.13e-10	--
ASTN1	na	na	39	6.348	2.18e-10	++
GIT1	na	na	39	6.347	2.19e-10	++
SPINT2	na	na	39	-6.336	2.36e-10	--
ADH5	na	na	39	-6.334	2.38e-10	--
AKAP9	na	na	30	6.326	2.52e-10	+?
SNAPIN	na	na	39	-6.321	2.6e-10	--
TMEM9	na	na	39	-6.32	2.62e-10	--
SHANK2	na	na	39	6.313	2.74e-10	++
UBE2T	na	na	39	-6.311	2.77e-10	--
SGSM2	na	na	39	6.306	2.87e-10	++
NCL	na	na	39	6.305	2.88e-10	++
SEMA4G	na	na	39	6.303	2.93e-10	++
CACNG8	na	na	30	6.302	2.94e-10	+?
ZNF570	na	na	39	6.301	2.95e-10	++
NDUFA6	na	na	39	-6.296	3.05e-10	--
MRPL44	na	na	39	-6.291	3.15e-10	--
IDH1	na	na	39	-6.286	3.26e-10	--
PRR12	na	na	39	6.285	3.28e-10	++
RPS5	na	na	39	-6.284	3.29e-10	--
ARG2	na	na	39	-6.282	3.33e-10	--
KIAA1109	na	na	39	6.28	3.39e-10	++
CHD9	na	na	39	6.275	3.49e-10	++
MKL1	na	na	30	6.275	3.5e-10	+?
SNRPD3	na	na	39	6.266	3.71e-10	++
SSH2	na	na	39	6.264	3.75e-10	++
WWP2	na	na	39	6.263	3.78e-10	++
MAP3K9	na	na	39	6.259	3.88e-10	++
COX7B	na	na	39	-6.259	3.88e-10	--
NCKAP5L	na	na	39	6.258	3.9e-10	++
IWS1	na	na	39	6.252	4.05e-10	++
LAMP2	na	na	39	-6.252	4.06e-10	--
ZNF480	na	na	39	6.251	4.09e-10	++
SMC3	na	na	39	6.247	4.18e-10	++
MRPL15	na	na	39	-6.247	4.18e-10	--
ZBTB8A	na	na	39	6.24	4.38e-10	++
LINC00265	na	na	39	6.238	4.44e-10	++
CLPB	na	na	39	6.236	4.48e-10	++
MADD	na	na	30	6.233	4.57e-10	+?
EEF1B2	na	na	39	-6.224	4.84e-10	--
ZNF385A	na	na	39	6.224	4.85e-10	++
PPFIA2	na	na	39	6.221	4.93e-10	++
FAM21A	na	na	30	6.221	4.95e-10	+?
GPBP1L1	na	na	39	-6.22	4.99e-10	--
CLSTN2	na	na	39	6.215	5.15e-10	++
TNRC6A	na	na	39	6.214	5.16e-10	++
ENAH	na	na	39	6.213	5.18e-10	++
SMARCA4	na	na	39	6.208	5.37e-10	++
CYB5B	na	na	39	-6.204	5.49e-10	--
TRIM67	na	na	39	6.204	5.49e-10	++
PPP1R9A	na	na	39	6.199	5.67e-10	++
TIMMDC1	na	na	39	-6.199	5.69e-10	--
SCAPER	na	na	30	6.196	5.79e-10	+?
ASXL1	na	na	39	6.195	5.82e-10	++
KPNB1	na	na	39	6.189	6.05e-10	++
CHD2	na	na	39	6.188	6.08e-10	++
ERGIC3	na	na	39	-6.186	6.16e-10	--
SNX6	na	na	39	-6.185	6.23e-10	--
SPTBN2	na	na	39	6.184	6.26e-10	++
ARID3B	na	na	39	6.181	6.37e-10	++
FAM96B	na	na	30	-6.173	6.7e-10	-?
PRRC2B	na	na	39	6.173	6.71e-10	++
TENM4	na	na	30	6.173	6.71e-10	+?
PRDX4	na	na	39	-6.172	6.73e-10	--
CACNA1B	na	na	39	6.172	6.74e-10	++
ROBO2	na	na	39	6.172	6.74e-10	++
IGF2R	na	na	39	6.171	6.79e-10	++
SPRED3	na	na	39	6.169	6.89e-10	++
SDK2	na	na	39	6.166	7.01e-10	++
SNRNP200	na	na	39	6.16	7.26e-10	++
SYNE1	na	na	39	6.158	7.35e-10	++
NOLC1	na	na	30	6.156	7.44e-10	+?
BCL9	na	na	39	6.155	7.49e-10	++
PFN2	na	na	39	-6.152	7.64e-10	--
ANKS1A	na	na	39	6.147	7.88e-10	++
RAB33A	na	na	39	-6.145	7.99e-10	--
ECE1	na	na	39	6.145	8.02e-10	++
ONECUT2	na	na	39	6.139	8.29e-10	++
CCDC88C	na	na	39	6.139	8.32e-10	++
SLTM	na	na	39	6.138	8.36e-10	++
ZNF335	na	na	39	6.138	8.36e-10	++
DRAXIN	na	na	39	6.133	8.64e-10	++
UBE2N	na	na	39	-6.119	9.41e-10	--
FDPS	na	na	39	-6.115	9.65e-10	--
GRIK5	na	na	39	6.11	9.94e-10	++
STXBP1	na	na	39	6.109	1e-09	++
MLLT1	na	na	39	6.109	1e-09	++
ADCY5	na	na	39	6.106	1.02e-09	++
GDF11	na	na	39	6.106	1.02e-09	++
PDCD11	na	na	39	6.104	1.03e-09	++
LCMT2	na	na	39	-6.104	1.04e-09	--
TMEM59	na	na	39	-6.097	1.08e-09	--
HTRA2	na	na	39	-6.095	1.09e-09	--
DCHS1	na	na	39	6.095	1.1e-09	++
C14orf119	na	na	39	-6.091	1.12e-09	--
ILF3	na	na	39	6.084	1.17e-09	++
MRPL49	na	na	39	-6.084	1.17e-09	--
RPAP2	na	na	39	6.082	1.19e-09	++
NLGN4X	na	na	39	6.081	1.19e-09	++
TBC1D16	na	na	39	6.079	1.21e-09	++
PSMD14	na	na	39	-6.077	1.22e-09	--
RPAP1	na	na	39	6.076	1.23e-09	++
CNBP	na	na	39	-6.07	1.28e-09	--
CDK5RAP2	na	na	39	6.069	1.29e-09	++
TAOK2	na	na	39	6.069	1.29e-09	++
TP53INP2	na	na	39	6.069	1.29e-09	++
PSMB1	na	na	39	-6.069	1.29e-09	--
FAM115B	na	na	30	6.068	1.29e-09	+?
DOCK3	na	na	39	6.066	1.31e-09	++
LONRF2	na	na	39	6.064	1.33e-09	++
SMDT1	na	na	39	-6.056	1.39e-09	--
CAPZA1	na	na	39	-6.056	1.4e-09	--
COX7A2L	na	na	39	-6.056	1.4e-09	--
ATP11A	na	na	39	6.049	1.46e-09	++
UNC79	na	na	39	6.046	1.49e-09	++
MTATP6P1	na	na	39	6.044	1.5e-09	++
PPIB	na	na	39	-6.039	1.55e-09	--
MRPS7	na	na	39	-6.039	1.55e-09	--
ARHGAP32	na	na	39	6.036	1.58e-09	++
SEC61A2	na	na	39	-6.034	1.6e-09	--
CRTC1	na	na	39	6.031	1.63e-09	++
ELAVL3	na	na	39	6.03	1.64e-09	++
DNAH10	na	na	39	6.03	1.64e-09	++
SLC50A1	na	na	39	-6.03	1.64e-09	--
TBC1D7	na	na	39	-6.029	1.65e-09	--
ATP6V1F	na	na	39	-6.028	1.66e-09	--
RAN	na	na	39	-6.027	1.67e-09	--
RELA	na	na	39	6.027	1.67e-09	++
ATXN2	na	na	39	6.024	1.7e-09	++
DNAH10OS	na	na	39	6.023	1.71e-09	++
MOB3A	na	na	39	6.012	1.83e-09	++
LAMA5	na	na	39	6.009	1.87e-09	++
VPS13D	na	na	39	6.008	1.88e-09	++
C17orf76-AS1	na	na	30	-6.005	1.92e-09	-?
KAT6A	na	na	39	5.998	1.99e-09	++
HINT1	na	na	39	-5.994	2.05e-09	--
SDHC	na	na	39	-5.991	2.09e-09	--
LDOC1	na	na	39	5.99	2.09e-09	++
RBM6	na	na	39	5.99	2.09e-09	++
ZNF282	na	na	39	5.99	2.11e-09	++
HSPA8	na	na	39	-5.987	2.14e-09	--
USP11	na	na	39	5.987	2.14e-09	++
MYH9	na	na	39	5.987	2.14e-09	++
DHX38	na	na	39	5.983	2.2e-09	++
GNAO1	na	na	39	5.979	2.25e-09	++
CCT4	na	na	39	-5.979	2.25e-09	--
FARP1	na	na	39	5.977	2.28e-09	++
ADNP	na	na	39	5.977	2.28e-09	++
PPIA	na	na	39	-5.975	2.3e-09	--
TRIOBP	na	na	39	5.972	2.34e-09	++
ZNF37A	na	na	39	5.972	2.35e-09	++
CDKN2AIPNL	na	na	39	-5.972	2.35e-09	--
IAH1	na	na	39	-5.968	2.41e-09	--
VMP1	na	na	39	-5.965	2.45e-09	--
MT-ATP6	na	na	39	5.956	2.58e-09	++
AMOTL1	na	na	39	5.955	2.6e-09	++
KTN1	na	na	39	5.954	2.61e-09	++
JMJD1C	na	na	39	5.954	2.61e-09	++
COA5	na	na	39	-5.954	2.62e-09	--
SCRT2	na	na	39	5.953	2.63e-09	++
FRMD4A	na	na	39	5.953	2.63e-09	++
ILF2	na	na	39	-5.953	2.63e-09	--
CMIP	na	na	39	5.951	2.66e-09	++
DCK	na	na	39	-5.95	2.68e-09	--
SLC25A4	na	na	39	-5.947	2.74e-09	--
FDFT1	na	na	39	-5.945	2.76e-09	--
AGAP2	na	na	39	5.944	2.77e-09	++
TRIP11	na	na	39	5.942	2.81e-09	++
FAM127A	na	na	30	5.941	2.84e-09	+?
G3BP1	na	na	39	-5.941	2.84e-09	--
FUNDC2	na	na	39	-5.94	2.85e-09	--
GRIK3	na	na	39	5.937	2.9e-09	++
GLRX3	na	na	39	-5.937	2.91e-09	--
TOP2B	na	na	39	5.933	2.97e-09	++
CASP8AP2	na	na	39	5.931	3.01e-09	++
ATP8A2	na	na	39	5.93	3.04e-09	++
HECW1	na	na	39	5.928	3.06e-09	++
ASIC1	na	na	39	5.924	3.14e-09	++
ZNF836	na	na	39	5.924	3.14e-09	++
PTPN23	na	na	39	5.921	3.19e-09	++
ABT1	na	na	39	-5.92	3.22e-09	--
SRGAP1	na	na	39	5.92	3.23e-09	++
ZNF69	na	na	39	5.915	3.31e-09	++
PFDN5	na	na	39	-5.914	3.33e-09	--
DDX46	na	na	39	5.914	3.35e-09	++
MT-ATP8	na	na	39	5.912	3.38e-09	++
ZCCHC6	na	na	30	5.906	3.51e-09	+?
USP7	na	na	39	5.902	3.6e-09	++
CYP2R1	na	na	39	-5.902	3.6e-09	--
ZNF791	na	na	39	5.9	3.63e-09	++
PPP1R12B	na	na	30	5.899	3.66e-09	+?
APBA1	na	na	39	5.897	3.7e-09	++
TTC28	na	na	39	5.896	3.73e-09	++
KALRN	na	na	39	5.895	3.74e-09	++
WDR54	na	na	39	-5.895	3.75e-09	--
GCN1L1	na	na	30	5.894	3.77e-09	+?
RPS7	na	na	39	-5.894	3.77e-09	--
PNN	na	na	39	5.891	3.83e-09	++
PDE4DIP	na	na	39	5.886	3.97e-09	++
TOM1L2	na	na	39	5.88	4.1e-09	++
INSR	na	na	39	5.878	4.16e-09	++
MRPL32	na	na	39	-5.876	4.2e-09	--
ZNF618	na	na	39	5.874	4.25e-09	++
UROD	na	na	39	-5.872	4.3e-09	--
ANKRD26	na	na	39	5.872	4.31e-09	++
TBP	na	na	39	-5.87	4.36e-09	--
ASH1L	na	na	39	5.869	4.39e-09	++
CDC42	na	na	39	-5.861	4.6e-09	--
COA3	na	na	39	-5.858	4.69e-09	--
GOLGA2	na	na	39	5.856	4.75e-09	++
NOL8	na	na	39	5.853	4.82e-09	++
IFT172	na	na	30	5.853	4.83e-09	+?
PSMA7	na	na	39	-5.853	4.84e-09	--
TLN2	na	na	39	5.852	4.86e-09	++
AHDC1	na	na	39	5.841	5.19e-09	++
PLXNA3	na	na	39	5.84	5.22e-09	++
MYBBP1A	na	na	30	5.837	5.33e-09	+?
UNC13B	na	na	39	5.826	5.68e-09	++
CSNK1A1	na	na	39	-5.826	5.69e-09	--
SEMA4D	na	na	39	5.823	5.8e-09	++
FAM49B	na	na	39	-5.822	5.82e-09	--
PABPC1	na	na	39	5.821	5.85e-09	++
PRPS1	na	na	39	-5.818	5.95e-09	--
ADD2	na	na	39	5.816	6.02e-09	++
ZMIZ2	na	na	39	5.815	6.07e-09	++
DNMT3A	na	na	39	5.813	6.13e-09	++
MRPS17	na	na	39	-5.811	6.21e-09	--
CEP170B	na	na	39	5.808	6.31e-09	++
PSMA6	na	na	39	-5.808	6.33e-09	--
PRDX5	na	na	39	-5.805	6.43e-09	--
ZNF829	na	na	39	5.804	6.48e-09	++
SLC17A7	na	na	39	5.799	6.67e-09	++
AGRN	na	na	39	5.799	6.69e-09	++
HCFC1	na	na	39	5.795	6.82e-09	++
ZNF592	na	na	30	5.792	6.96e-09	+?
SRPRB	na	na	39	-5.788	7.13e-09	--
DIP2C	na	na	39	5.785	7.24e-09	++
MAN2B2	na	na	39	5.783	7.34e-09	++
PSMD10	na	na	39	-5.782	7.37e-09	--
ABCC1	na	na	39	5.781	7.42e-09	++
DENND2A	na	na	39	5.778	7.54e-09	++
BZW2	na	na	39	-5.777	7.6e-09	--
ARID4B	na	na	39	5.776	7.66e-09	++
IK	na	na	39	5.771	7.89e-09	++
TOP1MT	na	na	39	5.765	8.18e-09	++
CLDND1	na	na	39	-5.765	8.18e-09	--
HMGN4	na	na	39	-5.758	8.5e-09	--
FBRSL1	na	na	39	5.757	8.55e-09	++
WHSC1	na	na	30	5.757	8.55e-09	+?
SLX4	na	na	39	5.755	8.67e-09	++
EIF2AK2	na	na	39	5.753	8.78e-09	++
ZMYM3	na	na	39	5.749	8.99e-09	++
SDC3	na	na	39	5.747	9.1e-09	++
RUSC1	na	na	39	5.746	9.15e-09	++
ARL6IP5	na	na	39	-5.743	9.28e-09	--
DGUOK	na	na	39	-5.743	9.29e-09	--
TTLL5	na	na	39	5.741	9.42e-09	++
PCSK7	na	na	39	5.741	9.44e-09	++
IFNGR1	na	na	39	-5.74	9.45e-09	--
ANAPC11	na	na	39	-5.738	9.57e-09	--
HIVEP3	na	na	39	5.734	9.78e-09	++
SMG1	na	na	39	5.734	9.79e-09	++
TBC1D5	na	na	39	5.733	9.89e-09	++
GREB1L	na	na	39	5.732	9.92e-09	++
KIDINS220	na	na	39	5.731	9.97e-09	++
CEP290	na	na	39	5.731	9.99e-09	++
SF3A1	na	na	39	5.73	1e-08	++
RPL26L1	na	na	39	-5.729	1.01e-08	--
ASB7	na	na	39	-5.729	1.01e-08	--
UPF2	na	na	39	5.725	1.03e-08	++
WDYHV1	na	na	39	-5.722	1.05e-08	--
MAX	na	na	39	-5.718	1.08e-08	--
MLX	na	na	39	-5.715	1.1e-08	--
RNFT2	na	na	39	5.713	1.11e-08	++
BTF3L4	na	na	39	-5.71	1.13e-08	--
NDUFB9	na	na	39	-5.707	1.15e-08	--
CREB3	na	na	39	-5.707	1.15e-08	--
HIST3H2A	na	na	39	-5.703	1.18e-08	--
PIANP	na	na	39	5.703	1.18e-08	++
ATXN2L	na	na	39	5.701	1.19e-08	++
SNX17	na	na	39	-5.701	1.19e-08	--
BACE1	na	na	39	5.699	1.21e-08	++
CAMTA2	na	na	39	5.698	1.21e-08	++
RPN1	na	na	39	-5.698	1.21e-08	--
MRPS15	na	na	39	-5.698	1.22e-08	--
MAML2	na	na	39	5.697	1.22e-08	++
TUBA1B	na	na	39	-5.693	1.25e-08	--
DNAJB1	na	na	39	-5.691	1.27e-08	--
RPLP0	na	na	39	-5.688	1.28e-08	--
ZDHHC4	na	na	39	-5.685	1.31e-08	--
CGRRF1	na	na	39	-5.684	1.32e-08	--
FOXK1	na	na	39	5.681	1.34e-08	++
SLC25A17	na	na	39	-5.681	1.34e-08	--
SCCPDH	na	na	39	-5.681	1.34e-08	--
DNMT1	na	na	30	5.68	1.35e-08	+?
NUDT16L1	na	na	39	-5.679	1.35e-08	--
GPM6B	na	na	39	-5.677	1.37e-08	--
CDK5	na	na	39	-5.676	1.38e-08	--
CAMTA1	na	na	30	5.675	1.39e-08	+?
TRIM26	na	na	39	5.672	1.41e-08	++
SRSF3	na	na	39	-5.67	1.42e-08	--
IFT52	na	na	39	-5.669	1.44e-08	--
SHANK1	na	na	39	5.668	1.44e-08	++
MYO7A	na	na	39	5.667	1.46e-08	++
CAPZA2	na	na	39	-5.661	1.51e-08	--
FAM210A	na	na	39	-5.661	1.51e-08	--
PRKDC	na	na	30	5.66	1.51e-08	+?
YIF1A	na	na	39	-5.656	1.55e-08	--
BMS1	na	na	30	5.655	1.56e-08	+?
SNX11	na	na	39	-5.651	1.6e-08	--
DNAAF2	na	na	39	-5.65	1.61e-08	--
ZFHX2	na	na	39	5.648	1.62e-08	++
STOML2	na	na	30	-5.647	1.64e-08	-?
TMEM42	na	na	39	-5.645	1.65e-08	--
ACTL6A	na	na	39	-5.645	1.65e-08	--
ZNF316	na	na	39	5.638	1.73e-08	++
SZT2	na	na	39	5.635	1.75e-08	++
ZNF557	na	na	39	5.634	1.76e-08	++
STX1B	na	na	39	5.634	1.76e-08	++
FUT11	na	na	39	5.631	1.8e-08	++
RPSA	na	na	39	-5.63	1.8e-08	--
PHF12	na	na	39	5.628	1.82e-08	++
TECPR2	na	na	39	5.618	1.93e-08	++
ZFC3H1	na	na	39	5.616	1.95e-08	++
PSMB7	na	na	39	-5.616	1.95e-08	--
ANKRD13B	na	na	39	5.613	1.99e-08	++
PSMD8	na	na	39	-5.611	2.01e-08	--
PLEKHG2	na	na	39	5.61	2.02e-08	++
C12orf57	na	na	39	-5.609	2.04e-08	--
PKIG	na	na	39	-5.609	2.04e-08	--
KIF3B	na	na	39	5.607	2.06e-08	++
JPH3	na	na	39	5.605	2.09e-08	++
PPIL2	na	na	39	5.601	2.13e-08	++
ANXA7	na	na	39	-5.597	2.18e-08	--
PPP1CA	na	na	39	-5.597	2.18e-08	--
UBE4B	na	na	39	5.597	2.19e-08	++
NTPCR	na	na	39	-5.597	2.19e-08	--
DUSP8	na	na	39	5.596	2.19e-08	++
HIP1	na	na	30	5.595	2.21e-08	+?
KIAA1551	na	na	30	5.595	2.21e-08	+?
COX6A1P2	na	na	39	-5.59	2.27e-08	--
KDM5C	na	na	39	5.59	2.28e-08	++
ARPP19	na	na	39	-5.589	2.28e-08	--
NOVA2	na	na	39	5.587	2.31e-08	++
YY1AP1	na	na	39	5.587	2.31e-08	++
ABCA2	na	na	39	5.586	2.32e-08	++
ANK1	na	na	39	5.584	2.35e-08	++
CHIC2	na	na	39	-5.584	2.36e-08	--
NRXN1	na	na	39	5.578	2.43e-08	++
PPIAP22	na	na	39	-5.577	2.44e-08	--
NR2C2	na	na	39	5.577	2.45e-08	++
HNRNPM	na	na	39	5.574	2.49e-08	++
MYT1	na	na	39	5.574	2.49e-08	++
RNF20	na	na	39	5.572	2.52e-08	++
DPP9	na	na	39	5.568	2.57e-08	++
MIA3	na	na	39	5.568	2.58e-08	++
AP1B1	na	na	39	5.566	2.61e-08	++
RHOBTB2	na	na	39	5.563	2.65e-08	++
JAKMIP2	na	na	30	5.559	2.71e-08	+?
RNF7	na	na	39	-5.557	2.74e-08	--
HNRNPF	na	na	39	-5.557	2.74e-08	--
SLC9A7	na	na	39	5.557	2.75e-08	++
KDM6B	na	na	39	5.555	2.77e-08	++
COQ5	na	na	39	-5.551	2.84e-08	--
POLB	na	na	39	-5.55	2.85e-08	--
GLO1	na	na	39	-5.547	2.91e-08	--
LSM10	na	na	39	-5.545	2.95e-08	--
GPRASP1	na	na	39	5.542	2.99e-08	++
C2CD3	na	na	39	5.542	3e-08	++
GTF2F1	na	na	39	5.539	3.04e-08	++
KLF7	na	na	39	5.538	3.06e-08	++
MICAL1	na	na	39	5.537	3.07e-08	++
TMEM9B	na	na	30	-5.537	3.08e-08	-?
TARBP2	na	na	39	-5.534	3.13e-08	--
LINC01278	na	na	9	5.532	3.16e-08	?+
SCG3	na	na	39	5.531	3.18e-08	++
NPIPB5	na	na	39	5.518	3.43e-08	++
MVB12B	na	na	39	5.518	3.44e-08	++
NIF3L1	na	na	30	-5.516	3.48e-08	-?
JAGN1	na	na	39	-5.514	3.51e-08	--
HNRNPA2B1	na	na	39	5.512	3.55e-08	++
SEC63	na	na	39	5.512	3.56e-08	++
COX7A2	na	na	39	-5.511	3.56e-08	--
SIK3	na	na	39	5.506	3.68e-08	++
SAMD4B	na	na	39	5.505	3.69e-08	++
MRS2	na	na	39	-5.501	3.78e-08	--
POLE4	na	na	39	-5.498	3.85e-08	--
NASP	na	na	30	5.495	3.91e-08	+?
MT-ND4L	na	na	39	5.492	3.97e-08	++
ZNF594	na	na	39	5.487	4.1e-08	++
NUP210	na	na	39	5.485	4.13e-08	++
PSMC2	na	na	39	-5.484	4.15e-08	--
ZNF814	na	na	39	5.481	4.23e-08	++
NEMF	na	na	39	5.478	4.31e-08	++
ANKRD46	na	na	39	-5.477	4.32e-08	--
PRKAG1	na	na	39	-5.477	4.32e-08	--
PHPT1	na	na	39	-5.476	4.35e-08	--
ARHGAP17	na	na	39	5.476	4.36e-08	++
TAF3	na	na	39	5.476	4.36e-08	++
KANSL2	na	na	39	-5.475	4.37e-08	--
PPP4C	na	na	39	-5.475	4.37e-08	--
TES	na	na	39	-5.475	4.37e-08	--
MDGA1	na	na	39	5.474	4.41e-08	++
ZNF608	na	na	30	5.472	4.45e-08	+?
VDAC3	na	na	39	-5.472	4.46e-08	--
ZNF318	na	na	39	5.472	4.46e-08	++
CAP1	na	na	39	-5.469	4.52e-08	--
TTC3P1	na	na	39	5.468	4.54e-08	++
IRS2	na	na	39	5.464	4.65e-08	++
COA1	na	na	39	-5.463	4.68e-08	--
SUMO3	na	na	39	-5.462	4.72e-08	--
CETN2	na	na	39	-5.46	4.77e-08	--
ZNF638	na	na	39	5.458	4.81e-08	++
PPRC1	na	na	39	5.458	4.82e-08	++
NACAD	na	na	39	5.456	4.86e-08	++
SDK1	na	na	39	5.455	4.89e-08	++
MT-ND1	na	na	39	5.455	4.9e-08	++
PLXNB2	na	na	39	5.454	4.93e-08	++
TTC5	na	na	39	-5.453	4.94e-08	--
ARFGEF3	na	na	9	5.453	4.96e-08	?+
CACNA1C	na	na	39	5.452	4.98e-08	++
PSMD13	na	na	39	-5.449	5.07e-08	--
RNF44	na	na	39	5.449	5.08e-08	++
CAPN15	na	na	39	5.442	5.28e-08	++
IMP3	na	na	39	-5.442	5.28e-08	--
NRAS	na	na	39	-5.441	5.31e-08	--
RTCB	na	na	39	-5.44	5.32e-08	--
DOT1L	na	na	39	5.438	5.38e-08	++
RABEPK	na	na	39	-5.437	5.41e-08	--
AKAP12	na	na	39	5.435	5.48e-08	++
APEX1	na	na	39	-5.434	5.5e-08	--
RNF181	na	na	30	-5.434	5.5e-08	-?
RNF40	na	na	39	5.433	5.54e-08	++
KIAA0430	na	na	30	5.431	5.6e-08	+?
RP11-617F23.1	na	na	30	5.429	5.66e-08	+?
YPEL5	na	na	39	-5.428	5.71e-08	--
SORCS2	na	na	39	5.426	5.76e-08	++
ARF1	na	na	39	-5.426	5.76e-08	--
PIAS3	na	na	39	5.424	5.84e-08	++
RP11-566E18.3	na	na	30	5.422	5.88e-08	+?
RIF1	na	na	39	5.422	5.89e-08	++
ATP13A2	na	na	39	5.422	5.9e-08	++
ZFYVE20	na	na	30	5.42	5.96e-08	+?
TBC1D1	na	na	39	5.416	6.09e-08	++
ABLIM3	na	na	39	5.413	6.21e-08	++
UBB	na	na	39	-5.412	6.25e-08	--
TET2	na	na	39	5.408	6.39e-08	++
SRI	na	na	39	-5.405	6.48e-08	--
KCNN3	na	na	39	5.403	6.54e-08	++
BRPF1	na	na	39	5.4	6.65e-08	++
NXT1	na	na	39	-5.399	6.72e-08	--
DERL2	na	na	39	-5.398	6.75e-08	--
ZNF710-AS1	na	na	9	5.394	6.88e-08	?+
TMED3	na	na	39	-5.391	7.02e-08	--
MAP4	na	na	39	-5.39	7.03e-08	--
PHF21A	na	na	39	5.39	7.06e-08	++
RBM19	na	na	39	5.388	7.11e-08	++
MAP6	na	na	39	5.388	7.12e-08	++
MYL12B	na	na	39	-5.386	7.2e-08	--
RSL1D1	na	na	39	5.386	7.21e-08	++
AMBRA1	na	na	39	5.385	7.23e-08	++
ARID3A	na	na	39	5.383	7.34e-08	++
GLA	na	na	39	-5.383	7.34e-08	--
BRD2	na	na	39	5.382	7.35e-08	++
AFF2	na	na	39	5.382	7.36e-08	++
HGS	na	na	39	5.382	7.38e-08	++
GEMIN2	na	na	39	-5.381	7.41e-08	--
PEG10	na	na	39	5.379	7.51e-08	++
OCIAD2	na	na	39	-5.377	7.56e-08	--
RPS3	na	na	39	-5.374	7.68e-08	--
YIPF5	na	na	39	-5.373	7.73e-08	--
FGD3	na	na	39	5.372	7.79e-08	++
GPI	na	na	39	5.372	7.79e-08	++
SUMO1	na	na	39	-5.37	7.85e-08	--
ZSCAN22	na	na	30	5.37	7.87e-08	+?
TSEN15	na	na	39	-5.37	7.88e-08	--
KLHDC9	na	na	39	-5.37	7.88e-08	--
TNS1	na	na	39	5.367	8.02e-08	++
RPL7L1	na	na	39	5.365	8.11e-08	++
POLR2G	na	na	39	-5.362	8.23e-08	--
CTC-429P9.5	na	na	30	5.361	8.3e-08	+?
RIPOR1	na	na	9	5.36	8.31e-08	?+
TMEM183A	na	na	39	-5.358	8.42e-08	--
EGFR	na	na	39	5.357	8.45e-08	++
RIMS2	na	na	39	5.357	8.47e-08	++
SYNM	na	na	39	5.357	8.48e-08	++
PEF1	na	na	39	-5.355	8.57e-08	--
RNF41	na	na	39	-5.351	8.77e-08	--
GGH	na	na	39	-5.347	8.93e-08	--
KBTBD11	na	na	39	5.347	8.94e-08	++
AKR1A1	na	na	39	-5.347	8.95e-08	--
PDCD10	na	na	39	-5.346	9e-08	--
PCNA	na	na	39	-5.342	9.17e-08	--
COPS3	na	na	30	-5.341	9.23e-08	-?
NINL	na	na	39	5.341	9.25e-08	++
DNAJC2	na	na	39	5.338	9.39e-08	++
PCDH7	na	na	39	5.338	9.41e-08	++
TRAPPC3	na	na	39	-5.337	9.42e-08	--
CLASP1	na	na	39	5.337	9.46e-08	++
NES	na	na	39	5.331	9.76e-08	++
RPS6KB2	na	na	39	-5.331	9.77e-08	--
HECW2	na	na	39	5.329	9.86e-08	++
DNAJA2	na	na	39	-5.329	9.88e-08	--
MEAF6	na	na	30	-5.324	1.01e-07	-?
BCORL1	na	na	39	5.321	1.03e-07	++
ZFAND6	na	na	39	-5.321	1.03e-07	--
ZNF397	na	na	39	5.319	1.04e-07	++
PRDX2	na	na	39	-5.314	1.07e-07	--
GATAD2A	na	na	39	5.313	1.08e-07	++
PHLDB1	na	na	39	5.312	1.08e-07	++
KIAA1244	na	na	30	5.307	1.11e-07	+?
CTIF	na	na	39	5.306	1.12e-07	++
THSD7A	na	na	39	5.306	1.12e-07	++
UNG	na	na	39	-5.305	1.12e-07	--
KCND3	na	na	39	5.303	1.14e-07	++
MRPL46	na	na	39	-5.302	1.15e-07	--
TMCC2	na	na	39	5.3	1.16e-07	++
BRD3	na	na	39	5.299	1.17e-07	++
MPC2	na	na	30	-5.296	1.18e-07	-?
MAGI3	na	na	39	5.296	1.19e-07	++
NDUFB2	na	na	39	-5.296	1.19e-07	--
ATRAID	na	na	39	-5.293	1.21e-07	--
RBM10	na	na	39	5.293	1.21e-07	++
ELP5	na	na	39	-5.29	1.22e-07	--
MAML1	na	na	39	5.289	1.23e-07	++
EMC7	na	na	39	-5.286	1.25e-07	--
RIMBP2	na	na	30	5.285	1.26e-07	+?
PPP1R13B	na	na	39	5.283	1.27e-07	++
SLC35B1	na	na	30	-5.281	1.29e-07	-?
MPDU1	na	na	39	-5.28	1.29e-07	--
TRAM1L1	na	na	39	-5.276	1.32e-07	--
MRPL11	na	na	39	-5.276	1.32e-07	--
TMCO1	na	na	39	-5.272	1.35e-07	--
GNL3L	na	na	39	5.271	1.36e-07	++
RSF1	na	na	30	5.269	1.37e-07	+?
SMG8	na	na	39	-5.263	1.42e-07	--
SERF2	na	na	39	-5.26	1.44e-07	--
EEF1A1	na	na	39	-5.26	1.44e-07	--
FAM229B	na	na	39	-5.259	1.45e-07	--
CCDC137	na	na	39	5.258	1.46e-07	++
RAB11FIP3	na	na	39	5.258	1.46e-07	++
GALNT16	na	na	30	5.254	1.49e-07	+?
MARK4	na	na	39	5.252	1.5e-07	++
MYT1L	na	na	39	5.252	1.5e-07	++
COL6A1	na	na	39	5.252	1.51e-07	++
FAM228B	na	na	39	5.251	1.51e-07	++
GHITM	na	na	39	-5.251	1.51e-07	--
SOCS5	na	na	39	-5.251	1.51e-07	--
PPIG	na	na	39	5.25	1.52e-07	++
LYRM4	na	na	39	-5.249	1.53e-07	--
UQCRQ	na	na	39	-5.249	1.53e-07	--
DNAJB9	na	na	39	-5.246	1.55e-07	--
OSTC	na	na	39	-5.246	1.56e-07	--
COX14	na	na	39	-5.245	1.57e-07	--
PPP1R12A	na	na	39	5.244	1.57e-07	++
CBFA2T3	na	na	39	5.243	1.58e-07	++
TBCC	na	na	30	-5.242	1.59e-07	-?
RSRC2	na	na	39	5.242	1.59e-07	++
MSRB1	na	na	39	-5.242	1.59e-07	--
FNBP1	na	na	39	5.24	1.6e-07	++
TRAF3	na	na	39	5.235	1.65e-07	++
CCDC167	na	na	39	-5.234	1.66e-07	--
MAST3	na	na	39	5.234	1.66e-07	++
HOOK3	na	na	39	5.234	1.66e-07	++
ZBTB20	na	na	39	5.231	1.68e-07	++
GABARAPL2	na	na	30	-5.229	1.7e-07	-?
NUBP2	na	na	39	-5.228	1.71e-07	--
MPC1	na	na	39	-5.227	1.72e-07	--
CIZ1	na	na	39	5.226	1.73e-07	++
MGA	na	na	39	5.223	1.76e-07	++
VPS72	na	na	39	-5.222	1.77e-07	--
BEX2	na	na	39	-5.222	1.77e-07	--
SYT3	na	na	39	5.219	1.8e-07	++
ONECUT3	na	na	39	5.219	1.8e-07	++
SLC25A5	na	na	39	-5.219	1.8e-07	--
NIN	na	na	39	5.219	1.8e-07	++
SYS1	na	na	39	-5.218	1.81e-07	--
ZNF37BP	na	na	39	5.218	1.81e-07	++
EMC4	na	na	39	-5.216	1.83e-07	--
ZNFX1	na	na	39	5.214	1.85e-07	++
EIF4E3	na	na	30	-5.214	1.85e-07	-?
HCG18	na	na	30	5.213	1.86e-07	+?
DAD1	na	na	30	-5.208	1.9e-07	-?
COPB1	na	na	39	-5.207	1.92e-07	--
TCERG1	na	na	39	5.206	1.93e-07	++
DYNLT1	na	na	39	-5.204	1.95e-07	--
UQCR11	na	na	39	-5.202	1.97e-07	--
WIPF2	na	na	30	5.201	1.98e-07	+?
CAD	na	na	30	5.199	2.01e-07	+?
RPS3A	na	na	30	-5.192	2.08e-07	-?
KLHL29	na	na	39	5.186	2.15e-07	++
CCT3	na	na	39	-5.185	2.16e-07	--
PARL	na	na	39	-5.184	2.17e-07	--
MORF4L1P1	na	na	39	-5.183	2.18e-07	--
CAMSAP2	na	na	39	5.183	2.18e-07	++
PEX2	na	na	39	-5.182	2.19e-07	--
SSR4	na	na	39	-5.18	2.22e-07	--
PPP2R5C	na	na	39	-5.18	2.22e-07	--
AUP1	na	na	39	-5.179	2.23e-07	--
GPN1	na	na	39	-5.179	2.23e-07	--
MORF4L1	na	na	39	-5.177	2.26e-07	--
NEU1	na	na	39	-5.176	2.26e-07	--
DOLK	na	na	39	-5.175	2.28e-07	--
RAI1	na	na	39	5.175	2.28e-07	++
ZCCHC14	na	na	39	5.174	2.29e-07	++
PRR36	na	na	9	5.174	2.29e-07	?+
PTDSS1	na	na	39	-5.174	2.29e-07	--
ATP5C1	na	na	30	-5.172	2.32e-07	-?
SACS	na	na	39	5.17	2.34e-07	++
TMEM60	na	na	39	-5.169	2.35e-07	--
RAB33B	na	na	39	-5.167	2.37e-07	--
MTR	na	na	39	5.161	2.46e-07	++
KIF3A	na	na	39	5.159	2.48e-07	++
LINGO1	na	na	39	5.158	2.49e-07	++
ESF1	na	na	30	5.158	2.5e-07	+?
NOS1AP	na	na	39	5.157	2.51e-07	++
BEX5	na	na	39	-5.157	2.52e-07	--
CECR2	na	na	39	5.156	2.52e-07	++
UBTF	na	na	39	5.155	2.53e-07	++
KDM2A	na	na	39	5.15	2.6e-07	++
CCDC51	na	na	39	-5.147	2.65e-07	--
TECPR1	na	na	39	5.146	2.65e-07	++
KIAA0226	na	na	30	5.145	2.67e-07	+?
MGAT5	na	na	39	5.141	2.74e-07	++
DNAJB12	na	na	39	5.14	2.75e-07	++
ARL6IP6	na	na	39	-5.139	2.76e-07	--
HSP90B1	na	na	39	5.136	2.8e-07	++
SH2D3C	na	na	39	5.131	2.89e-07	++
MED13L	na	na	39	5.128	2.93e-07	++
TALDO1	na	na	39	-5.127	2.95e-07	--
TMSB4X	na	na	39	-5.126	2.95e-07	--
SETX	na	na	39	5.126	2.96e-07	++
SLC45A4	na	na	39	5.124	2.98e-07	++
TBC1D10B	na	na	39	5.124	2.99e-07	++
TAF7	na	na	39	-5.122	3.02e-07	--
TNRC18	na	na	39	5.12	3.05e-07	++
KIAA0513	na	na	39	5.12	3.06e-07	++
RNF157	na	na	39	5.116	3.12e-07	++
ARHGEF7	na	na	39	5.115	3.13e-07	++
TTYH3	na	na	39	5.114	3.15e-07	++
PRMT6	na	na	39	-5.112	3.18e-07	--
POM121	na	na	39	5.112	3.19e-07	++
NDUFA4	na	na	39	-5.109	3.24e-07	--
TSPOAP1	na	na	9	5.108	3.25e-07	?+
IGSF9B	na	na	39	5.107	3.27e-07	++
GNAS	na	na	30	5.107	3.28e-07	+?
ZCCHC12	na	na	39	-5.103	3.34e-07	--
DYNLL1	na	na	39	-5.102	3.37e-07	--
PSPH	na	na	39	-5.095	3.48e-07	--
RFX7	na	na	39	5.093	3.52e-07	++
AKR1C1	na	na	39	-5.093	3.53e-07	--
SLMO2	na	na	30	-5.092	3.55e-07	-?
POLR2H	na	na	30	-5.09	3.58e-07	-?
TTC37	na	na	39	5.089	3.6e-07	++
NEB	na	na	39	5.089	3.6e-07	++
SMC6	na	na	39	5.088	3.62e-07	++
SRP9P1	na	na	39	-5.086	3.66e-07	--
LMAN2	na	na	39	-5.085	3.67e-07	--
SEC23B	na	na	39	-5.084	3.7e-07	--
PMFBP1	na	na	30	5.083	3.71e-07	+?
AIP	na	na	39	-5.082	3.73e-07	--
SCAF1	na	na	39	5.082	3.74e-07	++
POGZ	na	na	39	5.077	3.83e-07	++
TSC22D3	na	na	39	-5.076	3.85e-07	--
HCCS	na	na	39	-5.074	3.9e-07	--
CPSF1	na	na	39	5.073	3.92e-07	++
AC141586.5	na	na	30	5.073	3.92e-07	+?
SAFB2	na	na	39	5.073	3.92e-07	++
ATP2C1	na	na	39	-5.073	3.93e-07	--
SRRM2	na	na	39	5.071	3.95e-07	++
NSD3	na	na	9	5.071	3.96e-07	?+
2021-09-03	na	na	30	5.071	3.97e-07	+?
TBPL1	na	na	39	-5.071	3.97e-07	--
GNAL	na	na	39	5.069	4e-07	++
PPCS	na	na	39	-5.069	4e-07	--
NRDE2	na	na	39	5.068	4.02e-07	++
MAP7D1	na	na	30	5.065	4.08e-07	+?
IQSEC3	na	na	30	5.064	4.1e-07	+?
PVRL1	na	na	30	5.063	4.12e-07	+?
TADA1	na	na	39	-5.063	4.14e-07	--
ARMCX6	na	na	39	-5.061	4.17e-07	--
GSKIP	na	na	39	-5.06	4.18e-07	--
PSMB6	na	na	30	-5.06	4.19e-07	-?
CHD5	na	na	39	5.059	4.22e-07	++
MAN2A2	na	na	39	5.058	4.24e-07	++
RPL27A	na	na	39	-5.058	4.24e-07	--
EPRS	na	na	30	5.057	4.26e-07	+?
UBR5	na	na	39	5.056	4.27e-07	++
TMEM231	na	na	39	-5.056	4.28e-07	--
NOP14	na	na	30	5.054	4.32e-07	+?
MT-ND6	na	na	30	5.054	4.33e-07	+?
PDE6D	na	na	39	-5.053	4.34e-07	--
RNF114	na	na	39	-5.051	4.4e-07	--
RSPH3	na	na	39	5.049	4.44e-07	++
NME1	na	na	30	-5.048	4.46e-07	-?
PRPF6	na	na	39	5.048	4.47e-07	++
DDX28	na	na	39	-5.047	4.48e-07	--
MYO9B	na	na	39	5.047	4.5e-07	++
SP2	na	na	39	5.046	4.5e-07	++
MRPL17	na	na	39	-5.046	4.5e-07	--
ASAH1	na	na	39	-5.046	4.5e-07	--
TMEM198	na	na	30	-5.046	4.51e-07	-?
SYT1	na	na	39	5.045	4.54e-07	++
FAM127B	na	na	30	5.045	4.54e-07	+?
KIAA1644	na	na	30	5.044	4.56e-07	+?
SYN3	na	na	39	5.043	4.58e-07	++
KIAA2018	na	na	30	5.043	4.59e-07	+?
NPRL3	na	na	39	5.042	4.62e-07	++
TIMM8B	na	na	39	-5.041	4.64e-07	--
ITFG3	na	na	30	5.038	4.71e-07	+?
PRPSAP2	na	na	39	-5.037	4.72e-07	--
KIRREL3	na	na	39	5.037	4.72e-07	++
RPS11	na	na	39	-5.037	4.74e-07	--
MBD5	na	na	39	5.034	4.81e-07	++
DROSHA	na	na	39	5.033	4.84e-07	++
SYVN1	na	na	39	5.032	4.86e-07	++
MROH1	na	na	39	5.032	4.87e-07	++
ZNF574	na	na	39	5.03	4.9e-07	++
PPT1	na	na	39	-5.029	4.92e-07	--
RUNX1T1	na	na	39	5.024	5.05e-07	++
KNOP1	na	na	39	5.023	5.1e-07	++
ATP6V0E1	na	na	39	-5.023	5.1e-07	--
FTL	na	na	39	-5.023	5.1e-07	--
MRPL55	na	na	39	-5.022	5.11e-07	--
ATF7	na	na	39	5.019	5.19e-07	++
MEA1	na	na	39	-5.019	5.2e-07	--
RAD50	na	na	39	5.018	5.21e-07	++
APBA2	na	na	39	5.018	5.22e-07	++
ASF1A	na	na	39	-5.016	5.27e-07	--
MLF1	na	na	39	-5.013	5.37e-07	--
PARP1	na	na	39	5.012	5.37e-07	++
NDUFB7	na	na	39	-5.01	5.44e-07	--
NSRP1	na	na	39	5.01	5.45e-07	++
ACOT8	na	na	39	-5.009	5.46e-07	--
EAPP	na	na	39	-5.009	5.48e-07	--
NELFE	na	na	39	-5.005	5.57e-07	--
RP4-604K5.1	na	na	30	-5.004	5.61e-07	-?
DDOST	na	na	39	-5.004	5.62e-07	--
EIF2B3	na	na	39	-5.003	5.64e-07	--
FOXN2	na	na	39	-5.001	5.71e-07	--
DPY30	na	na	39	-5.001	5.71e-07	--
MMGT1	na	na	39	-4.998	5.81e-07	--
PIGC	na	na	39	-4.998	5.81e-07	--
CACNG2	na	na	39	4.996	5.84e-07	++
MRPL14	na	na	39	-4.995	5.87e-07	--
FKBP15	na	na	39	4.994	5.92e-07	++
FAM222A	na	na	39	4.991	6e-07	++
UBN1	na	na	39	4.99	6.05e-07	++
SLU7	na	na	39	4.987	6.13e-07	++
FASTKD3	na	na	39	-4.987	6.14e-07	--
SLC39A14	na	na	39	-4.985	6.2e-07	--
LEPROTL1	na	na	39	-4.98	6.35e-07	--
GFAP	na	na	9	-4.979	6.41e-07	?-
DTX4	na	na	39	4.978	6.43e-07	++
COX6A1	na	na	39	-4.976	6.5e-07	--
AGAP3	na	na	39	4.974	6.54e-07	++
COQ10B	na	na	30	-4.974	6.55e-07	-?
BID	na	na	39	-4.974	6.57e-07	--
BANF1	na	na	39	-4.974	6.57e-07	--
GRAMD1A	na	na	39	4.972	6.61e-07	++
UNC50	na	na	39	-4.971	6.65e-07	--
PCCB	na	na	39	-4.971	6.65e-07	--
C12orf44	na	na	30	-4.971	6.67e-07	-?
ATP5O	na	na	30	-4.971	6.67e-07	-?
TIMM22	na	na	39	-4.97	6.68e-07	--
RARS2	na	na	39	-4.968	6.75e-07	--
RPL39P3	na	na	39	-4.968	6.76e-07	--
PLGRKT	na	na	39	-4.968	6.77e-07	--
PAFAH1B2	na	na	39	-4.968	6.77e-07	--
DTYMK	na	na	39	-4.967	6.8e-07	--
SDF2	na	na	39	-4.966	6.82e-07	--
C11orf73	na	na	30	-4.965	6.86e-07	-?
TAPBP	na	na	39	4.965	6.86e-07	++
MKKS	na	na	39	-4.965	6.88e-07	--
PSAP	na	na	39	-4.961	7.01e-07	--
PRDM15	na	na	39	4.961	7.02e-07	++
TBL2	na	na	39	-4.959	7.08e-07	--
OGT	na	na	39	-4.957	7.17e-07	--
RNF150	na	na	39	4.956	7.19e-07	++
DNAJC11	na	na	39	4.954	7.29e-07	+-
ZDHHC13	na	na	39	-4.953	7.29e-07	--
DVL3	na	na	39	4.953	7.3e-07	++
NLGN3	na	na	39	4.953	7.31e-07	++
TMEM14A	na	na	39	-4.952	7.36e-07	--
UGCG	na	na	30	-4.952	7.36e-07	-?
FGD1	na	na	39	4.951	7.39e-07	++
PHIP	na	na	39	4.95	7.41e-07	++
FOXRED1	na	na	39	-4.949	7.45e-07	--
XKR6	na	na	39	4.949	7.45e-07	++
NYNRIN	na	na	39	4.948	7.48e-07	++
FBXO22	na	na	39	-4.947	7.52e-07	--
NSD2	na	na	9	4.947	7.54e-07	?+
IARS	na	na	39	-4.946	7.59e-07	--
PTPRS	na	na	39	4.945	7.6e-07	++
ABR	na	na	39	4.944	7.65e-07	++
SCAF11	na	na	39	4.942	7.72e-07	++
TMEM41B	na	na	39	-4.94	7.8e-07	--
TOR1A	na	na	39	-4.94	7.83e-07	--
BACH2	na	na	39	4.939	7.87e-07	++
NDUFAF5	na	na	39	-4.938	7.9e-07	--
OLA1	na	na	39	-4.938	7.9e-07	--
WSB2	na	na	39	-4.937	7.91e-07	-+
LMBR1L	na	na	39	-4.937	7.92e-07	--
TMEM219	na	na	39	-4.937	7.94e-07	--
SEH1L	na	na	39	-4.936	7.97e-07	--
RIMS1	na	na	39	4.936	7.99e-07	++
ABHD10	na	na	39	-4.935	8.02e-07	--
TXNL1	na	na	39	-4.932	8.15e-07	--
SULF2	na	na	39	4.931	8.17e-07	++
MAP3K13	na	na	39	4.931	8.17e-07	++
RPL39L	na	na	39	-4.93	8.21e-07	--
LCMT1	na	na	39	-4.929	8.28e-07	--
PSAT1	na	na	39	-4.928	8.3e-07	--
FAM155B	na	na	39	4.925	8.43e-07	++
SMYD3	na	na	39	-4.925	8.43e-07	--
ZSCAN29	na	na	39	4.924	8.47e-07	++
LMAN2L	na	na	39	-4.923	8.51e-07	--
GRN	na	na	39	4.923	8.52e-07	++
TMEM50B	na	na	39	-4.922	8.55e-07	--
GDI2	na	na	39	-4.922	8.55e-07	--
SLC17A5	na	na	39	-4.921	8.61e-07	--
RESF1	na	na	9	4.921	8.61e-07	?+
TBKBP1	na	na	39	4.92	8.65e-07	++
GTF2E1	na	na	39	-4.916	8.81e-07	--
CRAMP1L	na	na	30	4.916	8.83e-07	+?
C19orf25	na	na	39	-4.916	8.84e-07	--
FBRS	na	na	39	4.916	8.86e-07	++
ISCA2	na	na	39	-4.913	8.97e-07	--
NOL4L	na	na	9	4.912	9e-07	?+
SNRPD2	na	na	39	-4.911	9.05e-07	--
AMZ2	na	na	39	-4.91	9.09e-07	--
CORO2B	na	na	30	4.91	9.13e-07	+?
C11orf71	na	na	39	-4.908	9.18e-07	--
ASCC1	na	na	39	-4.908	9.22e-07	--
ACAT2	na	na	39	-4.907	9.24e-07	--
PDZD11	na	na	39	-4.905	9.32e-07	--
ROCK2	na	na	39	4.904	9.37e-07	++
ALKBH2	na	na	39	-4.903	9.43e-07	--
PRKCSH	na	na	39	4.903	9.46e-07	++
TMEM8B	na	na	39	4.901	9.53e-07	++
ERG28	na	na	9	-4.899	9.61e-07	?-
LPP	na	na	39	4.899	9.62e-07	++
RPS3AP6	na	na	39	-4.898	9.69e-07	--
MRPL24	na	na	39	-4.896	9.78e-07	--
IKZF4	na	na	39	4.895	9.84e-07	++
SPAG9	na	na	39	4.895	9.84e-07	++
ANAPC16	na	na	39	-4.894	9.9e-07	--
ENY2	na	na	39	-4.893	9.92e-07	--
CTNNA2	na	na	39	4.893	9.93e-07	++
PLEC	na	na	39	4.892	9.96e-07	++
ENTPD4	na	na	30	4.89	1.01e-06	+?
KRI1	na	na	30	4.89	1.01e-06	+?
CABLES2	na	na	39	4.889	1.01e-06	++
JUP	na	na	39	4.888	1.02e-06	++
NRSN2	na	na	39	4.886	1.03e-06	++
RPL27	na	na	39	-4.886	1.03e-06	--
MED30	na	na	39	-4.883	1.04e-06	--
ZNF407	na	na	39	4.883	1.05e-06	++
METTL17	na	na	39	-4.881	1.05e-06	--
PIGH	na	na	39	-4.881	1.06e-06	--
NSDHL	na	na	39	-4.881	1.06e-06	--
ATP5G1	na	na	30	-4.88	1.06e-06	-?
DDX24	na	na	39	4.878	1.07e-06	++
ARPC4	na	na	30	-4.877	1.08e-06	-?
TM2D2	na	na	39	-4.877	1.08e-06	--
FANCF	na	na	39	-4.875	1.09e-06	--
ADAM23	na	na	39	4.875	1.09e-06	++
TSPAN31	na	na	39	-4.872	1.11e-06	--
PCIF1	na	na	30	4.871	1.11e-06	+?
ARL6IP1	na	na	39	-4.871	1.11e-06	--
EPS15L1	na	na	39	4.87	1.11e-06	++
TSC22D2	na	na	39	4.87	1.12e-06	++
TRMT112	na	na	39	-4.869	1.12e-06	--
UBE2L6	na	na	39	-4.867	1.13e-06	--
TMEM106C	na	na	39	-4.866	1.14e-06	--
C6orf211	na	na	30	-4.866	1.14e-06	-?
SELK	na	na	30	-4.866	1.14e-06	-?
TXN2	na	na	39	-4.863	1.16e-06	--
MKL2	na	na	30	4.862	1.17e-06	+?
OAT	na	na	39	-4.86	1.17e-06	--
TMEM208	na	na	39	-4.856	1.2e-06	--
C1orf174	na	na	39	-4.852	1.22e-06	--
BAD	na	na	30	-4.851	1.23e-06	-?
MED27	na	na	39	-4.848	1.25e-06	--
SEPW1	na	na	30	-4.846	1.26e-06	-?
ANAPC5	na	na	39	-4.845	1.26e-06	--
ZNF786	na	na	39	4.845	1.27e-06	++
RPS16	na	na	39	-4.844	1.27e-06	--
SAMM50	na	na	39	-4.843	1.28e-06	--
UBE2B	na	na	39	-4.843	1.28e-06	-+
MTUS2	na	na	39	4.84	1.3e-06	++
APH1A	na	na	30	-4.839	1.31e-06	-?
UBE2D3	na	na	39	-4.839	1.31e-06	--
POLR2C	na	na	39	-4.838	1.31e-06	--
ZMPSTE24	na	na	39	-4.838	1.32e-06	--
LIMCH1	na	na	39	4.837	1.32e-06	++
ZNF445	na	na	39	4.837	1.32e-06	++
CCAR1	na	na	39	4.835	1.33e-06	++
ZNF70	na	na	39	4.835	1.33e-06	++
MTCH2	na	na	39	-4.834	1.34e-06	--
SIK2	na	na	39	4.833	1.35e-06	++
ZNF561	na	na	39	-4.83	1.36e-06	--
ZNF197	na	na	39	4.829	1.37e-06	++
RAB10	na	na	30	-4.825	1.4e-06	-?
GPSM1	na	na	39	4.823	1.42e-06	++
LPHN1	na	na	30	4.822	1.42e-06	+?
MMADHC	na	na	39	-4.822	1.42e-06	--
FAM65A	na	na	30	4.821	1.43e-06	+?
C20orf112	na	na	30	4.82	1.44e-06	+?
SPIN2B	na	na	39	-4.82	1.44e-06	--
PEX11B	na	na	39	-4.819	1.44e-06	--
MLLT4	na	na	30	4.816	1.46e-06	+?
RYR2	na	na	39	4.815	1.47e-06	++
TRIM71	na	na	30	4.815	1.47e-06	+?
MRPL34	na	na	39	-4.813	1.48e-06	--
CDC123	na	na	39	-4.812	1.49e-06	--
TACC2	na	na	39	4.811	1.51e-06	++
UPF1	na	na	39	4.81	1.51e-06	++
TMEM63C	na	na	39	4.808	1.52e-06	++
C9orf72	na	na	39	-4.806	1.54e-06	--
SSR2	na	na	39	-4.806	1.54e-06	--
BZW1P2	na	na	39	-4.805	1.55e-06	--
PI4KA	na	na	39	4.804	1.56e-06	++
FAM204A	na	na	39	-4.804	1.56e-06	--
KCNQ1OT1	na	na	39	4.801	1.58e-06	++
ARL3	na	na	39	-4.801	1.58e-06	--
LYPLA1	na	na	39	-4.801	1.58e-06	-+
MOCS3	na	na	39	-4.8	1.58e-06	--
SAYSD1	na	na	39	-4.798	1.6e-06	--
SF3B4	na	na	39	4.797	1.61e-06	++
HNRNPC	na	na	39	-4.796	1.62e-06	--
ROMO1	na	na	39	-4.795	1.63e-06	--
MRPL13	na	na	39	-4.794	1.63e-06	--
IFT57	na	na	39	-4.793	1.64e-06	--
FAM21C	na	na	30	4.793	1.64e-06	+?
QSER1	na	na	39	4.792	1.65e-06	++
TRIP12	na	na	39	4.788	1.68e-06	++
SF3B2	na	na	39	4.783	1.73e-06	++
NUDT11	na	na	39	-4.782	1.73e-06	--
TBCB	na	na	39	-4.78	1.75e-06	--
RPL41	na	na	30	-4.777	1.78e-06	-?
RPS24	na	na	39	-4.777	1.78e-06	--
ARL16	na	na	39	-4.776	1.79e-06	--
DMTN	na	na	39	4.773	1.82e-06	++
ZNF512B	na	na	39	4.772	1.83e-06	++
CNN3	na	na	39	-4.771	1.83e-06	--
ZNF500	na	na	39	4.768	1.86e-06	++
BCAP31	na	na	39	-4.766	1.88e-06	--
SCUBE1	na	na	30	4.765	1.89e-06	+?
HNRNPUL1	na	na	39	4.765	1.89e-06	++
LSM1	na	na	39	-4.764	1.9e-06	--
COPS4	na	na	39	-4.763	1.91e-06	--
CIR1	na	na	39	4.762	1.92e-06	++
CBR1	na	na	39	-4.761	1.93e-06	--
DUSP11	na	na	39	-4.761	1.93e-06	--
RASAL2	na	na	39	4.759	1.95e-06	++
VAV2	na	na	39	4.758	1.95e-06	++
TIMP2	na	na	39	4.758	1.95e-06	++
FIS1	na	na	39	-4.758	1.96e-06	--
FRMPD1	na	na	39	4.754	1.99e-06	++
ARPC2	na	na	39	-4.754	1.99e-06	--
MRPS16	na	na	39	-4.754	2e-06	--
TXNRD1	na	na	39	-4.753	2e-06	--
TOX3	na	na	39	4.753	2.01e-06	++
PABPC4	na	na	39	4.753	2.01e-06	++
IFT20	na	na	39	-4.75	2.03e-06	--
KLC4	na	na	39	-4.75	2.04e-06	--
RHOA	na	na	39	-4.749	2.05e-06	--
COX5B	na	na	39	-4.748	2.05e-06	--
DERL1	na	na	39	-4.748	2.06e-06	--
SUMO2P1	na	na	39	-4.747	2.06e-06	--
THYN1	na	na	39	-4.747	2.07e-06	--
CENPJ	na	na	39	4.746	2.08e-06	++
TRAM1	na	na	39	-4.745	2.08e-06	--
ELP6	na	na	39	-4.744	2.09e-06	--
GLIS2	na	na	39	4.744	2.09e-06	++
TBC1D9B	na	na	39	4.744	2.1e-06	++
TUBGCP6	na	na	39	4.743	2.1e-06	++
KCNH2	na	na	39	4.743	2.11e-06	++
SLC12A6	na	na	39	4.74	2.14e-06	++
MRPL54	na	na	39	-4.739	2.15e-06	--
TRAPPC4	na	na	39	-4.737	2.17e-06	--
NDUFS3	na	na	39	-4.737	2.17e-06	--
ZRANB2	na	na	39	-4.736	2.18e-06	--
ZFAND2A	na	na	39	-4.736	2.18e-06	--
SS18L2	na	na	39	-4.734	2.21e-06	--
RP11-884K10.7	na	na	30	4.734	2.21e-06	+?
LYRM1	na	na	39	-4.733	2.21e-06	--
KIF3C	na	na	39	4.733	2.21e-06	++
RAI14	na	na	39	4.732	2.22e-06	++
RNF123	na	na	39	4.73	2.25e-06	++
DENND5B	na	na	39	4.729	2.26e-06	++
ACIN1	na	na	39	4.729	2.26e-06	++
NOSIP	na	na	39	-4.728	2.27e-06	--
CAMLG	na	na	39	-4.725	2.3e-06	--
PSMG3	na	na	39	-4.724	2.31e-06	--
ZNF432	na	na	39	4.724	2.31e-06	++
CHMP1B	na	na	39	-4.724	2.31e-06	--
PLPP1	na	na	9	-4.723	2.32e-06	?-
ATE1	na	na	39	-4.722	2.34e-06	--
MMP17	na	na	39	4.72	2.36e-06	++
TRAPPC9	na	na	39	4.717	2.39e-06	++
CALN1	na	na	39	4.713	2.44e-06	++
VAPA	na	na	39	-4.711	2.47e-06	--
PPL	na	na	39	4.711	2.47e-06	++
CDC42BPA	na	na	39	4.71	2.48e-06	++
PSMD12	na	na	39	4.709	2.49e-06	++
ATAT1	na	na	30	4.708	2.51e-06	+?
ASXL2	na	na	39	4.707	2.52e-06	++
PTRHD1	na	na	39	-4.706	2.52e-06	--
B3GALNT1	na	na	39	-4.706	2.53e-06	--
CCT5	na	na	39	-4.706	2.53e-06	--
MRPS12	na	na	39	-4.703	2.57e-06	--
OSER1	na	na	30	-4.702	2.57e-06	-?
ARRDC3	na	na	39	-4.701	2.59e-06	--
LINC00641	na	na	39	4.701	2.59e-06	++
MAST1	na	na	39	4.701	2.59e-06	++
PRMT5	na	na	39	-4.701	2.59e-06	--
GPR85	na	na	39	-4.7	2.6e-06	--
TMEM14B	na	na	39	-4.698	2.63e-06	--
SLC35A5	na	na	39	-4.697	2.64e-06	--
LHFPL6	na	na	9	-4.694	2.68e-06	?-
PLEKHJ1	na	na	39	-4.694	2.68e-06	--
MRPL27	na	na	30	-4.692	2.71e-06	-?
LYRM7	na	na	39	4.691	2.72e-06	++
RPS9	na	na	39	-4.689	2.74e-06	--
SOGA2	na	na	30	4.689	2.75e-06	+?
MTX2	na	na	39	-4.685	2.8e-06	--
KB-1460A1.5	na	na	30	4.685	2.81e-06	+?
METTL8	na	na	39	4.684	2.81e-06	++
HTATSF1	na	na	39	4.682	2.85e-06	++
ZNF853	na	na	39	4.677	2.91e-06	++
RCBTB2	na	na	39	-4.677	2.92e-06	--
RPS6	na	na	39	-4.674	2.96e-06	--
PPP1CB	na	na	39	-4.673	2.97e-06	--
TIMM10B	na	na	39	-4.671	2.99e-06	--
MED28	na	na	39	-4.671	3e-06	--
FAU	na	na	39	-4.671	3e-06	--
FTSJ3	na	na	39	4.67	3.01e-06	++
EIF3I	na	na	39	-4.669	3.03e-06	--
SEC11C	na	na	39	-4.669	3.03e-06	--
ATF7IP	na	na	39	4.668	3.05e-06	++
NHP2	na	na	39	-4.667	3.05e-06	--
CCDC28B	na	na	39	-4.666	3.08e-06	--
UCHL1	na	na	39	-4.663	3.12e-06	--
XPC	na	na	30	4.663	3.12e-06	+?
UXT	na	na	39	-4.66	3.16e-06	--
TSG101	na	na	39	-4.66	3.17e-06	--
ATP1B2	na	na	39	4.66	3.17e-06	++
REXO1	na	na	39	4.659	3.17e-06	++
CBL	na	na	39	4.659	3.18e-06	++
FKBP11	na	na	39	4.659	3.19e-06	++
LRRC59	na	na	39	-4.657	3.21e-06	--
PLEKHH1	na	na	39	4.656	3.22e-06	++
LHFPL4	na	na	39	4.655	3.25e-06	++
TPGS2	na	na	39	-4.654	3.25e-06	--
MAPK7	na	na	39	4.654	3.25e-06	++
COMMD2	na	na	39	-4.654	3.25e-06	--
NAT8L	na	na	39	4.654	3.26e-06	++
SNRPB	na	na	39	-4.653	3.27e-06	--
SLC25A20	na	na	39	-4.652	3.29e-06	--
SH3BGRL3	na	na	39	4.651	3.3e-06	++
DPYSL5	na	na	39	4.649	3.34e-06	++
PYM1	na	na	9	-4.649	3.34e-06	?-
BBS10	na	na	39	-4.639	3.5e-06	--
CAMK1D	na	na	39	4.638	3.52e-06	++
DDB1	na	na	39	-4.636	3.54e-06	--
RTN4	na	na	39	4.636	3.55e-06	++
TENM1	na	na	39	4.636	3.55e-06	++
NUP62	na	na	39	4.635	3.57e-06	++
DUOX1	na	na	39	4.633	3.61e-06	++
APMAP	na	na	39	-4.632	3.62e-06	--
MRPL18	na	na	30	-4.632	3.62e-06	-?
TMX2	na	na	39	-4.63	3.65e-06	--
PLEKHB2	na	na	39	-4.63	3.66e-06	--
WFS1	na	na	39	4.629	3.68e-06	++
UBAP2L	na	na	39	4.629	3.68e-06	++
SLK	na	na	39	4.628	3.69e-06	++
VKORC1L1	na	na	39	-4.627	3.71e-06	-+
PPOX	na	na	39	-4.627	3.72e-06	--
DRG1	na	na	30	-4.626	3.73e-06	-?
OPA3	na	na	39	4.626	3.74e-06	++
MAPKBP1	na	na	39	4.625	3.74e-06	++
HS6ST1	na	na	39	4.625	3.75e-06	++
SAT2	na	na	39	-4.624	3.77e-06	--
KIAA1549L	na	na	39	4.622	3.8e-06	++
TMEM70	na	na	39	-4.621	3.82e-06	--
ZNF785	na	na	30	4.621	3.82e-06	+?
CREB5	na	na	39	4.621	3.83e-06	++
RP4-657E11.10	na	na	30	4.62	3.83e-06	+?
CRYZL1	na	na	39	-4.619	3.85e-06	--
CDC42SE2	na	na	39	-4.618	3.88e-06	--
AC009812.4	na	na	9	4.618	3.88e-06	?+
UFM1	na	na	39	-4.617	3.89e-06	--
PKM	na	na	39	-4.617	3.9e-06	--
TMEM101	na	na	39	-4.614	3.95e-06	--
EEF1B2P3	na	na	39	-4.614	3.95e-06	--
SRSF7	na	na	39	-4.612	3.98e-06	--
CIC	na	na	39	4.612	3.98e-06	++
TMEM223	na	na	39	-4.612	3.99e-06	--
COX4I1	na	na	30	-4.612	3.99e-06	-?
EXOC7	na	na	30	4.612	4e-06	+?
FAM20B	na	na	39	4.611	4.01e-06	++
CHCHD1	na	na	39	-4.61	4.02e-06	--
AP2A1	na	na	39	4.61	4.02e-06	++
GRIN1	na	na	39	4.606	4.1e-06	++
IGDCC3	na	na	39	4.604	4.14e-06	++
ATP5A1	na	na	30	-4.604	4.15e-06	-?
ANKFY1	na	na	39	4.603	4.16e-06	+-
LARP7	na	na	39	4.603	4.17e-06	++
VASH1	na	na	39	4.599	4.24e-06	++
ECSIT	na	na	39	-4.599	4.24e-06	--
GIGYF1	na	na	39	4.599	4.24e-06	++
DTNB	na	na	39	4.599	4.25e-06	++
GRIN2D	na	na	39	4.598	4.26e-06	++
DNASE1	na	na	30	4.598	4.27e-06	+?
SDE2	na	na	39	-4.598	4.27e-06	--
ZDHHC6	na	na	39	-4.596	4.31e-06	--
DIDO1	na	na	39	4.595	4.33e-06	++
GLUL	na	na	39	-4.593	4.36e-06	--
CADM3	na	na	39	4.592	4.38e-06	++
MGRN1	na	na	39	4.592	4.39e-06	++
HERPUD1	na	na	39	-4.592	4.4e-06	--
EIF2S3	na	na	39	-4.591	4.4e-06	--
ELOVL4	na	na	39	-4.591	4.41e-06	--
GALK1	na	na	39	-4.59	4.43e-06	--
HNRNPA3	na	na	39	4.589	4.46e-06	++
AFDN	na	na	9	4.587	4.49e-06	?+
PCNT	na	na	39	4.584	4.57e-06	++
ARHGEF10L	na	na	39	4.583	4.59e-06	++
FHOD3	na	na	39	4.582	4.61e-06	++
TRAF3IP2-AS1	na	na	39	-4.581	4.63e-06	--
TOP1	na	na	39	4.58	4.65e-06	++
MRPL39	na	na	39	-4.579	4.67e-06	--
GPC1	na	na	39	4.579	4.68e-06	++
ADGRL1	na	na	9	4.578	4.69e-06	?+
NUTF2	na	na	39	-4.575	4.77e-06	--
RPS18	na	na	39	-4.574	4.79e-06	--
RP11-31F15.1	na	na	30	4.573	4.8e-06	+?
ERCC8	na	na	39	-4.573	4.81e-06	--
L1CAM	na	na	39	4.57	4.88e-06	++
CCNG1	na	na	39	-4.569	4.91e-06	--
EDEM2	na	na	39	-4.569	4.91e-06	--
MPHOSPH10	na	na	39	4.569	4.91e-06	++
TUFM	na	na	39	-4.569	4.91e-06	--
HDHD3	na	na	39	-4.568	4.92e-06	--
LSM2	na	na	39	-4.568	4.93e-06	--
NDUFB1	na	na	39	-4.566	4.96e-06	--
CD74	na	na	39	4.565	4.99e-06	++
NUP88	na	na	39	-4.565	4.99e-06	--
PTBP2	na	na	39	-4.562	5.06e-06	--
PSEN1	na	na	39	-4.562	5.08e-06	--
MAPK8IP2	na	na	39	4.561	5.08e-06	++
TSN	na	na	39	-4.555	5.25e-06	--
DCAF12	na	na	39	-4.553	5.29e-06	--
RPS27A	na	na	39	-4.552	5.31e-06	--
TTBK1	na	na	39	4.552	5.33e-06	++
SRSF6	na	na	39	-4.551	5.35e-06	--
CASK	na	na	39	4.548	5.41e-06	++
POT1	na	na	39	-4.547	5.44e-06	--
NDUFA2	na	na	39	-4.547	5.44e-06	--
MYO10	na	na	39	4.547	5.44e-06	++
ERH	na	na	39	-4.543	5.54e-06	--
ZNF609	na	na	30	4.543	5.54e-06	+?
HPS3	na	na	39	-4.543	5.55e-06	--
TSC2	na	na	39	4.542	5.56e-06	++
CCNK	na	na	39	4.542	5.57e-06	++
CDK11B	na	na	39	4.54	5.63e-06	++
NOL11	na	na	39	-4.54	5.63e-06	--
SH2B3	na	na	39	4.54	5.64e-06	++
SEPN1	na	na	30	4.539	5.64e-06	+?
FAM192A	na	na	39	-4.537	5.71e-06	--
RPP40	na	na	39	-4.535	5.75e-06	--
HIPK1	na	na	39	4.534	5.78e-06	++
SLC35G2	na	na	39	-4.534	5.8e-06	--
UBR7	na	na	39	-4.533	5.8e-06	--
CPLX2	na	na	39	4.533	5.8e-06	++
TAF11	na	na	39	-4.533	5.8e-06	--
MT-CO2	na	na	39	4.532	5.85e-06	++
SELENON	na	na	9	4.532	5.85e-06	?+
KSR2	na	na	30	4.532	5.85e-06	+?
TIGD1	na	na	39	-4.532	5.86e-06	--
ZNF738	na	na	39	-4.53	5.9e-06	--
YIF1B	na	na	39	-4.53	5.9e-06	--
CTC-429P9.3	na	na	30	4.53	5.9e-06	+?
SPIN1	na	na	30	-4.529	5.92e-06	-?
TMED1	na	na	39	-4.529	5.94e-06	--
HSBP1	na	na	30	-4.527	5.97e-06	-?
TIMM17B	na	na	39	-4.527	5.99e-06	--
ATXN10	na	na	39	-4.525	6.03e-06	--
PEX19	na	na	30	-4.524	6.07e-06	-?
ZNF326	na	na	39	4.524	6.08e-06	++
PCAT6	na	na	39	4.523	6.09e-06	++
KLHL9	na	na	39	-4.523	6.1e-06	--
CLIP2	na	na	39	4.523	6.11e-06	++
CNTRL	na	na	39	4.522	6.12e-06	++
FBXO3	na	na	39	-4.522	6.12e-06	--
BUB3	na	na	39	-4.522	6.13e-06	--
AK2	na	na	39	-4.522	6.14e-06	--
TMEM151B	na	na	39	4.519	6.23e-06	++
SMTN	na	na	39	4.518	6.26e-06	++
RIOK3	na	na	39	-4.515	6.34e-06	--
SHANK3	na	na	39	4.512	6.41e-06	++
MRPL20	na	na	39	-4.511	6.47e-06	--
MIPEP	na	na	39	-4.509	6.51e-06	--
NFAT5	na	na	39	4.508	6.55e-06	++
ATP5B	na	na	30	-4.507	6.58e-06	-?
RPS25	na	na	30	-4.506	6.6e-06	-?
NRG3	na	na	39	4.506	6.62e-06	++
DPH3	na	na	39	-4.504	6.66e-06	--
MORC2	na	na	39	4.504	6.66e-06	++
SOS1	na	na	39	4.499	6.82e-06	++
SELT	na	na	30	-4.499	6.83e-06	-?
IST1	na	na	39	-4.497	6.89e-06	--
ALG5	na	na	30	-4.496	6.91e-06	-?
SHC3	na	na	39	4.496	6.93e-06	++
AGPAT1	na	na	39	4.496	6.93e-06	++
RRP12	na	na	30	4.494	6.98e-06	+?
CACNG4	na	na	30	4.493	7.01e-06	+?
HSP90AA1	na	na	39	4.493	7.01e-06	++
CYP51A1P1	na	na	9	-4.493	7.02e-06	?-
XRCC6	na	na	39	-4.492	7.04e-06	--
PCNX3	na	na	9	4.49	7.12e-06	?+
HECTD1	na	na	39	4.49	7.13e-06	++
C5orf42	na	na	30	4.489	7.15e-06	+?
MED24	na	na	39	4.488	7.2e-06	++
PITPNM2	na	na	39	4.485	7.3e-06	++
SLC38A7	na	na	39	4.484	7.34e-06	++
ZNF891	na	na	39	4.482	7.39e-06	++
FAM134C	na	na	30	-4.481	7.41e-06	-?
ANKRD52	na	na	39	4.481	7.43e-06	++
LGALS3BP	na	na	39	4.481	7.43e-06	++
SNHG15	na	na	39	-4.478	7.53e-06	--
NSUN5	na	na	30	-4.478	7.55e-06	-?
ZNF329	na	na	39	4.477	7.58e-06	++
GTF2IRD1	na	na	39	4.476	7.62e-06	++
ZBTB49	na	na	39	-4.475	7.64e-06	--
PIGU	na	na	39	-4.475	7.66e-06	--
RPL35A	na	na	39	-4.474	7.68e-06	--
DGCR6L	na	na	39	-4.473	7.72e-06	--
COCH	na	na	39	-4.472	7.76e-06	--
CEP162	na	na	9	4.471	7.79e-06	?+
EIF3K	na	na	39	-4.471	7.8e-06	--
RAE1	na	na	39	-4.468	7.9e-06	--
RPS3AP26	na	na	39	-4.466	7.96e-06	--
NECAP1	na	na	39	-4.466	7.96e-06	--
TUBG2	na	na	39	4.466	7.96e-06	++
ARL10	na	na	39	4.466	7.97e-06	++
PACS1	na	na	39	4.466	7.98e-06	++
C2orf44	na	na	30	-4.464	8.03e-06	-?
KBTBD4	na	na	39	-4.464	8.04e-06	--
ZNF33A	na	na	39	4.464	8.05e-06	++
DDX51	na	na	39	4.464	8.06e-06	++
RPL35	na	na	39	-4.463	8.09e-06	--
C7orf60	na	na	30	-4.462	8.11e-06	-?
SSBP3	na	na	39	4.462	8.12e-06	++
RWDD1	na	na	39	-4.462	8.12e-06	--
RTF1	na	na	39	4.461	8.16e-06	++
NAP1L4	na	na	39	-4.46	8.19e-06	--
ZFR2	na	na	39	4.459	8.22e-06	++
MB21D2	na	na	39	-4.459	8.23e-06	--
CBFA2T2	na	na	39	4.459	8.24e-06	++
PISD	na	na	39	-4.458	8.29e-06	--
EHBP1	na	na	39	4.457	8.3e-06	++
EIF6	na	na	39	-4.455	8.39e-06	--
C19orf12	na	na	39	-4.455	8.4e-06	--
NUDC	na	na	39	4.455	8.4e-06	++
SPATA2	na	na	39	4.455	8.41e-06	++
USP39	na	na	39	-4.453	8.46e-06	--
MAN1C1	na	na	39	4.453	8.48e-06	++
YWHAZ	na	na	39	-4.452	8.51e-06	--
PABPC5	na	na	39	-4.451	8.56e-06	--
CDHR2	na	na	39	4.451	8.56e-06	++
RRP9	na	na	39	-4.449	8.64e-06	--
PRKCA	na	na	39	4.448	8.68e-06	++
NFU1	na	na	30	-4.447	8.69e-06	-?
ARF4	na	na	39	-4.446	8.74e-06	--
RAB2A	na	na	39	-4.445	8.81e-06	--
MIAT	na	na	39	4.444	8.83e-06	++
KLHL7	na	na	39	-4.444	8.84e-06	--
ZNRF1	na	na	39	4.442	8.91e-06	++
LL22NC03-86G7.1	na	na	30	4.442	8.91e-06	+?
CNST	na	na	39	-4.441	8.94e-06	--
ZNF704	na	na	30	4.441	8.96e-06	+?
ZNF844	na	na	39	4.441	8.97e-06	++
RFPL1S	na	na	39	4.439	9.04e-06	++
SPIN4	na	na	39	-4.438	9.06e-06	--
DUSP18	na	na	39	4.438	9.07e-06	++
PRAF2	na	na	39	4.438	9.1e-06	++
SHOC2	na	na	39	-4.437	9.14e-06	--
NEK1	na	na	39	4.435	9.21e-06	++
B3GAT1	na	na	39	4.434	9.24e-06	++
PRADC1	na	na	39	-4.434	9.26e-06	--
NUCB1	na	na	39	4.434	9.27e-06	++
IDI1	na	na	39	-4.433	9.28e-06	--
RPS15A	na	na	39	-4.431	9.39e-06	--
MGST3	na	na	39	-4.43	9.41e-06	--
KCNMA1	na	na	39	4.43	9.41e-06	++
EEA1	na	na	30	4.428	9.51e-06	+?
TRAPPC2	na	na	39	-4.428	9.51e-06	--
TIMM21	na	na	39	-4.428	9.52e-06	--
FAM20C	na	na	39	4.427	9.56e-06	++
RP11-521B24.3	na	na	30	4.427	9.57e-06	+?
EVI5L	na	na	39	4.425	9.65e-06	++
CTC-378H22.2	na	na	30	4.424	9.67e-06	+?
SENP8	na	na	39	-4.421	9.84e-06	--
PMM1	na	na	39	-4.42	9.87e-06	--
DOLPP1	na	na	39	-4.419	9.91e-06	--
GBE1	na	na	39	-4.419	9.92e-06	--
APEH	na	na	39	-4.418	9.94e-06	--
RPL8	na	na	39	-4.418	9.96e-06	--
IPO11	na	na	39	-4.417	1e-05	--
G6PD	na	na	39	4.417	1e-05	++
MORF4L2	na	na	39	-4.416	1.01e-05	--
ZNF573	na	na	39	4.415	1.01e-05	++
KLHL26	na	na	39	4.413	1.02e-05	++
CYB5A	na	na	39	-4.412	1.02e-05	--
NDFIP2	na	na	39	-4.411	1.03e-05	--
ZNF713	na	na	39	4.41	1.03e-05	++
POU6F2	na	na	39	4.41	1.03e-05	++
TMEM218	na	na	39	-4.41	1.04e-05	--
GJC1	na	na	39	4.409	1.04e-05	++
FLII	na	na	39	4.409	1.04e-05	+-
CTU2	na	na	39	-4.408	1.04e-05	--
PHF23	na	na	39	-4.406	1.05e-05	--
RER1	na	na	39	-4.403	1.07e-05	--
LSM4	na	na	39	-4.403	1.07e-05	--
TRAPPC2L	na	na	39	-4.403	1.07e-05	--
H2AFZ	na	na	39	-4.403	1.07e-05	--
PCNXL3	na	na	30	4.402	1.07e-05	+?
UQCRH	na	na	39	-4.402	1.07e-05	--
DAO	na	na	30	4.401	1.08e-05	+?
PRKRA	na	na	39	-4.402	1.08e-05	--
ZBTB10	na	na	39	4.401	1.08e-05	++
C12orf10	na	na	39	-4.401	1.08e-05	--
KLF6	na	na	39	-4.4	1.09e-05	--
ARID5B	na	na	39	4.397	1.1e-05	++
SEC22A	na	na	39	-4.395	1.11e-05	--
GNPAT	na	na	39	-4.394	1.11e-05	--
SNX29	na	na	39	4.394	1.11e-05	++
IQCE	na	na	39	4.394	1.11e-05	++
OSBP2	na	na	39	4.393	1.12e-05	++
FMN2	na	na	39	4.393	1.12e-05	++
ARPC5	na	na	39	-4.393	1.12e-05	--
PHC1	na	na	39	4.392	1.12e-05	++
ZC3H4	na	na	30	4.392	1.12e-05	+?
YY1	na	na	39	4.391	1.13e-05	++
RPL38	na	na	39	-4.39	1.13e-05	--
HMGN2	na	na	39	-4.389	1.14e-05	--
CAMSAP3	na	na	39	4.389	1.14e-05	++
IGSF9	na	na	39	4.388	1.14e-05	++
RABL6	na	na	39	4.387	1.15e-05	++
DHX15	na	na	39	-4.387	1.15e-05	--
ATP5F1	na	na	30	-4.384	1.17e-05	-?
BLOC1S2	na	na	39	-4.383	1.17e-05	--
TAF15	na	na	9	4.382	1.18e-05	?+
CRBN	na	na	39	-4.382	1.18e-05	--
RPL29	na	na	39	-4.38	1.19e-05	--
AUXG01000058.1	na	na	9	4.38	1.19e-05	?+
CNOT4	na	na	30	4.379	1.19e-05	+?
LSM12	na	na	39	-4.379	1.19e-05	-+
RPTOR	na	na	39	4.376	1.21e-05	++
CACHD1	na	na	39	4.375	1.21e-05	++
MGAT5B	na	na	30	4.375	1.21e-05	+?
CHCHD6	na	na	39	-4.375	1.21e-05	--
EID1	na	na	39	-4.375	1.22e-05	--
DARC	na	na	30	4.374	1.22e-05	+?
SUPT16H	na	na	39	4.374	1.22e-05	++
PACS2	na	na	30	4.373	1.23e-05	+?
ABCA3	na	na	39	4.371	1.24e-05	++
CGGBP1	na	na	39	-4.371	1.24e-05	--
LSMD1	na	na	30	-4.369	1.25e-05	-?
C14orf2	na	na	30	-4.366	1.26e-05	-?
HSPH1	na	na	39	4.366	1.26e-05	++
SYNE2	na	na	39	4.366	1.27e-05	++
RP11-244O19.1	na	na	30	4.363	1.28e-05	+?
ARHGAP26	na	na	39	4.362	1.29e-05	++
ZNF292	na	na	39	4.361	1.29e-05	++
CEP164	na	na	39	4.361	1.3e-05	++
SIVA1	na	na	39	-4.359	1.3e-05	--
IDH3A	na	na	39	-4.358	1.31e-05	--
EIF2S1	na	na	39	-4.358	1.31e-05	--
DFFB	na	na	39	-4.358	1.32e-05	--
TMEM98	na	na	39	-4.357	1.32e-05	--
GABPB2	na	na	30	4.357	1.32e-05	+?
CYP51A1	na	na	39	-4.356	1.32e-05	--
PLXNC1	na	na	39	4.356	1.33e-05	++
KIAA0556	na	na	39	4.355	1.33e-05	++
GYS1	na	na	39	4.355	1.33e-05	++
CDK2AP1	na	na	39	-4.355	1.33e-05	--
MBD3	na	na	39	4.351	1.36e-05	++
SLC35E1	na	na	39	4.35	1.36e-05	++
PDZD2	na	na	39	4.35	1.36e-05	++
PIK3C2B	na	na	39	4.348	1.37e-05	++
H2AFJ	na	na	39	-4.348	1.38e-05	--
FAM241B	na	na	9	-4.346	1.39e-05	?-
DEGS1	na	na	39	-4.346	1.39e-05	--
KIF5B	na	na	39	4.346	1.39e-05	++
LGI3	na	na	39	4.345	1.39e-05	++
ZNF587	na	na	39	4.345	1.39e-05	++
DAP3	na	na	39	-4.345	1.39e-05	--
TMEM230	na	na	39	-4.345	1.4e-05	--
CDV3	na	na	39	4.345	1.4e-05	++
SQLE	na	na	39	-4.344	1.4e-05	--
KIAA1324	na	na	39	4.344	1.4e-05	++
TMEM121B	na	na	9	4.343	1.4e-05	?+
MTA1	na	na	39	4.341	1.42e-05	++
PALLD	na	na	39	4.339	1.43e-05	++
FOXO3	na	na	39	4.339	1.43e-05	++
UROS	na	na	39	-4.338	1.44e-05	--
COG6	na	na	39	-4.338	1.44e-05	--
FAM57B	na	na	39	4.336	1.45e-05	++
DNM1	na	na	39	4.336	1.45e-05	++
PDIK1L	na	na	39	-4.336	1.45e-05	--
USP31	na	na	39	4.333	1.47e-05	++
PLCH2	na	na	39	4.333	1.47e-05	++
XIAP	na	na	39	4.331	1.48e-05	++
TUB	na	na	39	4.331	1.49e-05	++
ARL8B	na	na	39	-4.326	1.52e-05	--
TMEM50A	na	na	30	-4.326	1.52e-05	-?
ZNF627	na	na	30	-4.325	1.52e-05	-?
CPB2-AS1	na	na	39	4.323	1.54e-05	++
ATL1	na	na	30	-4.321	1.55e-05	-?
KTI12	na	na	30	-4.32	1.56e-05	-?
PPP1R10	na	na	39	4.32	1.56e-05	++
ZNF234	na	na	39	4.32	1.56e-05	++
ATP5G3	na	na	30	-4.318	1.58e-05	-?
ENOPH1	na	na	39	-4.316	1.59e-05	--
DNAJB6	na	na	39	-4.315	1.59e-05	--
PGD	na	na	39	-4.315	1.6e-05	--
RP11-18I14.10	na	na	30	-4.315	1.6e-05	-?
GLOD4	na	na	39	-4.315	1.6e-05	--
CNGB1	na	na	39	4.314	1.6e-05	++
PIGS	na	na	39	-4.314	1.6e-05	--
PALM	na	na	39	4.314	1.6e-05	++
SMURF1	na	na	39	4.314	1.61e-05	++
SLC22A23	na	na	30	4.312	1.61e-05	+?
GAK	na	na	39	4.312	1.62e-05	++
BTBD9	na	na	39	4.312	1.62e-05	++
PRR14	na	na	39	4.311	1.63e-05	++
ZNF425	na	na	30	4.309	1.64e-05	+?
YIPF1	na	na	39	-4.309	1.64e-05	--
DUSP23	na	na	39	-4.309	1.64e-05	--
PIN1	na	na	39	-4.308	1.65e-05	--
YEATS2	na	na	39	4.308	1.65e-05	++
SNRPG	na	na	39	-4.307	1.66e-05	--
HMGCR	na	na	39	-4.306	1.66e-05	--
TTC7B	na	na	39	4.305	1.67e-05	++
GDPD1	na	na	39	4.305	1.67e-05	++
BRCC3	na	na	39	4.304	1.68e-05	++
TPT1	na	na	39	-4.302	1.69e-05	--
ZNF205	na	na	39	4.302	1.7e-05	++
IFNLR1	na	na	30	-4.3	1.71e-05	-?
RPL31	na	na	39	-4.299	1.71e-05	--
CCDC92	na	na	30	4.299	1.72e-05	+?
DTNBP1	na	na	39	-4.298	1.72e-05	--
ERBB2	na	na	39	4.296	1.74e-05	++
CABIN1	na	na	39	4.296	1.74e-05	++
EMG1	na	na	39	-4.295	1.74e-05	--
UBA2	na	na	39	-4.294	1.75e-05	--
ACTL6B	na	na	39	-4.293	1.77e-05	--
MTFR1L	na	na	39	-4.291	1.78e-05	--
CLNS1A	na	na	39	-4.29	1.78e-05	--
SAE1	na	na	39	-4.29	1.79e-05	--
CCNDBP1	na	na	30	-4.289	1.8e-05	-?
CAST	na	na	39	4.288	1.8e-05	++
PDE4A	na	na	39	4.287	1.81e-05	++
SLC25A11	na	na	39	-4.284	1.84e-05	--
TUT7	na	na	9	4.282	1.85e-05	?+
PCDH1	na	na	39	4.279	1.88e-05	++
RP11-503P10.1	na	na	30	4.279	1.88e-05	+?
ZNF471	na	na	39	4.277	1.9e-05	++
CIT	na	na	39	4.276	1.9e-05	++
ZSWIM5	na	na	39	4.276	1.9e-05	++
MRPL21	na	na	39	-4.276	1.91e-05	--
ATG101	na	na	9	-4.275	1.91e-05	?-
FH	na	na	39	-4.275	1.91e-05	--
CCDC97	na	na	39	4.275	1.91e-05	++
MIER1	na	na	39	-4.274	1.92e-05	--
POM121C	na	na	9	4.274	1.92e-05	?+
PRPF40B	na	na	39	4.273	1.93e-05	++
AFG3L1P	na	na	39	4.273	1.93e-05	++
VPS39	na	na	39	4.273	1.93e-05	++
ATG2A	na	na	39	4.273	1.93e-05	++
JMJD4	na	na	39	-4.271	1.95e-05	--
ZNF146	na	na	39	4.271	1.95e-05	++
AC134878.1	na	na	9	-4.268	1.97e-05	?-
RPL15P3	na	na	39	-4.267	1.98e-05	--
LHFPL5	na	na	30	4.267	1.99e-05	+?
RP11-592N21.1	na	na	30	-4.266	1.99e-05	-?
DHX8	na	na	39	4.266	1.99e-05	++
SPRYD4	na	na	39	-4.266	1.99e-05	--
MIS12	na	na	39	-4.266	1.99e-05	--
POLE3	na	na	30	-4.264	2.01e-05	-?
SLC44A2	na	na	39	4.264	2.01e-05	++
DNAJC19	na	na	30	-4.264	2.01e-05	-?
SRGAP3	na	na	39	4.263	2.02e-05	++
PAPSS1	na	na	39	-4.263	2.02e-05	--
TSTA3	na	na	39	-4.263	2.02e-05	--
ZNF213	na	na	39	4.262	2.03e-05	++
LAMTOR4	na	na	39	-4.261	2.04e-05	--
LSG1	na	na	39	4.261	2.04e-05	++
UHRF1BP1	na	na	39	4.258	2.06e-05	++
RPS4Y1	na	na	39	-4.258	2.07e-05	--
RPL34	na	na	39	-4.257	2.07e-05	--
CTD-2647L4.4	na	na	30	4.257	2.07e-05	+?
CCNB1	na	na	39	-4.255	2.09e-05	--
ARID4A	na	na	39	4.255	2.09e-05	++
GPX1	na	na	30	-4.254	2.1e-05	-?
MSL3	na	na	39	-4.253	2.11e-05	--
MRPS18B	na	na	39	-4.253	2.11e-05	--
PHB	na	na	39	-4.253	2.11e-05	--
DNAJC7	na	na	39	4.25	2.13e-05	++
LAMTOR5	na	na	39	-4.249	2.15e-05	--
MRPL28	na	na	39	-4.248	2.16e-05	--
VPS29	na	na	39	-4.248	2.16e-05	--
COX15	na	na	39	-4.247	2.17e-05	--
NTRK3	na	na	39	4.247	2.17e-05	++
KCND1	na	na	39	4.245	2.19e-05	++
EEF1A1P5	na	na	39	-4.245	2.19e-05	--
EEF1A2	na	na	39	4.244	2.19e-05	++
IFT43	na	na	39	-4.243	2.2e-05	--
PEX5L	na	na	39	4.242	2.22e-05	++
DOK5	na	na	39	-4.241	2.23e-05	--
TCEB3	na	na	30	4.24	2.23e-05	+?
QRICH2	na	na	39	4.24	2.24e-05	++
TAOK3	na	na	39	4.237	2.26e-05	++
MAGEL2	na	na	39	4.237	2.26e-05	++
ALKBH7	na	na	30	-4.235	2.28e-05	-?
LBR	na	na	39	-4.235	2.29e-05	--
RFC3	na	na	39	-4.234	2.29e-05	--
DBI	na	na	39	-4.233	2.3e-05	--
RPS21	na	na	39	-4.233	2.3e-05	--
R3HCC1	na	na	39	-4.233	2.31e-05	--
GPN3	na	na	39	-4.232	2.31e-05	--
NRN1	na	na	39	-4.231	2.33e-05	--
LIMK1	na	na	30	4.228	2.36e-05	+?
NEO1	na	na	39	4.228	2.36e-05	++
SPPL2B	na	na	39	4.227	2.37e-05	++
TRUB1	na	na	39	-4.227	2.37e-05	--
XPNPEP3	na	na	39	4.225	2.39e-05	++
RP11-384K6.6	na	na	30	4.224	2.4e-05	+?
RBFOX2	na	na	39	4.224	2.4e-05	++
RPL10A	na	na	39	-4.224	2.41e-05	--
BRPF3	na	na	39	4.223	2.41e-05	++
NHS	na	na	39	4.223	2.42e-05	++
C12orf73	na	na	39	-4.222	2.42e-05	--
ENTPD1	na	na	39	4.22	2.44e-05	++
FER	na	na	39	4.219	2.45e-05	++
MYL12A	na	na	39	-4.218	2.46e-05	--
SPECC1L	na	na	39	4.218	2.47e-05	++
POU2F1	na	na	39	4.217	2.47e-05	++
PNKD	na	na	39	-4.217	2.47e-05	--
FBXO11	na	na	39	4.217	2.48e-05	++
CNTNAP1	na	na	39	4.215	2.5e-05	++
PTCD1	na	na	39	4.215	2.5e-05	++
ANAPC15	na	na	39	-4.212	2.53e-05	--
FAM131A	na	na	39	-4.212	2.53e-05	--
SPIDR	na	na	39	-4.211	2.54e-05	--
MAK16	na	na	39	-4.211	2.54e-05	--
TMED10	na	na	39	-4.21	2.56e-05	--
FAM188A	na	na	30	-4.209	2.56e-05	-?
FAM221A	na	na	39	-4.208	2.57e-05	--
TRAFD1	na	na	39	-4.208	2.58e-05	--
APOA1BP	na	na	30	-4.207	2.59e-05	-?
RAB15	na	na	39	4.207	2.59e-05	++
DHRS7B	na	na	39	-4.206	2.6e-05	--
SPRTN	na	na	39	-4.205	2.61e-05	--
OTUB1	na	na	39	-4.205	2.61e-05	--
FAM161B	na	na	39	4.205	2.61e-05	++
MED8	na	na	39	-4.202	2.65e-05	--
PIP4P1	na	na	9	-4.202	2.65e-05	?-
KIAA1671	na	na	39	4.2	2.66e-05	++
PCNXL2	na	na	30	4.199	2.68e-05	+?
NIPSNAP3A	na	na	39	-4.199	2.68e-05	--
RBM28	na	na	39	4.199	2.68e-05	++
DDI2	na	na	39	4.198	2.69e-05	++
ZFP64	na	na	39	4.197	2.7e-05	++
GSTO1	na	na	30	-4.197	2.71e-05	-?
EXOSC1	na	na	39	-4.196	2.72e-05	--
ODF2	na	na	39	4.194	2.74e-05	++
ZFYVE21	na	na	39	-4.194	2.75e-05	--
PWP1	na	na	39	-4.193	2.75e-05	--
CC2D1A	na	na	30	4.193	2.75e-05	+?
RPS13	na	na	39	-4.193	2.76e-05	--
PML	na	na	39	4.192	2.76e-05	++
COPZ1	na	na	39	-4.19	2.79e-05	--
FAM160B2	na	na	39	4.19	2.79e-05	++
NOP10	na	na	39	-4.189	2.8e-05	--
NPRL2	na	na	39	-4.189	2.81e-05	--
LINC00493	na	na	30	-4.188	2.81e-05	-?
TBC1D19	na	na	39	-4.187	2.83e-05	--
RP11-473M20.7	na	na	30	4.187	2.83e-05	+?
ZNF431	na	na	39	4.187	2.83e-05	++
TENM3	na	na	39	4.186	2.84e-05	++
GAREML	na	na	30	4.185	2.85e-05	+?
NEDD4L	na	na	39	4.185	2.85e-05	++
PYCR1	na	na	39	-4.184	2.87e-05	--
PCDH17	na	na	39	4.184	2.87e-05	++
ARHGAP23	na	na	9	4.184	2.87e-05	?+
KIAA1522	na	na	39	4.183	2.87e-05	++
MMD	na	na	39	-4.183	2.88e-05	--
LONP2	na	na	30	4.182	2.89e-05	+?
LIN7C	na	na	39	-4.18	2.92e-05	--
TUBA1C	na	na	39	-4.179	2.93e-05	--
GRM4	na	na	39	4.178	2.94e-05	++
OXSM	na	na	39	-4.178	2.94e-05	--
LEO1	na	na	39	4.176	2.97e-05	++
ADARB1	na	na	39	4.176	2.97e-05	++
AGPAT3	na	na	39	4.175	2.98e-05	++
PTPRT	na	na	39	4.175	2.98e-05	++
INTS7	na	na	39	-4.173	3e-05	--
AMER3	na	na	39	4.172	3.02e-05	++
MARS	na	na	39	-4.172	3.02e-05	--
TRNAU1AP	na	na	39	-4.172	3.02e-05	--
COMMD10	na	na	39	-4.17	3.04e-05	--
MIEN1	na	na	39	-4.17	3.05e-05	--
ADCY7	na	na	30	4.169	3.06e-05	+?
[truncated: 16,463 more rows]

## Sheet: Table S5 A
module	modSize	bkgrModSize	rank	enrichmentP	BonferoniP	nModGenesInTerm	fracOfBkgrModSize	fracOfBkgrTermSize	bkgrTermSize	termID	termOntology	termName	termDefinition
black	327	317	1	0.00101866	1	2	0.00630915	1	2	GO:0010825	BP	positive regulation of centrosome duplication	Any process that increases the frequency, rate or extent of centrosome duplication. Centrosome duplication is the replication of a centrosome, a structure comprised of a pair of centrioles and peri-centriolar material from which a microtubule spindle apparatus is organized.
black	327	317	2	0.00101866	1	2	0.00630915	1	2	GO:1903724	BP	positive regulation of centriole elongation	NA
black	327	317	3	0.00102908	1	3	0.00946372	0.428571	7	GO:0015810	BP	aspartate transmembrane transport	The process in which aspartate is transported across a lipid bilayer, from one side of a membrane to the other.
black	327	317	4	0.00160766	1	3	0.00946372	0.375	8	GO:0071233	BP	cellular response to leucine	Any process that results in a change in state or activity of a cell (in terms of movement, secretion, enzyme production, gene expression, etc.) as a result of a leucine stimulus.
black	327	317	5	0.00175289	1	4	0.0126183	0.235294	17	GO:0043015	MF	gamma-tubulin binding	Interacting selectively and non-covalently with the microtubule constituent protein gamma-tubulin.
black	327	317	6	0.00235466	1	3	0.00946372	0.333333	9	GO:0043201	BP	response to leucine	Any process that results in a change in state or activity of a cell or an organism (in terms of movement, secretion, enzyme production, gene expression, etc.) as a result of a leucine stimulus.
black	327	317	7	0.00238684	1	5	0.0157729	0.166667	30	GO:0002673	BP	regulation of acute inflammatory response	Any process that modulates the frequency, rate, or extent of an acute inflammatory response.
black	327	317	8	0.00243982	1	22	0.0694006	0.0616246	357	GO:0004672	MF	protein kinase activity	Catalysis of the phosphorylation of an amino acid residue in a protein, usually according to the reaction: a protein + ATP = a phosphoprotein + ADP.
black	327	317	9	0.00271429	1	4	0.0126183	0.210526	19	GO:0030901	BP	midbrain development	The process whose specific outcome is the progression of the midbrain over time, from its formation to the mature structure. The midbrain is the middle division of the three primary divisions of the developing chordate brain or the corresponding part of the adult brain (in vertebrates, includes a ventral part containing the cerebral peduncles and a dorsal tectum containing the corpora quadrigemin…
black	327	317	10	0.00299126	1	2	0.00630915	0.666667	3	GO:0036514	BP	dopaminergic neuron axon guidance	The chemotaxis process that directs the migration of an axon growth cone of a dopaminergic neuron to a specific target site in response to a combination of attractive and repulsive cues.
blue	2627	2544	1	0.000294967	1	17	0.00668239	0.566667	30	GO:0061005	BP	cell differentiation involved in kidney development	The process in which relatively unspecialized cells acquire specialized structural and/or functional features that characterize the cells of the kidney as it progresses from its formation to the mature state.
blue	2627	2544	2	0.000451065	1	7	0.00275157	0.875	8	GO:0010744	BP	positive regulation of macrophage derived foam cell differentiation	Any process that increases the rate, frequency or extent of macrophage derived foam cell differentiation. Macrophage derived foam cell differentiation is the process in which a macrophage acquires the specialized features of a foam cell. A foam cell is a type of cell containing lipids in small vacuoles and typically seen in atherosclerotic lesions, as well as other conditions.
blue	2627	2544	3	0.00110768	1	5	0.00196541	1	5	GO:0002315	BP	marginal zone B cell differentiation	The process in which a B cell in the spleen acquires the specialized features of a marginal zone B cell. Marginal zone B cells are localized in a distinct anatomical region of the spleen that represents the major antigen-filtering and scavenging area (by specialized macrophages resident there). It appears that they are preselected to express a BCR repertoire similar to B-1 B cells, biased toward …
blue	2627	2544	4	0.00110768	1	5	0.00196541	1	5	GO:0033314	BP	mitotic DNA replication checkpoint	A cell cycle checkpoint that acts during a mitotic cell cycle and prevents the initiation of mitosis until DNA replication is complete, thereby ensuring that progeny inherit a full complement of the genome.
blue	2627	2544	5	0.00110768	1	5	0.00196541	1	5	GO:0070574	BP	cadmium ion transmembrane transport	A process in which a cadmium ion is transported from one side of a membrane to the other by means of some agent such as a transporter or pore.
blue	2627	2544	6	0.00253099	1	34	0.0133648	0.4	85	GO:0038095	BP	Fc-epsilon receptor signaling pathway	A series of molecular signals initiated by the binding of the Fc portion of immunoglobulin E (IgE) to an Fc-epsilon receptor on the surface of a signal-receiving cell, and ending with regulation of a downstream cellular process, e.g. transcription. The Fc portion of an immunoglobulin is its C-terminal constant region.
blue	2627	2544	7	0.00264064	1	32	0.0125786	0.405063	79	GO:0043401	BP	steroid hormone mediated signaling pathway	A series of molecular signals mediated by a steroid hormone binding to a receptor.
blue	2627	2544	8	0.00278809	1	28	0.0110063	0.41791	67	GO:0030518	BP	intracellular steroid hormone receptor signaling pathway	A series of molecular signals generated as a consequence of a intracellular steroid hormone receptor binding to one of its physiological ligands.
blue	2627	2544	9	0.0033006	1	8	0.00314465	0.666667	12	GO:0033178	CC	proton-transporting two-sector ATPase complex, catalytic domain	A protein complex that forms part of a proton-transporting two-sector ATPase complex and catalyzes ATP hydrolysis or synthesis. The catalytic domain (F1, V1, or A1) comprises a hexameric catalytic core and a central stalk, and is peripherally associated with the membrane when the two-sector ATPase is assembled.
blue	2627	2544	10	0.004023	1	144	0.0566038	0.311015	463	GO:0098609	BP	cell-cell adhesion	The attachment of one cell to another cell via adhesion molecules.
brown	639	613	1	0.000435383	1	4	0.00652529	0.571429	7	GO:0060575	BP	intestinal epithelial cell differentiation	The process in which a relatively unspecialized cell acquires specialized features of a columnar/cuboidal epithelial cell of the intestine.
brown	639	613	2	0.000691647	1	10	0.0163132	0.204082	49	GO:0006635	BP	fatty acid beta-oxidation	A fatty acid oxidation process that results in the complete oxidation of a long-chain fatty acid. Fatty acid beta-oxidation begins with the addition of coenzyme A to a fatty acid, and occurs by successive cycles of reactions during each of which the fatty acid is shortened by a two-carbon fragment removed as acetyl coenzyme A; the cycle continues until only two or three carbons remain (as acetyl-…
brown	639	613	3	0.000753343	1	5	0.00815661	0.384615	13	GO:0006266	BP	DNA ligation	The re-formation of a broken phosphodiester bond in the DNA backbone, carried out by DNA ligase.
brown	639	613	4	0.00082824	1	4	0.00652529	0.5	8	GO:0004300	MF	enoyl-CoA hydratase activity	Catalysis of the reaction: (3S)-3-hydroxyacyl-CoA = trans-2-enoyl-CoA + H2O.
brown	639	613	5	0.00083516	1	12	0.0195759	0.176471	68	GO:0019395	BP	fatty acid oxidation	The removal of one or more electrons from a fatty acid, with or without the concomitant removal of a proton or protons, by reaction with an electron-accepting substance, by addition of oxygen or by removal of hydrogen.
brown	639	613	6	0.000896985	1	3	0.00489396	0.75	4	GO:0097342	CC	ripoptosome	A protein complex whose core components are the receptor-interacting serine/threonine-protein kinases RIPK1 and RIPK3 (also called RIP1 and RIP3). Formation of the ripoptosome can induce an extrinsic apoptotic signaling pathway or a necroptotic signaling pathway. The composition of this protein complex may depend on several factors including nature of the signal, cell type and more.
brown	639	613	7	0.000896985	1	3	0.00489396	0.75	4	GO:0035877	MF	death effector domain binding	Interacting selectively and non-covalently with a DED domain (death effector domain) of a protein, a homotypic protein interaction module composed of a bundle of six alpha-helices that is related in structure to the death domain (DD).
brown	639	613	8	0.00123957	1	12	0.0195759	0.169014	71	GO:0034440	BP	lipid oxidation	The removal of one or more electrons from a lipid, with or without the concomitant removal of a proton or protons, by reaction with an electron-accepting substance, by addition of oxygen or by removal of hydrogen.
brown	639	613	9	0.0021393	1	3	0.00489396	0.6	5	GO:0031999	BP	negative regulation of fatty acid beta-oxidation	Any process that stops, prevents, or reduces the frequency, rate or extent of fatty acid beta-oxidation.
brown	639	613	10	0.0021393	1	3	0.00489396	0.6	5	GO:0031265	CC	CD95 death-inducing signaling complex	A protein complex formed upon binding of Fas/CD95/APO-1 to its ligand. The complex includes FADD/Mort1, procaspase-8/10 and c-FLIP in addition to the ligand-bound receptor.
cyan	131	126	1	0.000166261	1	33	0.261905	0.0240175	1374	GO:0003677	MF	DNA binding	Any molecular function by which a gene product interacts selectively and non-covalently with DNA (deoxyribonucleic acid).
cyan	131	126	2	0.000225165	1	3	0.0238095	0.3	10	GO:0019992	MF	diacylglycerol binding	Interacting selectively and non-covalently with diacylglycerol, a diester of glycerol and two fatty acids.
cyan	131	126	3	0.000476485	1	2	0.015873	0.666667	3	GO:0071163	BP	DNA replication preinitiation complex assembly	The aggregation, arrangement and bonding together of a set of components to form the DNA replication preinitiation complex, a protein-DNA complex that is assembled at DNA replication origins immediately prior to the initiation of DNA replication. The complex consists of proteins that initiate the DNA binding, melt the helix and enable helicase activity.
cyan	131	126	4	0.000476485	1	2	0.015873	0.666667	3	GO:0004839	MF	ubiquitin activating enzyme activity	Catalysis of the reaction: E1 + ubiquitin + ATP--> E1-ubiquitin + AMP + PPi, where the E1-ubiquitin linkage is a thioester bond between the C-terminal glycine of Ub and a sulfhydryl side group of an E1 cysteine residue. This is the first step in a cascade of reactions in which ubiquitin is ultimately added to a protein substrate.
cyan	131	126	5	0.000476485	1	2	0.015873	0.666667	3	GO:0035241	MF	protein-arginine omega-N monomethyltransferase activity	Catalysis of the addition of a methyl group to either of the unmethylated terminal nitrogen atoms (also called omega nitrogen) in peptidyl-arginine to form an omega-N-G-monomethylated arginine residue. The reaction is S-adenosyl-L-methionine + [protein]-L-arginine = S-adenosyl-L-homocysteine + [protein]-Nomega-methyl-L-arginine.
cyan	131	126	6	0.000476485	1	2	0.015873	0.666667	3	GO:0120019	MF	phosphatidylcholine transfer activity	Removes phosphatidylcholine from a membrane or a monolayer lipid particle, transports it through the aqueous phase while protected in a hydrophobic pocket, and brings it to an acceptor membrane or lipid particle.
cyan	131	126	7	0.000734464	1	23	0.18254	0.0258718	889	GO:0043565	MF	sequence-specific DNA binding	Interacting selectively and non-covalently with DNA of a specific nucleotide composition, e.g. GC-rich DNA binding, or with a specific sequence motif or type of DNA e.g. promotor binding or rDNA binding.
cyan	131	126	8	0.000945032	1	2	0.015873	0.5	4	GO:0019919	BP	peptidyl-arginine methylation, to asymmetrical-dimethyl arginine	The process of methylation of peptidyl-arginine to form peptidyl-N(omega),N(omega)-dimethyl-L-arginine.
cyan	131	126	9	0.000945032	1	2	0.015873	0.5	4	GO:0031682	MF	G-protein gamma-subunit binding	Interacting selectively and non-covalently with a G-protein gamma subunit.
cyan	131	126	10	0.000945032	1	2	0.015873	0.5	4	GO:0035242	MF	protein-arginine omega-N asymmetric methyltransferase activity	Catalysis of the addition of a second methyl group to methylated peptidyl-arginine. Methylation is on the same terminal nitrogen (omega nitrogen) residue that was previously methylated, resulting in asymmetrical peptidyl-N(omega),N(omega)-dimethylated arginine residues.
darkgreen	71	66	1	1.17727e-05	0.216511	9	0.136364	0.0416667	216	GO:0032386	BP	regulation of intracellular transport	Any process that modulates the frequency, rate or extent of the directed movement of substances within cells.
darkgreen	71	66	2	3.102e-05	0.570489	7	0.106061	0.0514706	136	GO:0032388	BP	positive regulation of intracellular transport	Any process that activates or increases the frequency, rate or extent of the directed movement of substances within cells.
darkgreen	71	66	3	4.36255e-05	0.802317	2	0.030303	1	2	GO:1902530	BP	positive regulation of protein linear polyubiquitination	NA
darkgreen	71	66	4	0.000130313	1	2	0.030303	0.666667	3	GO:0009383	MF	rRNA (cytosine-C5-)-methyltransferase activity	Catalysis of the transfer of a methyl group from S-adenosyl-L-methionine to cytosine to form 5-methylcytosine in small subunit ribosomal RNA.
darkgreen	71	66	5	0.000205486	1	9	0.136364	0.0288462	312	GO:0051223	BP	regulation of protein transport	Any process that modulates the frequency, rate or extent of the directed movement of a protein into, out of or within a cell, or between cells, by means of some agent such as a transporter or pore.
darkgreen	71	66	6	0.000298083	1	9	0.136364	0.027439	328	GO:0070201	BP	regulation of establishment of protein localization	Any process that modulates the frequency, rate or extent of the directed movement of a protein to a specific location.
darkgreen	71	66	7	0.00043065	1	2	0.030303	0.4	5	GO:0097039	BP	protein linear polyubiquitination	A protein ubiquitination process in which a linear polymer of ubiquitin, formed by the amino-terminal methionine (M1) of one ubiquitin molecule and by the carboxy-terminal glycine (G76) of the next, is added to a protein.
darkgreen	71	66	8	0.00046623	1	6	0.0909091	0.04	150	GO:0033157	BP	regulation of intracellular protein transport	Any process that modulates the frequency, rate or extent of the directed movement of proteins within cells.
darkgreen	71	66	9	0.000566456	1	11	0.166667	0.0211946	519	GO:0032880	BP	regulation of protein localization	Any process that modulates the frequency, rate or extent of any process in which a protein is transported to, or maintained in, a specific location.
darkgreen	71	66	10	0.000656158	1	3	0.0454545	0.115385	26	GO:0050805	BP	negative regulation of synaptic transmission	Any process that stops, prevents, or reduces the frequency, rate or extent of synaptic transmission, the process of communication from a neuron to a target (neuron, muscle, or secretory cell) across a synapse.
darkgrey	44	43	1	0.000808409	1	2	0.0465116	0.2	10	GO:0060039	BP	pericardium development	The process whose specific outcome is the progression of the pericardium over time, from its formation to the mature structure. The pericardium is a double-walled sac that contains the heart and the roots of the aorta, vena cava and the pulmonary artery.
darkgrey	44	43	2	0.0018605	1	2	0.0465116	0.133333	15	GO:0034389	BP	lipid droplet organization	A process that is carried out at the cellular level which results in the assembly, arrangement of constituent parts, or disassembly of a lipid particle.
darkgrey	44	43	3	0.00367794	1	3	0.0697674	0.0416667	72	GO:0090630	BP	activation of GTPase activity	Any process that initiates the activity of an inactive GTPase through the replacement of GDP by GTP.
darkgrey	44	43	4	0.00433599	1	1	0.0232558	1	1	GO:0060854	BP	branching involved in lymph vessel morphogenesis	The process of the coordinated growth and sprouting of lymph vessels giving rise to the organized lymphatic system.
darkgrey	44	43	5	0.00433599	1	1	0.0232558	1	1	GO:0061646	BP	positive regulation of glutamate neurotransmitter secretion in response to membrane depolarization	Any process that activates or increases the frequency, rate or extent of glutamate secretion in response to membrane depolarization, where glutamate acts as a neurotransmitter.
darkgrey	44	43	6	0.00433599	1	1	0.0232558	1	1	GO:1904571	BP	positive regulation of selenocysteine incorporation	NA
darkgrey	44	43	7	0.00433599	1	1	0.0232558	1	1	GO:0008119	MF	thiopurine S-methyltransferase activity	Catalysis of the reaction: S-adenosyl-L-methionine + a thiopurine = S-adenosyl-L-homocysteine + a thiopurine S-methylether.
darkgrey	44	43	8	0.00433599	1	1	0.0232558	1	1	GO:0031726	MF	CCR1 chemokine receptor binding	Interacting selectively and non-covalently with a CCR1 chemokine receptor.
darkgrey	44	43	9	0.00433599	1	1	0.0232558	1	1	GO:0031870	MF	thromboxane A2 receptor binding	Interacting selectively and non-covalently with a thromboxane A2 receptor.
darkgrey	44	43	10	0.00433599	1	1	0.0232558	1	1	GO:0052593	MF	tryptamine:oxygen oxidoreductase (deaminating) activity	Catalysis of the reaction: tryptamine + H2O + O2 = NH3 + indole acetaldehyde + hydrogen peroxide + H+.
darkmagenta	40	39	1	4.50994e-05	0.829423	2	0.0512821	0.666667	3	GO:0001002	MF	RNA polymerase III type 1 promoter sequence-specific DNA binding	Interacting selectively and non-covalently with a sequence of DNA that is a part of a type 1 promoter that controls transcription by RNA polymerase III. Type 1 promoters are found in 5S rRNA genes, downstream of the transcription start site within the sequence of the mature RNA, and require TFIIIA for recognition.
darkmagenta	40	39	2	4.50994e-05	0.829423	2	0.0512821	0.666667	3	GO:0001003	MF	RNA polymerase III type 2 promoter sequence-specific DNA binding	Interacting selectively and non-covalently with a sequence of DNA that is a part of a type 2 promoter that controls transcription by RNA polymerase III. Type 2 promoters consist of an A box and a B box downstream of the transcription start site within the sequence within the sequence of the mature RNA. Type 2 promoters are found in many tRNA genes as well as in other small RNAs.
darkmagenta	40	39	3	0.000121826	1	3	0.0769231	0.12	25	GO:0006356	BP	regulation of transcription by RNA polymerase I	Any process that modulates the frequency, rate or extent of transcription mediated by RNA polymerase I.
darkmagenta	40	39	4	0.000149585	1	2	0.0512821	0.4	5	GO:0001006	MF	RNA polymerase III type 3 promoter sequence-specific DNA binding	Interacting selectively and non-covalently with a sequence of DNA that is a part of a type 3 promoter that controls transcription by RNA polymerase III (Pol III). A type 3 Pol III promoter is composed of elements upstream of the transcription start site, including a TATA box. The human U6 snRNA gene has a type 3 promoter. Type 3 Pol III promoters have not been observed in S. cerevisiae.
darkmagenta	40	39	5	0.000223819	1	2	0.0512821	0.333333	6	GO:0001016	MF	RNA polymerase III transcription regulatory region sequence-specific DNA binding	Interacting selectively and non-covalently with a DNA region that controls the transcription of a gene by RNA polymerase III. Binding may occur as a sequence specific interaction or as an interaction observed only once a factor has been recruited to the DNA by other factors.
darkmagenta	40	39	6	0.000312568	1	2	0.0512821	0.285714	7	GO:0000182	MF	rDNA binding	Interacting selectively and non-covalently with DNA sequences encoding ribosomal RNA.
darkmagenta	40	39	7	0.000415722	1	2	0.0512821	0.25	8	GO:1901838	BP	positive regulation of transcription of nucleolar large rRNA by RNA polymerase I	NA
darkmagenta	40	39	8	0.000708045	1	4	0.102564	0.0384615	104	GO:0051017	BP	actin filament bundle assembly	The assembly of actin filament bundles; actin filaments are on the same axis but may be oriented with the same or opposite polarities and may be packed with different levels of tightness.
darkmagenta	40	39	9	0.000708045	1	4	0.102564	0.0384615	104	GO:0061572	BP	actin filament bundle organization	A process that results in the assembly, arrangement of constituent parts, or disassembly of an actin filament bundle.
darkmagenta	40	39	10	0.000969983	1	3	0.0769231	0.06	50	GO:0006360	BP	transcription by RNA polymerase I	The synthesis of RNA from a DNA template by RNA polymerase I (RNAP I), originating at an RNAP I promoter.
darkolivegreen	20	20	1	0.00201674	1	1	0.05	1	1	GO:1902204	BP	positive regulation of hepatocyte growth factor receptor signaling pathway	NA
darkolivegreen	20	20	2	0.00201674	1	1	0.05	1	1	GO:0051538	MF	3 iron, 4 sulfur cluster binding	Interacting selectively and non-covalently with a 3 iron, 4 sulfur (3Fe-4S) cluster; this cluster consists of three iron atoms, with the inorganic sulfur atoms found between the irons and acting as bridging ligands. It is essentially a 4Fe-4S cluster with one iron missing.
darkolivegreen	20	20	3	0.00402961	1	1	0.05	0.5	2	GO:0005171	MF	hepatocyte growth factor receptor binding	Interacting selectively and non-covalently with the hepatocyte growth factor receptor.
darkolivegreen	20	20	4	0.00402961	1	1	0.05	0.5	2	GO:0030350	MF	iron-responsive element binding	Interacting selectively and non-covalently with the iron-responsive element, a regulatory sequence found in the 5'- and 3'-untranslated regions of mRNAs encoding many iron-binding proteins.
darkolivegreen	20	20	5	0.00402961	1	1	0.05	0.5	2	GO:0047780	MF	citrate dehydratase activity	Catalysis of the reaction: citrate = cis-aconitate + H2O.
darkolivegreen	20	20	6	0.00434466	1	4	0.2	0.0116959	342	GO:0043312	BP	neutrophil degranulation	The regulated exocytosis of secretory granules containing preformed mediators such as proteases, lipases, and inflammatory mediators by a neutrophil.
darkolivegreen	20	20	7	0.00448225	1	4	0.2	0.0115942	345	GO:0002283	BP	neutrophil activation involved in immune response	The change in morphology and behavior of a neutrophil resulting from exposure to a cytokine, chemokine, cellular ligand, or soluble factor, leading to the initiation or perpetuation of an immune response.
darkolivegreen	20	20	8	0.00471813	1	4	0.2	0.0114286	350	GO:0002446	BP	neutrophil mediated immunity	Any process involved in the carrying out of an immune response by a neutrophil.
darkolivegreen	20	20	9	0.00471813	1	4	0.2	0.0114286	350	GO:0042119	BP	neutrophil activation	The change in morphology and behavior of a neutrophil resulting from exposure to a cytokine, chemokine, cellular ligand, or soluble factor.
darkolivegreen	20	20	10	0.00591251	1	4	0.2	0.0107239	373	GO:0043299	BP	leukocyte degranulation	The regulated exocytosis of secretory granules by a leukocyte.
darkorange	35	35	1	0.000179913	1	2	0.0571429	0.333333	6	GO:0006627	BP	protein processing involved in protein targeting to mitochondrion	The cleavage of peptide bonds in proteins, usually near the N terminus, contributing to the process of import into the mitochondrion. Several different peptidases mediate cleavage of proteins destined for different mitochondrial compartments.
darkorange	35	35	2	0.00025132	1	2	0.0571429	0.285714	7	GO:0006013	BP	mannose metabolic process	The chemical reactions and pathways involving mannose, the aldohexose manno-hexose, the C-2 epimer of glucose. The D-(+)-form is widely distributed in mannans and hemicelluloses and is of major importance in the core oligosaccharide of N-linked oligosaccharides of glycoproteins.
darkorange	35	35	3	0.000334351	1	2	0.0571429	0.25	8	GO:0006878	BP	cellular copper ion homeostasis	Any process involved in the maintenance of an internal steady state of copper ions at the level of a cell.
darkorange	35	35	4	0.000428927	1	2	0.0571429	0.222222	9	GO:0055070	BP	copper ion homeostasis	Any process involved in the maintenance of an internal steady state of copper ions within an organism or cell.
darkorange	35	35	5	0.000534971	1	2	0.0571429	0.2	10	GO:0034982	BP	mitochondrial protein processing	The peptide cleavage of mitochondrial proteins, including cleavage contributing to their import.
darkorange	35	35	6	0.000746809	1	3	0.0857143	0.0588235	51	GO:0043473	BP	pigmentation	The accumulation of pigment in an organism, tissue or cell, either by increased deposition or by increased number of cells.
darkorange	35	35	7	0.000921136	1	2	0.0571429	0.153846	13	GO:0032400	BP	melanosome localization	Any process in which a melanosome is transported to, and/or maintained in, a specific location within the cell.
darkorange	35	35	8	0.000921136	1	2	0.0571429	0.153846	13	GO:0032401	BP	establishment of melanosome localization	The directed movement of a melanosome to a specific location.
darkorange	35	35	9	0.000921136	1	2	0.0571429	0.153846	13	GO:0032402	BP	melanosome transport	The directed movement of melanosomes into, out of or within a cell, or between cells, by means of some agent such as a transporter or pore.
darkorange	35	35	10	0.00107228	1	2	0.0571429	0.142857	14	GO:0051904	BP	pigment granule transport	The directed movement of pigment granules into, out of or within a cell, or between cells, by means of some agent such as a transporter or pore.
darkred	18	18	1	0.000203177	1	2	0.111111	0.166667	12	GO:0032616	BP	interleukin-13 production	The appearance of interleukin-13 due to biosynthesis or secretion following a cellular stimulus, resulting in an increase in its intracellular or extracellular levels.
darkred	18	18	2	0.000457301	1	7	0.388889	0.00822562	851	GO:1901565	BP	organonitrogen compound catabolic process	NA
darkred	18	18	3	0.000579893	1	2	0.111111	0.1	20	GO:0034122	BP	negative regulation of toll-like receptor signaling pathway	Any process that stops, prevents, or reduces the frequency, rate, or extent of toll-like receptor signaling pathway.
darkred	18	18	4	0.000605471	1	6	0.333333	0.00955414	628	GO:0030163	BP	protein catabolic process	The chemical reactions and pathways resulting in the breakdown of a protein by the destruction of the native, active configuration, with or without the hydrolysis of peptide bonds.
darkred	18	18	5	0.00181507	1	1	0.0555556	1	1	GO:0014005	BP	microglia development	The process aimed at the progression of a microglial cell over time, from initial commitment of the cell to a specific fate, to the fully functional differentiated cell.
darkred	18	18	6	0.00181507	1	1	0.0555556	1	1	GO:0019391	BP	glucuronoside catabolic process	The chemical reactions and pathways resulting in the breakdown of glucuronosides, compound composed of a hydroxy compound linked to a glucuronate residue.
darkred	18	18	7	0.00181507	1	1	0.0555556	1	1	GO:0071644	BP	negative regulation of chemokine (C-C motif) ligand 4 production	Any process that stops, prevents, or reduces the frequency, rate, or extent of production of chemokine (C-C motif) ligand 4.
darkred	18	18	8	0.00181507	1	1	0.0555556	1	1	GO:1990167	BP	protein K27-linked deubiquitination	NA
darkred	18	18	9	0.00181507	1	1	0.0555556	1	1	GO:0102390	MF	mycophenolic acid acyl-glucuronide esterase activity	Catalysis of the reaction: mycophenolic acid O-acyl-glucuronide(1-) + H2O <=> mycophenolate + H+ + D-glucopyranuronate.
darkred	18	18	10	0.00220812	1	5	0.277778	0.00927644	539	GO:0044257	BP	cellular protein catabolic process	The chemical reactions and pathways resulting in the breakdown of a protein by individual cells.
darkturquoise	71	66	1	0.00121659	1	3	0.0454545	0.09375	32	GO:0006383	BP	transcription by RNA polymerase III	The synthesis of RNA from a DNA template by RNA polymerase III, originating at an RNAP III promoter.
darkturquoise	71	66	2	0.00230823	1	2	0.030303	0.181818	11	GO:2000678	BP	negative regulation of transcription regulatory region DNA binding	NA
darkturquoise	71	66	3	0.0032455	1	2	0.030303	0.153846	13	GO:0051000	BP	positive regulation of nitric-oxide synthase activity	Any process that activates or increases the activity of the enzyme nitric-oxide synthase.
darkturquoise	71	66	4	0.0037702	1	2	0.030303	0.142857	14	GO:2000269	BP	regulation of fibroblast apoptotic process	NA
darkturquoise	71	66	5	0.00433162	1	2	0.030303	0.133333	15	GO:2000042	BP	negative regulation of double-strand break repair via homologous recombination	NA
darkturquoise	71	66	6	0.0044149	1	3	0.0454545	0.06	50	GO:0018958	BP	phenol-containing compound metabolic process	The chemical reactions and pathways involving a phenol, any compound containing one or more hydroxyl groups directly attached to an aromatic carbon ring.
darkturquoise	71	66	7	0.0055626	1	2	0.030303	0.117647	17	GO:0044346	BP	fibroblast apoptotic process	Any apoptotic process in a fibroblast, a connective tissue cell which secretes an extracellular matrix rich in collagen and other macromolecules.
darkturquoise	71	66	8	0.00623119	1	2	0.030303	0.111111	18	GO:0032770	BP	positive regulation of monooxygenase activity	Any process that activates or increases the activity of a monooxygenase.
darkturquoise	71	66	9	0.00665524	1	1	0.0151515	1	1	GO:0007208	BP	phospholipase C-activating serotonin receptor signaling pathway	The series of molecular signals generated as a consequence of a serotonin receptor binding to its physiological ligand, where the pathway proceeds with activation of phospholipase C (PLC) and a subsequent release of inositol trisphosphate (IP3) and diacylglycerol (DAG).
darkturquoise	71	66	10	0.00665524	1	1	0.0151515	1	1	GO:0010513	BP	positive regulation of phosphatidylinositol biosynthetic process	Any process that increases the frequency, rate or extent of the chemical reactions and pathways resulting in the formation of phosphatidylinositol.
green	254	239	1	0.00045034	1	3	0.0125523	0.428571	7	GO:0032483	BP	regulation of Rab protein signal transduction	Any process that modulates the frequency, rate or extent of Rab protein signal transduction.
green	254	239	2	0.000476507	1	4	0.0167364	0.25	16	GO:0032482	BP	Rab protein signal transduction	A series of molecular signals within the cell that are mediated by a member of the Rab family of proteins switching to a GTP-bound active state.
green	254	239	3	0.00057844	1	2	0.0083682	1	2	GO:0004534	MF	5'-3' exoribonuclease activity	Catalysis of the sequential cleavage of mononucleotides from a free 5' terminus of an RNA molecule.
green	254	239	4	0.000707738	1	3	0.0125523	0.375	8	GO:0048875	BP	chemical homeostasis within a tissue	Any process involved in the maintenance of the internal steady state of the amount of a chemical at the level of the tissue.
green	254	239	5	0.00104276	1	3	0.0125523	0.333333	9	GO:0002115	BP	store-operated calcium entry	A calcium ion entry mechanism in the plasma membrane activated by the depletion of calcium ion from the internal calcium ion store in the endoplasmic reticulum.
green	254	239	6	0.00176841	1	8	0.0334728	0.0860215	93	GO:0007565	BP	female pregnancy	The set of physiological processes that allow an embryo or foetus to develop within the body of a female animal. It covers the time from fertilization of a female ovum by a male spermatozoon until birth.
green	254	239	7	0.00239008	1	6	0.0251046	0.105263	57	GO:0008276	MF	protein methyltransferase activity	Catalysis of the transfer of a methyl group (CH3-) to a protein.
green	254	239	8	0.0026992	1	11	0.0460251	0.0647059	170	GO:0007162	BP	negative regulation of cell adhesion	Any process that stops, prevents, or reduces the frequency, rate or extent of cell adhesion.
green	254	239	9	0.00336101	1	2	0.0083682	0.5	4	GO:0001405	CC	PAM complex, Tim23 associated import motor	Protein complex located on the matrix side of the mitochondrial inner membrane and associated with the TIM23 mitochondrial import inner membrane translocase complex (GO:0005744); ATPase motor activity to drive import of proteins into the mitochondrial matrix.
green	254	239	10	0.00336101	1	2	0.0083682	0.5	4	GO:0070568	MF	guanylyltransferase activity	Catalysis of the transfer of a guanylyl group to an acceptor.
greenyellow	232	226	1	0.000302349	1	6	0.0265487	0.146341	41	GO:0000245	BP	spliceosomal complex assembly	The aggregation, arrangement and bonding together of a spliceosomal complex, a ribonucleoprotein apparatus that catalyzes nuclear mRNA splicing via transesterification reactions.
greenyellow	232	226	2	0.0005171	1	2	0.00884956	1	2	GO:0071464	BP	cellular response to hydrostatic pressure	Any process that results in a change in state or activity of a cell (in terms of movement, secretion, enzyme production, gene expression, etc.) as a result of a hydrostatic pressure stimulus. Hydrostatic pressure is the force acting on an object in a system where the fluid is at rest (as opposed to moving). The weight of the fluid above the object creates pressure on it.
greenyellow	232	226	3	0.000777632	1	4	0.0176991	0.210526	19	GO:0006376	BP	mRNA splice site selection	Selection of a splice site by components of the assembling spliceosome.
greenyellow	232	226	4	0.00120182	1	16	0.0707965	0.0540541	296	GO:0022613	BP	ribonucleoprotein complex biogenesis	A cellular process that results in the biosynthesis of constituent macromolecules, assembly, and arrangement of constituent parts of a complex containing RNA and proteins. Includes the biosynthesis of the constituent RNA and protein molecules, and those macromolecular modifications that are involved in synthesis or assembly of the ribonucleoprotein complex.
greenyellow	232	226	5	0.00152793	1	2	0.00884956	0.666667	3	GO:0042048	BP	olfactory behavior	The behavior of an organism in response to an odor.
greenyellow	232	226	6	0.00164373	1	6	0.0265487	0.107143	56	GO:0043177	MF	organic acid binding	Interacting selectively and non-covalently with an organic acid, any acidic compound containing carbon in covalent linkage.
greenyellow	232	226	7	0.00282076	1	3	0.0132743	0.230769	13	GO:0032986	BP	protein-DNA complex disassembly	The disaggregation of a protein-DNA complex into its constituent components.
[truncated: 243 more rows]

[truncated: 3 more sheets: Table S5 B, Table S6 A, Table S6 B]
